# Supplementary material for: Genome-Wide Analysis of japonica Rice Performance under Limited Water and Permanent Flooding Conditions
Source: Front Plant Sci. 2017 Oct 30;8:1862. doi: 10.3389/fpls.2017.01862 (PMC5670151; doi:10.3389/fpls.2017.01862)
Supplement: Supplementary file 5 [file Table_1.xlsx]

## Sheet: Foglio1
Table S1. List of accessions used in the study with their geographical origin, taxonomical group, commercial class and group assigned by the STRUCTURE analysis.
Accession	Origin	Group	Commercial Class	Structure Group
A201	USA	tropical japonica	Long B	k2
A301	USA	tropical japonica	Long B	k2
ADAIR	USA	tropical japonica	Long B	k2
ADELAIDE CHIAPPELLI	ITALY	temperate japonica	Long A	k1
AGATA	ITALY	temperate japonica	Long A	k1
AGOSTANO	ITALY	temperate japonica	Long A	k1
AIACE	ITALY	tropical japonica	Long A	k2
AKITAKOMACHI	JAPAN	temperate japonica	Round	k1
ALAN	USA	tropical japonica	Long B	k2
ALEXANDROS	GREECE	tropical japonica	Long B	k2
ALICE	ITALY	temperate japonica	Long A	k1
ALLORIO	ITALY	temperate japonica	Long A	k1
ALPE	ITALY	temperate japonica	Long A	k1
ALPHA	ITALY	temperate japonica	Long A	k1
AMERICANO	ITALY	temperate japonica	Round	k1
ANSEATICO	ITALY	temperate japonica	Long A	admixed
ANTARES	ITALY	temperate japonica	Long A	admixed
ANTONI	BULGARIA	temperate japonica	Long A	k1
APOLLO	ITALY	tropical japonica	Long B	k2
ARBORIO	ITALY	temperate japonica	Long A	k1
ARGO	ITALY	temperate japonica	Medium	k1
ARIETE	ITALY	temperate japonica	Long A	k1
ARSENAL	ITALY	tropical japonica	Long B	k2
ARTEMIDE	ITALY	tropical japonica	Long B	admixed
AUGUSTO	ITALY	temperate japonica	Long A	k1
BAHIA	SPAIN	temperate japonica	Medium	k1
BAIXET	SPAIN	temperate japonica	Long A	k1
BALDO	ITALY	temperate japonica	Long A	k1
BALILLA	ITALY	temperate japonica	Round	k1
BALZARETTI	ITALY	temperate japonica	Medium	k1
BARAGGIA	ITALY	temperate japonica	Round	k1
BEIRAO	PORTUGAL	temperate japonica	Long A	k1
BELLE PATNA	USA	tropical japonica	Long B	k2
BENGAL	USA	temperate japonica	Long A	admixed
BERTONE	ITALY	temperate japonica	Long A	k1
BIANCA	ITALY	temperate japonica	Long A	k1
BOMBILLA	SPAIN	temperate japonica	Medium	k1
BOMBON	SPAIN	temperate japonica	Medium	k1
BONNI	ITALY	temperate japonica	Long A	k1
BRAZOS	USA	tropical japonica	Long A	k2
BURMA	ITALY	tropical japonica	Long A	admixed
CALENDAL	FRANCE	temperate japonica	Long A	k1
CALMOCHI 101	USA	temperate japonica	Medium	k1
CAMPINO	PORTUGAL	temperate japonica	Medium	k1
CAPATAZ	SPAIN	temperate japonica	Long A	k1
CARINA	BULGARIA	temperate japonica	Round	k1
CARIOCA	ITALY	tropical japonica	Long B	admixed
CARMEN	ITALY	temperate japonica	Long A	k1
CARNAROLI	ITALY	temperate japonica	Long A	k1
CARNISE	ITALY	temperate japonica	Long A	k1
CARRICO	PORTUGAL	temperate japonica	Round	k1
CASTELMOCHI	ITALY	temperate japonica	Round	k1
CENTAURO	ITALY	temperate japonica	Round	k1
CHIPKA	BULGARIA	temperate japonica	Round	k1
CIGALON	FRANCE	temperate japonica	Medium	k1
CINIA 40	CILE	temperate japonica	Long A	k1
CLOT	SPAIN	temperate japonica	Medium	k1
COCODRIE	USA	tropical japonica	Long B	k2
COLINA	SPAIN	temperate japonica	Round	k1
CORBETTA	ITALY	temperate japonica	Medium	k1
CRESO	ITALY	temperate japonica	Long A	k1
CRIPTO	ITALY	temperate japonica	Round	k1
CT36	COLOMBIA	temperate japonica	Long B	k1
CT58	COLOMBIA	temperate japonica	Long A	k1
DELFINO	ITALY	temperate japonica	Long A	k1
DELLMONT	USA	tropical japonica	Long B	k2
DELLROSE	USA	tropical japonica	Long A	k2
DIMITRA	GREECE	temperate japonica	Long A	k1
DIXIEBELLE	USA	tropical japonica	Long A	k2
DOURADAO	BRAZIL	tropical japonica	Long A	k2
DRAGO	ITALY	temperate japonica	Long A	k1
DREW	USA	tropical japonica	Long B	k2
DUCATO	ITALY	temperate japonica	Round	k1
ERCOLE	ITALY	temperate japonica	Long A	k1
ERMES	ITALY	tropical japonica	Long B	admixed
ESCARLATE	PORTUGAL	temperate japonica	Round	k1
ESTRELA	PORTUGAL	temperate japonica	Long A	admixed
EUROPA	ITALY	temperate japonica	Long A	k1
EUROSE	ITALY	temperate japonica	Long A	k1
EUROSIS	ITALY	temperate japonica	Long A	admixed
FAMILIA 181	PORTUGAL	temperate japonica	Long A	k1
FAST		tropical japonica	Long B	k2
FIDJI	PHILIPPINES	tropical japonica	Long B	admixed
FLIPPER	ITALY	temperate japonica	Long B	k1
FRANCES	SPAIN	temperate japonica	Medium	k1
FULGENTE	ITALY	temperate japonica	Medium	k1
GALILEO	ITALY	temperate japonica	Long A	k1
GANGE	ITALY	tropical japonica	Long B	k2
GARDE SADRI	TURKEY	temperate japonica	Long A	k1
GIADA	ITALY	tropical japonica	Long B	k2
GIANO	ITALY	tropical japonica	Long B	admixed
GIGANTE VERCELLI	ITALY	temperate japonica	Long A	k1
GIOVANNI MARCHETTI	ITALY	temperate japonica	Medium	k1
GITANO	ITALY	temperate japonica	Long A	k1
GIZA 177	EGYPT	temperate japonica	Medium	k1
GLADIO	ITALY	tropical japonica	Long B	k2
GLORIA	AUSTRALIA	temperate japonica	Long A	k1
GOOLARAH	FRANCE	tropical japonica	Long B	k2
GRAAL	FRANCE	tropical japonica	Long B	admixed
GRALDO	ITALY	tropical japonica	Long B	admixed
GREGGIO	ITALY	temperate japonica	Long A	k1
GREPPI	ITALY	tropical japonica	Round	admixed
GRITNA	ITALY	temperate japonica	Long A	k1
GUADIAMAR	SPAIN	temperate japonica	Medium	k1
GZ8367	EGYPT	temperate japonica	Round	k1
HANDAO 11	CHINA	temperate japonica	Round	k1
HANDAO 297	CHINA	temperate japonica	Round	k1
HAREM	PORTUGAL	temperate japonica	Long A	k1
HARRA	AUSTRALIA	temperate japonica	Round	k1
HONDURAS	SPAIN	tropical japonica	Long A	k2
IAC32 52	BRAZIL	tropical japonica	Long B	k2
IBO 380-33	PORTUGAL	temperate japonica	Long A	k1
IBO 400	PORTUGAL	temperate japonica	Long A	k1
ITALMOCHI	ITALY	temperate japonica	Medium	k1
ITALPATNA 48	ITALY	temperate japonica	Long A	k1
ITALPATNAxMILYANG	PORTUGAL	temperate japonica	Long A	admixed
JACINTO	USA	tropical japonica	Long A	k2
JEFFERSON	USA	tropical japonica	Long A	k2
JUBILIENI	BULGARIA	temperate japonica	Round	k1
KARNAK	ITALY	temperate japonica	Long A	k1
KING	ITALY	tropical japonica	Long B	k2
KORAL	ITALY	temperate japonica	Long A	k1
KRYSTALLINO	ITALY	temperate japonica	Round	k1
KULON	RUSSIA	temperate japonica	Long A	k1
L201	USA	tropical japonica	Long B	k2
L202	USA	tropical japonica	Long B	k2
L204	USA	tropical japonica	Long B	k2
L205	USA	tropical japonica	Long B	k2
LACASSINE	USA	tropical japonica	Long B	k2
LAGRUE	USA	tropical japonica	Long A	k2
LAMONE	ITALY	tropical japonica	Long B	k2
LENCINO	ITALY	temperate japonica	Round	k1
LIDO	ITALY	temperate japonica	Medium	k1
LOMELLINO	ITALY	temperate japonica	Medium	k1
LORD	ITALY	temperate japonica	Long A	k1
LOTO	ITALY	temperate japonica	Long A	k1
LUCERO	ITALY	temperate japonica	Round	k1
LUNA	USA	temperate japonica	Medium	k1
LUSITO IRRADIADO	PORTUGAL	temperate japonica	Long A	k1
LUXOR	ITALY	temperate japonica	Long A	k1
M202	USA	temperate japonica	Medium	k1
M203	USA	temperate japonica	Long A	k1
M204	USA	temperate japonica	Long A	k1
M6	ITALY	temperate japonica	Long A	k1
MAIORAL	PORTUGAL	temperate japonica	Long A	admixed
MANTOVA	ITALY	temperate japonica	Long A	k1
MARATELLI	ITALY	temperate japonica	Medium	k1
MARENY	SPAIN	temperate japonica	Long A	k1
MARTE	ITALY	temperate japonica	Round	k1
MAYBELLE	USA	tropical japonica	Long B	k2
MECO	FRANCE	temperate japonica	Long A	admixed
MEJANES	FRANCE	temperate japonica	Long B	admixed
MELAS	GREECE	temperate japonica	Long B	k1
MIARA	ITALY	temperate japonica	Long B	k1
MILEV 21	BULGARIA	temperate japonica	Round	k1
MOLO	ITALY	temperate japonica	Long A	k1
MONTICELLI	ITALY	temperate japonica	Medium	k1
MUGA	PORTUGAL	temperate japonica	Round	k1
MUSA	ITALY	temperate japonica	Long A	k1
NANO	ITALY	temperate japonica	Round	admixed
NEMBO	ITALY	temperate japonica	Long A	k1
NILO	ITALY	temperate japonica	Long A	k1
NOVARA	ITALY	temperate japonica	Medium	k1
OLCENENGO	ITALY	temperate japonica	Long A	k1
ONICE	ITALY	temperate japonica	Long A	k1
OPALE	ITALY	temperate japonica	Long A	k1
ORIGINARIO	ITALY	temperate japonica	Round	k1
ORIONE	ITALY	temperate japonica	Long A	k1
OSCARxSUWEON	PORTUGAL	temperate japonica	Long A	admixed
OSTIGLIA	ITALY	temperate japonica	Round	k1
OTA	PORTUGAL	temperate japonica	Long A	k1
P6	ITALY	temperate japonica	Medium	k1
PADANO	ITALY	temperate japonica	Long A	k1
PANDA	ITALY	tropical japonica	Long B	admixed
PECOS	USA	tropical japonica	Medium	admixed
PEGONIL	SPAIN	temperate japonica	Medium	k1
PELDE	AUSTRALIA	temperate japonica		k1
PERLA	ITALY	temperate japonica	Round	k1
PIEMONTE	ITALY	temperate japonica	Long A	k1
PIERINA MARCHETTI	ITALY	temperate japonica	Long A	k1
PLOVDIV 22	BULGARIA	temperate japonica	Long A	k1
PLOVDIV 24	BULGARIA	temperate japonica	Round	k1
PLUS	ITALY	tropical japonica	Long B	k2
PREVER	ITALY	tropical japonica	Long B	admixed
PROMETEO	ITALY	temperate japonica	Medium	k1
PUNTAL	SPAIN	tropical japonica	Long B	k2
RANGHINO	ITALY	temperate japonica	Round	k1
RAZZA 77	ITALY	temperate japonica	Medium	k1
REDI	ITALY	temperate japonica	Long A	k1
REXMONT	USA	tropical japonica	Long B	k2
RIBE	ITALY	temperate japonica	Long A	k1
RINALDO BERSANI	ITALY	temperate japonica	Long A	k1
RINGO	ITALY	temperate japonica	Long A	k1
RIZZOTTO 51 1	ITALY	temperate japonica	Long A	k1
ROBBIO SEL1	ITALY	temperate japonica	Long A	k1
RODEO	ITALY	temperate japonica	Long A	k1
RODINA	BULGARIA	temperate japonica	Round	k1
ROMA	ITALY	temperate japonica	Long A	k1
RONALDO	ITALY	tropical japonica	Long A	admixed
RONCAROLO	ITALY	temperate japonica	Medium	k1
RONCOLO	ITALY	temperate japonica	Medium	k1
ROTUNDUS	HUNGARY	temperate japonica	Long A	k1
ROXANI	GREECE	temperate japonica	Long A	k1
RPC 12	CHINA	temperate japonica	Round	k1
RUBI	PORTUGAL	temperate japonica	Long A	k1
RUBINO	ITALY	temperate japonica	Round	k1
RUSSO	ITALY	temperate japonica		k1
S101	USA	temperate japonica	Medium	k1
S102	USA	temperate japonica	Medium	k1
S102 2	USA	temperate japonica	Medium	k1
SAEDINENIE	BULGARIA	temperate japonica	Long A	k1
SAFARI	PORTUGAL	temperate japonica	Long A	k1
SAGRES	PORTUGAL	temperate japonica	Long A	k1
SAKHA 102	EGYPT	temperate japonica	Medium	k1
SAKHA 103	EGYPT	temperate japonica	Round	k1
SALOIO	PORTUGAL	temperate japonica	Long B	k1
SALVO	ITALY	tropical japonica	Long B	admixed
SAMBA	ITALY	tropical japonica	Long A	admixed
SANDOCA	PORTUGAL	temperate japonica	Long B	k1
SANDORA	HUNGARY	temperate japonica	Long A	k1
SANT ANDREA	ITALY	temperate japonica	Long A	k1
SANTERNO	ITALY	temperate japonica	Long B	admixed
SATURNO	ITALY	tropical japonica	Long B	k2
SAVIO	ITALY	temperate japonica	Long B	k1
SCUDO	ITALY	tropical japonica	Long B	k2
SELENIO	ITALY	temperate japonica	Round	k1
SELN 244A	AUSTRALIA	temperate japonica	Medium	k1
SENATORE NOVELLI	ITALY	temperate japonica	Long A	k1
SENIA	SPAIN	temperate japonica	Medium	k1
SEQUIAL	SPAIN	temperate japonica	Medium	k1
SESIA	ITALY	temperate japonica	Long A	k1
SESIAMOCHI	ITALY	temperate japonica	Long A - Round	k1
SETANTUNO	PORTUGAL	temperate japonica	Round	k1
SFERA	ITALY	temperate japonica	Round	k1
SHSS 381	SPAIN	temperate japonica	Long A	k1
SHSS 53	SPAIN	temperate japonica	Long A	k1
SILLA	ITALY	temperate japonica	Long A	k1
SIRIO CL	ITALY	tropical japonica	Long A	k2
SIS R215	ITALY	tropical japonica	Long A	k2
SLAVA	BULGARIA	temperate japonica	Medium	k1
SMERALDO	ITALY	temperate japonica	Long A	k1
SOURE	PORTUGAL	temperate japonica	Long A	k1
SPRINT	ITALY	tropical japonica	Long B	k2
SR 113	SPAIN	temperate japonica	Long A	k1
STRELLA	ITALY	temperate japonica	Long A	k1
SUPER	PORTUGAL	temperate japonica	Long A	k1
T757	INDIA	temperate japonica	Long A	k1
TAICHUNG 65	THAILAND	temperate japonica	Long A	k1
TEJO	ITALY	temperate japonica	Long A	admixed
TEXMONT	USA	tropical japonica	Long A	k2
THAIBONNET	ITALY	tropical japonica	Long B	k2
THAIPERLA		temperate japonica	Round	k1
TITANIO	ITALY	temperate japonica	Long A	k2
TOPAZIO	ITALY	temperate japonica	Medium	k1
TORIO	PORTUGAL	temperate japonica	Long A	k1
ULISSE	ITALY	temperate japonica	Long A	k1
ULLAL	SPAIN	temperate japonica	Round	k1
UPLA 32	ARGENTINA	tropical japonica	Long B	k2
UPLA 63	ARGENTINA	tropical japonica	Long B	admixed
UPLA 64	ARGENTINA	tropical japonica	Long B	admixed
UPLA 66	ARGENTINA	tropical japonica	Long B	admixed
UPLA 68	ARGENTINA	tropical japonica	Long B	k2
UPLA 75	ARGENTINA	tropical japonica	Long B	admixed
UPLA 77	ARGENTINA	tropical japonica	Long B	admixed
UPLA 80	ARGENTINA	tropical japonica	Long B	admixed
UPLA 91	ARGENTINA	tropical japonica	Long B	k2
VALTEJO	PORTUGAL	temperate japonica	Round	k1
VELA	ITALY	temperate japonica	Long A	k1
VENERE	ITALY	temperate japonica	Long B	k1
VENERIA	ITALY	temperate japonica	Long A	k1
VIALE	ITALY	temperate japonica	Long A	k1
VIALONE 190	ITALY	temperate japonica	Medium	k1
VIALONE NANO	ITALY	temperate japonica	Medium	k1
VIALONE NERO	ITALY	temperate japonica	Round	k1
VICTORIA	ARGENTINA	temperate japonica	Round	k1
VIRGO	ITALY	temperate japonica	Medium	k1
VOLANO	ITALY	temperate japonica	Long A	k1
VULCANO	ITALY	temperate japonica	Long A	k1
XIANGOU2	CHINA	tropical japonica	Medium	admixed
YRM 6 2	AUSTRALIA	temperate japonica	Medium	k1
ZENA	ITALY	tropical japonica	Long B	k2
