# Supplementary material for: Genome-Wide Analysis of japonica Rice Performance under Limited Water and Permanent Flooding Conditions
Source: Front Plant Sci. 2017 Oct 30;8:1862. doi: 10.3389/fpls.2017.01862 (PMC5670151; doi:10.3389/fpls.2017.01862)
Supplement: Supplementary file 7 [file Table_3.xlsx]

## Sheet: 1 - Regions on Nipponbare
Table S3. Regions of the rice genome showing significant association with the recorded phenotypic traits, with indications of the genes present in the Nipponbare genome (sheet 1), in the Oryzabase data (sheet 2) and candidates identified as having demonstrated functions related to the corresponding trait (sheet 3)
Traits																						chr	start_interval	end_interval	start_gene	end_gene	ID	Note	Transcript variants					Oryzabase Gene Name Synonym(s)	Oryzabase Gene Symbol Synonym(s)	RAP-DB Gene Name Synonym(s)	RAP-DB Gene Symbol Synonym(s)	CGSNL Gene Name	CGSNL Gene Symbol
DF	DM	DFM	FLL	FLW	LA	PH	PNH	PL	SL	NSL	SW	NSW	SWLR	NSWLR	TPM	HGW	NHGW	PW	CHL	FLA	NBI
			FLL_1_1			PH_1_1	PNH_1_1													FLA_1_1		chr01	70244	270244	72816	78349	Os01g0101600	Immunoglobulin-like fold domain containing protein. (Os01t0101600-01) Immunoglobulin-like fold domain containing protein. (Os01t0101600-02) Hypothetical conserved gene. (Os01t0101600-03)	Os01t0101600-01,Os01t0101600-02,Os01t0101600-03
			FLL_1_1			PH_1_1	PNH_1_1													FLA_1_1		chr01	70244	270244	82426	84095	Os01g0101700	Similar to chaperone protein dnaJ 20. (Os01t0101700-00)	Os01t0101700-00					DnaJ domain protein C1 rice DJC26 homolog	OsDjC1
			FLL_1_1			PH_1_1	PNH_1_1													FLA_1_1		chr01	70244	270244	88883	89228	Os01g0101900	Similar to OSIGBa0075F02.3 protein. (Os01t0101900-00)	Os01t0101900-00
			FLL_1_1			PH_1_1	PNH_1_1													FLA_1_1		chr01	70244	270244	89763	91465	Os01g0102000	Phosphoesterase family protein. (Os01t0102000-01)	Os01t0102000-01					Non-specific phospholipase C6				NON-SPECIFIC PHOSPHOLIPASE C6	NPC6
			FLL_1_1			PH_1_1	PNH_1_1													FLA_1_1		chr01	70244	270244	134300	135439	Os01g0102300	Thylakoid lumen protein Photosynthesis and chloroplast development (Os01t0102300-01)	Os01t0102300-01								OsTLP27
			FLL_1_1			PH_1_1	PNH_1_1													FLA_1_1		chr01	70244	270244	139826	141555	Os01g0102400	Histone-fold domain containing protein. (Os01t0102400-01)	Os01t0102400-01						OsHAP5H			HAP5H SUBUNIT OF CCAAT-BOX BINDING COMPLEX	HAP5H
			FLL_1_1			PH_1_1	PNH_1_1													FLA_1_1		chr01	70244	270244	145603	147847	Os01g0102600	Shikimate kinase domain containing protein. (Os01t0102600-01) Similar to shikimate kinase family protein. (Os01t0102600-02)	Os01t0102600-01,Os01t0102600-02					Shikimate kinase 4	OsSK4 OsSKL1
			FLL_1_1			PH_1_1	PNH_1_1													FLA_1_1		chr01	70244	270244	148085	150568	Os01g0102700	Translocon-associated beta family protein. (Os01t0102700-01)	Os01t0102700-01
			FLL_1_1			PH_1_1	PNH_1_1													FLA_1_1		chr01	70244	270244	152853	156449	Os01g0102800	Similar to chromatin remodeling complex subunit. (Os01t0102800-01)	Os01t0102800-01					Cockayne syndrome WD-repeat protein	CSB OsCBS
			FLL_1_1			PH_1_1	PNH_1_1													FLA_1_1		chr01	70244	270244	164577	168921	Os01g0102850	Similar to nitrilase 2. (Os01t0102850-00)	Os01t0102850-00
			FLL_1_1			PH_1_1	PNH_1_1													FLA_1_1		chr01	70244	270244	169390	170316	Os01g0102900	Light-regulated protein Regulation of light-dependent attachment of LEAF-TYPE FERREDOXIN-NADP+ OXIDOREDUCTASE (LFNR) to the thylakoid membrane (Os01t0102900-01)	Os01t0102900-01					LIGHT-INDUCED RICE 1 LIGHT-INDUCED RICE1 light-regulated gene 1			LIR1 Lir1	LIGHT-REGULATED GENE 1
			FLL_1_1			PH_1_1	PNH_1_1													FLA_1_1		chr01	70244	270244	170798	173144	Os01g0103000	Snf7 family protein. (Os01t0103000-01)	Os01t0103000-01
			FLL_1_1			PH_1_1	PNH_1_1													FLA_1_1		chr01	70244	270244	178607	180575	Os01g0103100	TGF-beta receptor type I II extracellular region family protein. (Os01t0103100-01) Similar to predicted protein. (Os01t0103100-02)	Os01t0103100-01,Os01t0103100-02
			FLL_1_1			PH_1_1	PNH_1_1													FLA_1_1		chr01	70244	270244	186250	190904	Os01g0103600	Similar to sterol-8 7-isomerase. (Os01t0103600-01) Emopamil-binding family protein. (Os01t0103600-02)	Os01t0103600-01,Os01t0103600-02
			FLL_1_1			PH_1_1	PNH_1_1													FLA_1_1		chr01	70244	270244	201944	206202	Os01g0103900	Polynucleotidyl transferase Ribonuclease H fold domain containing protein. (Os01t0103900-01)	Os01t0103900-01
			FLL_1_1			PH_1_1	PNH_1_1													FLA_1_1		chr01	70244	270244	206131	209606	Os01g0104000	C-type lectin domain containing protein. (Os01t0104000-01) Similar to predicted protein. (Os01t0104000-02)	Os01t0104000-01,Os01t0104000-02
			FLL_1_1			PH_1_1	PNH_1_1													FLA_1_1		chr01	70244	270244	209771	214173	Os01g0104100	Similar to protein binding zinc ion binding. (Os01t0104100-01) Similar to protein binding zinc ion binding. (Os01t0104100-02)	Os01t0104100-01,Os01t0104100-02					cold-inducible cold-inducible zinc finger protein	COIN OsCOIN
			FLL_1_1			PH_1_1	PNH_1_1													FLA_1_1		chr01	70244	270244	216212	217345	Os01g0104200	No apical meristem (NAM) protein domain containing protein. (Os01t0104200-00)	Os01t0104200-00					NAC domain-containing protein 016 NAC domain-containing protein 16				NAC DOMAIN-CONTAINING PROTEIN 16	NAC16
			FLL_1_1			PH_1_1	PNH_1_1													FLA_1_1		chr01	70244	270244	226897	229301	Os01g0104400	Ricin B-related lectin domain containing protein. (Os01t0104400-01) Ricin B-related lectin domain containing protein. (Os01t0104400-02) Ricin B-related lectin domain containing protein. (Os01t0104400-03)	Os01t0104400-01,Os01t0104400-02,Os01t0104400-03
			FLL_1_1			PH_1_1	PNH_1_1													FLA_1_1		chr01	70244	270244	241680	243440	Os01g0104500	No apical meristem (NAM) protein domain containing protein. (Os01t0104500-01)	Os01t0104500-01					NAC domain-containing protein 020 NAC domain-containing protein 20				NAC DOMAIN-CONTAINING PROTEIN 20	NAC20
			FLL_1_1			PH_1_1	PNH_1_1													FLA_1_1		chr01	70244	270244	248828	256872	Os01g0104600	Homolog of Arabidopsis DE-ETIOLATED1 (DET1) Modulation of the ABA signaling pathway and ABA biosynthesis Regulation of chlorophyll content (Os01t0104600-01) Similar to Light-mediated development protein DET1 (Deetiolated1 homolog) (tDET1) (High pigmentation protein 2) (Protein dark green). (Os01t0104600-02)	Os01t0104600-01,Os01t0104600-02					DE-ETIOLATED1		DE-ETIOLATED1	OsDET1
			FLL_1_1			PH_1_1	PNH_1_1													FLA_1_1		chr01	70244	270244	261530	268145	Os01g0104800	Sas10 Utp3 family protein. (Os01t0104800-01) Hypothetical conserved gene. (Os01t0104800-02)	Os01t0104800-01,Os01t0104800-02
			FLL_1_1			PH_1_1	PNH_1_1													FLA_1_1		chr01	70244	270244	270179	275084	Os01g0104900	Transferase family protein. (Os01t0104900-01) Hypothetical conserved gene. (Os01t0104900-02)	Os01t0104900-01,Os01t0104900-02
								PL_1_1														chr01	959390	1159390	957907	960626	Os01g0117000	Similar to Receptor-like kinase ARK1AS. (Os01t0117000-00)	Os01t0117000-00					Receptor-like Cytoplasmic Kinase 15				RECEPTOR-LIKE CYTOPLASMIC KINASE 15	RLCK15
								PL_1_1														chr01	959390	1159390	961799	965151	Os01g0117100	Similar to Receptor kinase LRK10. (Os01t0117100-00)	Os01t0117100-00
								PL_1_1														chr01	959390	1159390	969340	973327	Os01g0117200	Similar to ARK protein (Fragment). (Os01t0117200-01)	Os01t0117200-01					Receptor-like Cytoplasmic Kinase 16				RECEPTOR-LIKE CYTOPLASMIC KINASE 16	RLCK160
								PL_1_1														chr01	959390	1159390	979238	980546	Os01g0117300	Similar to Receptor kinase LRK10. (Os01t0117300-00)	Os01t0117300-00					Receptor-like Cytoplasmic Kinase 17				RECEPTOR-LIKE CYTOPLASMIC KINASE 17	RLCK18
								PL_1_1														chr01	959390	1159390	984510	985133	Os01g0117400	Similar to Receptor-like kinase. (Os01t0117400-00)	Os01t0117400-00					Receptor-like Cytoplasmic Kinase 18				RECEPTOR-LIKE CYTOPLASMIC KINASE 18	RLCK184
								PL_1_1														chr01	959390	1159390	987676	990745	Os01g0117500	Similar to Receptor kinase LRK10. (Os01t0117500-00)	Os01t0117500-00
								PL_1_1														chr01	959390	1159390	994712	997262	Os01g0117600	Protein kinase catalytic domain domain containing protein. (Os01t0117600-01)	Os01t0117600-01					Protein kinase catalytic domain containing protein
								PL_1_1														chr01	959390	1159390	997918	1000997	Os01g0117700	Similar to LRK14. (Os01t0117700-00)	Os01t0117700-00
								PL_1_1														chr01	959390	1159390	1010259	1012400	Os01g0117900	Similar to nodulin-like protein. (Os01t0117900-01) Similar to Nodulin-like protein 5NG4. (Os01t0117900-02) Similar to nodulin-like protein. (Os01t0117900-03)	Os01t0117900-01,Os01t0117900-02,Os01t0117900-03					Usually Multiple Acids Move In and out Transporter 1				USUALLY MULTIPLE ACIDS MOVE IN AND OUT TRANSPORTER 1	UMAMIT12
								PL_1_1														chr01	959390	1159390	1016065	1019435	Os01g0118000	Similar to Fructose-bisphosphate aldolase (EC 4.1.2.13) (Fragment). (Os01t0118000-01)	Os01t0118000-01					Aldolase
								PL_1_1														chr01	959390	1159390	1024186	1030112	Os01g0118100	Similar to Fructose-bisphosphate aldolase. (Os01t0118100-01)	Os01t0118100-01
								PL_1_1														chr01	959390	1159390	1046604	1053166	Os01g0118300	Similar to Phosphatidyl serine synthase. (Os01t0118300-01) Phosphatidylserine synthase Regulation of stem development Control of cell elongation in uppermost internode (Os01t0118300-02)	Os01t0118300-01,Os01t0118300-02								SUI1 OsSUI1 OsPSS-1 PSS-1 OsPSS1 PSS1	SHORTENED UPPERMOST INTERNODE 1	SULTR3%3B6
								PL_1_1														chr01	959390	1159390	1057177	1059852	Os01g0118400	Similar to HGA6. (Os01t0118400-01)	Os01t0118400-01
								PL_1_1														chr01	959390	1159390	1066678	1069673	Os01g0118600	Similar to Hga5 protein. (Os01t0118600-00)	Os01t0118600-00
								PL_1_1														chr01	959390	1159390	1071962	1074829	Os01g0118700	Similar to HGA4. (Os01t0118700-01)	Os01t0118700-01
								PL_1_1														chr01	959390	1159390	1078565	1081597	Os01g0119000	Glycosyltransferase AER61 uncharacterized domain containing protein. (Os01t0119000-01) Glycosyltransferase AER61 uncharacterized domain containing protein. (Os01t0119000-02)	Os01t0119000-01,Os01t0119000-02
								PL_1_1														chr01	959390	1159390	1090194	1092825	Os01g0119100	Similar to Glycosyltransferase. (Os01t0119100-00)	Os01t0119100-00
								PL_1_1														chr01	959390	1159390	1145920	1153828	Os01g0120300	Similar to EMB2369 (EMBRYO DEFECTIVE 2369) ATP binding / aminoacyl-tRNA ligase/ leucine-tRNA ligase/ nucleotide binding. (Os01t0120300-00)	Os01t0120300-00
								PL_1_1														chr01	959390	1159390	1155293	1158444	Os01g0120400	Alanyl-tRNA synthetase class IIc family protein. (Os01t0120400-01) Alanyl-tRNA synthetase class IIc family protein. (Os01t0120400-02)	Os01t0120400-01,Os01t0120400-02
									SL_1_1				SWLR_1_1									chr01	1404722	1604722	1404816	1406889	Os01g0125600	Heavy metal transport/detoxification protein domain containing protein. (Os01t0125600-01)	Os01t0125600-01
									SL_1_1				SWLR_1_1									chr01	1404722	1604722	1413839	1418982	Os01g0125800	Actin-interacting WD40-repeat protein Actin turnover (Os01t0125800-01)	Os01t0125800-01						OsWD40-1	Actin-interacting protein 1	AIP1 OsAIP1 OsWD40-1
									SL_1_1				SWLR_1_1									chr01	1404722	1604722	1421693	1427650	Os01g0125900	Ubiquitin-conjugating enzyme/RWD-like domain containing protein. (Os01t0125900-01)	Os01t0125900-01					Ubiquitin-conjugating enzyme 34	OsUBC34			UBIQUITIN-CONJUGATING ENZYME 34	UBC45
									SL_1_1				SWLR_1_1									chr01	1404722	1604722	1433996	1436809	Os01g0126100	Multicopper oxidase (Os01t0126100-01)	Os01t0126100-01					Low Phosphate Root 1 Low Phosphate Root1	OsLPR1	Low Phosphate Root1	OsLPR1	LOW PHOSPHATE ROOT 1	LPR2
									SL_1_1				SWLR_1_1									chr01	1404722	1604722	1437163	1445599	Os01g0126200	Multicopper oxidase (Os01t0126200-01)	Os01t0126200-01					Low Phosphate Root 2 Low Phosphate Root2	OsLPR2	Low Phosphate Root2	OsLPR2	LOW PHOSPHATE ROOT 2	LPR3
									SL_1_1				SWLR_1_1									chr01	1404722	1604722	1447690	1450473	Os01g0126600	Similar to X1 (Fragment). (Os01t0126600-01)	Os01t0126600-01
									SL_1_1				SWLR_1_1									chr01	1404722	1604722	1486400	1488897	Os01g0126900	Multicopper oxidase (Os01t0126900-01)	Os01t0126900-01					Low Phosphate Root 4 Low Phosphate Root4	OsLPR4	Low Phosphate Root4	OsLPR4	LOW PHOSPHATE ROOT 4	MADS21
									SL_1_1				SWLR_1_1									chr01	1404722	1604722	1490494	1492684	Os01g0127000	Multicopper oxidase Maintenance of Pi homeostasis (Os01t0127000-01)	Os01t0127000-01					Low Phosphate Root 3 Low Phosphate Root3	OsLPR3	Low Phosphate Root3	OsLPR3	LOW PHOSPHATE ROOT 3	LPR4
									SL_1_1				SWLR_1_1									chr01	1404722	1604722	1497241	1500606	Os01g0127200	Multicopper oxidase Maintenance of Pi homeostasis (Os01t0127200-01)	Os01t0127200-01					Low Phosphate Root 5 Low Phosphate Root5	LPR5 OsLPR5 OsSTA2 STA2	Low Phosphate Root5	OsLPR5 OsSTA2
									SL_1_1				SWLR_1_1									chr01	1404722	1604722	1504037	1508057	Os01g0127300	SufBD family protein. (Os01t0127300-01)	Os01t0127300-01					ABC transporter superfamily ABCI subgroup member 4 Iron-sulfur cluster protein 18	OsABCI4 OsISC18			ABC TRANSPORTER I FAMILY MEMBER 4	ACA1
									SL_1_1				SWLR_1_1									chr01	1404722	1604722	1511964	1512646	Os01g0127450	Similar to MYBL2 (ARABIDOPSIS MYB-LIKE 2) DNA binding / transcription factor. (Os01t0127450-00)	Os01t0127450-00
									SL_1_1				SWLR_1_1									chr01	1404722	1604722	1513138	1514432	Os01g0127500	NAD(P)-binding domain containing protein. (Os01t0127500-01)	Os01t0127500-01
									SL_1_1				SWLR_1_1									chr01	1404722	1604722	1515837	1516714	Os01g0127600	Similar to Bowman-Birk type proteinase inhibitor D-II precursor (IV). (Os01t0127600-01)	Os01t0127600-01
									SL_1_1				SWLR_1_1									chr01	1404722	1604722	1534135	1539601	Os01g0127900	Mannose-6-phosphate isomerase domain containing protein. (Os01t0127900-01)	Os01t0127900-01
									SL_1_1				SWLR_1_1									chr01	1404722	1604722	1549241	1551011	Os01g0128000	Myb transcription factor domain containing protein. (Os01t0128000-01)	Os01t0128000-01
									SL_1_1				SWLR_1_1									chr01	1404722	1604722	1562618	1566554	Os01g0128100	Similar to Bifunctional nuclease (Fragment). (Os01t0128100-01)	Os01t0128100-01
									SL_1_1				SWLR_1_1									chr01	1404722	1604722	1566147	1569467	Os01g0128200	Similar to Nuclease I. (Os01t0128200-01)	Os01t0128200-01					bifunctional nuclease
									SL_1_1				SWLR_1_1									chr01	1404722	1604722	1598995	1605729	Os01g0128800	Similar to plant synaptotagmin. (Os01t0128800-01)	Os01t0128800-01
					LA_1_1															FLA_1_2		chr01	1973706	2173713	1977423	1982484	Os01g0136800	Protein kinase core domain containing protein. (Os01t0136800-01)	Os01t0136800-01					Wall-Associated kinase 2	OsWAK2			WALL-ASSOCIATED KINASE GENE 2	WNK4
					LA_1_1															FLA_1_2		chr01	1973706	2173713	1984267	1986150	Os01g0136900	Similar to Stress-induced receptor-like kinase 2. (Os01t0136900-00)	Os01t0136900-00
					LA_1_1															FLA_1_2		chr01	1973706	2173713	1988716	2003083	Os01g0137400	Protein kinase catalytic domain domain containing protein. (Os01t0137400-00)	Os01t0137400-00					Receptor-like Cytoplasmic Kinase 21	OsRLCK21			RECEPTOR-LIKE CYTOPLASMIC KINASE 21	RLCK22
					LA_1_1															FLA_1_2		chr01	1973706	2173713	1995550	1996857	Os01g0137250	Similar to Stress-induced receptor-like kinase 2. (Os01t0137250-00)	Os01t0137250-00					Receptor-like Cytoplasmic Kinase 20	OsRLCK20			RECEPTOR-LIKE CYTOPLASMIC KINASE 20	RLCK21
					LA_1_1															FLA_1_2		chr01	1973706	2173713	2014791	2018248	Os01g0137500	Protein kinase catalytic domain domain containing protein. (Os01t0137500-01)	Os01t0137500-01					Receptor-like Cytoplasmic Kinase 22	OsRLCK22			RECEPTOR-LIKE CYTOPLASMIC KINASE 22	RLCK23
					LA_1_1															FLA_1_2		chr01	1973706	2173713	2015899	2018829	Os01g0137550	Similar to H0215A08.3 protein. (Os01t0137550-01)	Os01t0137550-01
					LA_1_1															FLA_1_2		chr01	1973706	2173713	2053583	2057636	Os01g0138400	Serine/threonine protein kinase domain containing protein. (Os01t0138400-01)	Os01t0138400-01
					LA_1_1															FLA_1_2		chr01	1973706	2173713	2063615	2065995	Os01g0138600	phosphotransferase system PEP-utilising enzyme N-terminal domain containing protein. (Os01t0138600-01)	Os01t0138600-01
					LA_1_1															FLA_1_2		chr01	1973706	2173713	2071843	2073609	Os01g0138800	Peptidase C26 domain containing protein. (Os01t0138800-01)	Os01t0138800-01
					LA_1_1															FLA_1_2		chr01	1973706	2173713	2074795	2077903	Os01g0138900	Mandelate racemase/muconate lactonizing enzyme family protein. (Os01t0138900-01)	Os01t0138900-01
					LA_1_1															FLA_1_2		chr01	1973706	2173713	2080112	2081303	Os01g0139000	Reticulon family protein. (Os01t0139000-00)	Os01t0139000-00
					LA_1_1															FLA_1_2		chr01	1973706	2173713	2097192	2100692	Os01g0139600	Similar to Lipid phosphate phosphatase 2 (EC 3.1.3.-) (AtLPP2) (Phosphatidic acid phosphatase 2) (AtPAP2) (Prenyl diphosphate phosphatase). (Os01t0139600-01)	Os01t0139600-01
					LA_1_1															FLA_1_2		chr01	1973706	2173713	2120489	2122320	Os01g0140100	Peptidase A1 domain containing protein. (Os01t0140100-01)	Os01t0140100-01
					LA_1_1															FLA_1_2		chr01	1973706	2173713	2131013	2137293	Os01g0140400	Similar to leucine-rich repeat protein-related. (Os01t0140400-01) Leucine-rich repeat N-terminal domain containing protein. (Os01t0140400-02)	Os01t0140400-01,Os01t0140400-02					putative leucine rich repeat protein	PLRRP
					LA_1_1															FLA_1_2		chr01	1973706	2173713	2137800	2138539	Os01g0140500	Similar to 60S ribosomal protein L26B. (Os01t0140500-01)	Os01t0140500-01					Ribosomal protein L26
					LA_1_1															FLA_1_2		chr01	1973706	2173713	2154326	2155279	Os01g0140700	Similar to RAV2 (REGULATOR OF THE ATPASE OF THE VACUOLAR MEMBRANE) DNA binding / transcription factor. (Os01t0140700-00)	Os01t0140700-00					APETALA2/ethylene-responsive element binding protein 77 RAV subfamily member 1 related to ABI3/VP1-1	AP2/EREBP#077 OsRAV1 RAV1			APETALA2/ETHYLENE-RESPONSIVE ELEMENT BINDING PROTEIN 77	AP2/EREBP79
													SWLR_1_2									chr01	3608821	3808821	3611353	3615657	Os01g0170100	D111/G-patch domain containing protein. (Os01t0170100-01)	Os01t0170100-01
													SWLR_1_2									chr01	3608821	3808821	3621211	3625338	Os01g0170300	Serine/threonine protein kinase-related domain containing protein. (Os01t0170300-01)	Os01t0170300-01
													SWLR_1_2									chr01	3608821	3808821	3652273	3656479	Os01g0170700	Thiol-activated cytolysin family protein. (Os01t0170700-01)	Os01t0170700-01
													SWLR_1_2									chr01	3608821	3808821	3661688	3664199	Os01g0170800	Pentatricopeptide repeat domain containing protein. (Os01t0170800-01)	Os01t0170800-01
													SWLR_1_2									chr01	3608821	3808821	3667476	3673008	Os01g0171000	BRASSINOSTEROID INSENSITIVE 1-associated receptor kinase 1 precursor (EC 2.7.1.37) (BRI1-associated receptor kinase 1) (Somatic embryogenesis receptor-like kinase 3). (Os01t0171000-01) Similar to Leucine-rich repeat receptor-like kinase. (Os01t0171000-02)	Os01t0171000-01,Os01t0171000-02					BRASSINOSTEROID INSENSITIVE 1-associated receptor kinase SERK-like gene 5 bri1-associated receptor kinase 1 (BAK1) homologue 4	OsBAK1-4 OsSERL5 SERK1
													SWLR_1_2									chr01	3608821	3808821	3678431	3680909	Os01g0171100	Ankyrin repeat domain containing protein. (Os01t0171100-00)	Os01t0171100-00
													SWLR_1_2									chr01	3608821	3808821	3705424	3708989	Os01g0172000	Glycosyltransferase ALG3 domain containing protein. (Os01t0172000-01)	Os01t0172000-01
													SWLR_1_2									chr01	3608821	3808821	3711212	3713653	Os01g0172100	Similar to Triose phosphate/phosphate translocator non-green plastid chloroplast precursor (CTPT). (Os01t0172100-01)	Os01t0172100-01						OsPPT3			PHOSPHOENOLPYRUVATE/PHOSPHATE TRANSLOCATOR 3	PRMT3
													SWLR_1_2									chr01	3608821	3808821	3713740	3718631	Os01g0172200	DNA/RNA helicase DEAD/DEAH box type N-terminal domain containing protein. (Os01t0172200-01)	Os01t0172200-01					RNA helicase 14	OsRH14 p68
													SWLR_1_2									chr01	3608821	3808821	3724667	3728791	Os01g0172400	Similar to Phospholipase D alpha 1. (Os01t0172400-01) Phospholipase D alpha 1 precursor (EC 3.1.4.4) (PLD alpha 1) (Choline phosphatase 1) (Phosphatidylcholine-hydrolyzing phospholipase D 1). (Os01t0172400-02) Phospholipase D alpha 1 precursor (EC 3.1.4.4) (PLD alpha 1) (Choline phosphatase 1) (Phosphatidylcholine-hydrolyzing phospholipase D 1). (Os01t0172400-03) Similar to Phospholipase D alpha …	Os01t0172400-01,Os01t0172400-02,Os01t0172400-03,Os01t0172400-04,Os01t0172400-05					Choline phosphatase 1 PLD alpha 1 Phosphatidylcholine-hydrolyzing phospholipase D 1 Phospholipase D alpha 1 Rice phospholipase D-1 phospholipase Dalpha1	OsPLDalpha1 PLD1 RPLD1			PHOSPHOLIPASE D ALPHA 1	PLDalpha8
													SWLR_1_2									chr01	3608821	3808821	3732525	3734022	Os01g0172600	Similar to electron carrier/ heme binding / peroxidase. (Os01t0172600-01)	Os01t0172600-01
													SWLR_1_2									chr01	3608821	3808821	3732983	3733967	Os01g0172701	Regulator of chromosome condensation RCC1 domain containing protein. (Os01t0172701-00)	Os01t0172701-00
													SWLR_1_2									chr01	3608821	3808821	3735961	3736782	Os01g0172800	Embryo-specific 3 family protein. (Os01t0172800-01)	Os01t0172800-01
													SWLR_1_2									chr01	3608821	3808821	3737752	3740685	Os01g0172900	Glycoside hydrolase family 28 domain containing protein. (Os01t0172900-00)	Os01t0172900-00					POLYGALACTURONASE	PG
													SWLR_1_2									chr01	3608821	3808821	3737904	3742067	Os01g0173000	Putative thiol-disulphide oxidoreductase DCC domain containing protein. (Os01t0173000-01)	Os01t0173000-01
													SWLR_1_2									chr01	3608821	3808821	3742778	3744461	Os01g0173100	Alba DNA/RNA-binding protein family protein. (Os01t0173100-01)	Os01t0173100-01					Alba family protein 1 acetylation lowers binding affinity protein 1	OsAlba1
													SWLR_1_2									chr01	3608821	3808821	3779634	3782002	Os01g0173600	Glyoxalase/bleomycin resistance protein/dioxygenase domain containing protein. (Os01t0173600-00)	Os01t0173600-00					glyoxalase I-1	OsGLYI1			GLYOXALASE I-1	GLYI10
													SWLR_1_2									chr01	3608821	3808821	3804672	3810720	Os01g0173900	Similar to MRP-like ABC transporter. (Os01t0173900-01)	Os01t0173900-01					ABC transporter superfamily ABCC subgroup member 3 multidrug resistance-associated protein 3	OsABCC3 OsMRP3			MULTIDRUG RESISTANCE-ASSOCIATED PROTEIN 3	MTII1A
																HGW_1_1	NHGW_1_1					chr01	23653836	23853836	23663277	23664196	Os01g0602200	Cytochrome P450 monooxygenase Tolerance to acetolactate synthase-inhibiting herbicides (pseudogene) (Os01t0602200-01)	Os01t0602200-01					Cytochrome P450 72A31		P-450 72A31 Cytochrome P450 72A31	CYP72A31	P-450 72A31	CYP72A32
																HGW_1_1	NHGW_1_1					chr01	23653836	23853836	23673178	23675960	Os01g0602400	Similar to Cytochrome P450 monooxygenase CYP72A5 (Fragment). (Os01t0602400-01)	Os01t0602400-01					Cytochrome P450 72A32				P-450 72A32	CYP72A33
																HGW_1_1	NHGW_1_1					chr01	23653836	23853836	23682892	23685395	Os01g0602500	Cytochrome P450 family protein. (Os01t0602500-01)	Os01t0602500-01					Cytochrome P450 72A33				P-450 72A33	CYP734A2
																HGW_1_1	NHGW_1_1					chr01	23653836	23853836	23688285	23689293	Os01g0602600	Similar to OSIGBa0148I18.6 protein. (Os01t0602600-00)	Os01t0602600-00					polyketide synthase 1	OsPKS01 OsPKS1 PKS01			POLYKETIDE SYNTHASE 1	PKS17
																HGW_1_1	NHGW_1_1					chr01	23653836	23853836	23727763	23733053	Os01g0602800	Serine/threonine protein kinase-related domain containing protein. (Os01t0602800-01)	Os01t0602800-01					Receptor-like Cytoplasmic Kinase 42	OsRLCK42			RECEPTOR-LIKE CYTOPLASMIC KINASE 42	RLCK46
																HGW_1_1	NHGW_1_1					chr01	23653836	23853836	23740879	23744974	Os01g0603000	Similar to Nuclear RNA binding protein A. (Os01t0603000-01)	Os01t0603000-01
																HGW_1_1	NHGW_1_1					chr01	23653836	23853836	23746840	23751713	Os01g0603100	NB-ARC domain containing protein. (Os01t0603100-01)	Os01t0603100-01
																HGW_1_1	NHGW_1_1					chr01	23653836	23853836	23760347	23762387	Os01g0603300	Similar to MCB2 protein. (Os01t0603300-01) Similar to MCB2 protein. (Os01t0603300-02)	Os01t0603300-01,Os01t0603300-02
																HGW_1_1	NHGW_1_1					chr01	23653836	23853836	23770115	23771515	Os01g0603500	Similar to Cf2/Cf5-like disease resistance protein (Fragment). (Os01t0603500-00)	Os01t0603500-00
																HGW_1_1	NHGW_1_1					chr01	23653836	23853836	23776466	23779747	Os01g0603800	Similar to Triticum sp. (pAWJL3) leucine rich repeat region mRNA (Fragment). (Os01t0603800-01)	Os01t0603800-01						OsSTA22
																HGW_1_1	NHGW_1_1					chr01	23653836	23853836	23787960	23789747	Os01g0604150	Leucine-rich repeat domain containing protein. (Os01t0604150-00)	Os01t0604150-00
																HGW_1_1	NHGW_1_1					chr01	23653836	23853836	23810484	23811557	Os01g0604500	EF-Hand type domain containing protein. (Os01t0604500-01)	Os01t0604500-01					calmodulin-like protein 12	OsCML12			CALMODULIN-LIKE PROTEIN 12	CML27
																HGW_1_1	NHGW_1_1					chr01	23653836	23853836	23813192	23814608	Os01g0604600	Carbohydrate kinase FGGY family protein. (Os01t0604600-01)	Os01t0604600-01
																HGW_1_1	NHGW_1_1					chr01	23653836	23853836	23814822	23819251	Os01g0604700	Similar to cDNA clone:001-043-A08 full insert sequence. (Os01t0604700-01) Similar to predicted protein. (Os01t0604700-02)	Os01t0604700-01,Os01t0604700-02
																HGW_1_1	NHGW_1_1					chr01	23653836	23853836	23838868	23840725	Os01g0605100	Similar to BCS1 protein-like protein. (Os01t0605100-01)	Os01t0605100-01
																HGW_1_1	NHGW_1_1					chr01	23653836	23853836	23843274	23846735	Os01g0605300	Similar to Likely ubiquitin-conjugating enzyme e2. (Os01t0605300-01)	Os01t0605300-01					Ubiquitin-conjugating enzyme 48	OsUBC48			UBIQUITIN-CONJUGATING ENZYME 48	UBC6
																HGW_1_1	NHGW_1_1					chr01	23653836	23853836	23847041	23850326	Os01g0605400	Quinonprotein alcohol dehydrogenase-like domain containing protein. (Os01t0605400-00)	Os01t0605400-00
																HGW_1_1	NHGW_1_1					chr01	23653836	23853836	23850922	23854484	Os01g0605500	Kinesin motor region domain containing protein. (Os01t0605500-00)	Os01t0605500-00
											SW_1_1											chr01	24668357	24868357	24691392	24696311	Os01g0619800	Similar to Hydrolase hydrolyzing O-glycosyl compounds. (Os01t0619800-01)	Os01t0619800-01
											SW_1_1											chr01	24668357	24868357	24696532	24697792	Os01g0619900	Similar to DNA binding. (Os01t0619900-01)	Os01t0619900-01					TRICHOMELESS2	OsTCL2			TRICHOMELESS 2	TIFY10A
											SW_1_1											chr01	24668357	24868357	24703771	24708911	Os01g0620100	WD40 repeat-like domain containing protein. (Os01t0620100-01)	Os01t0620100-01						OsWD40-19
											SW_1_1											chr01	24668357	24868357	24739092	24740986	Os01g0620800	UDP-glucuronosyl/UDP-glucosyltransferase family protein. (Os01t0620800-01)	Os01t0620800-01
											SW_1_1											chr01	24668357	24868357	24753864	24758578	Os01g0621200	Similar to proline transporter. (Os01t0621200-00)	Os01t0621200-00					gamma-aminobutyric acid transporter 2	OsGAT2
											SW_1_1											chr01	24668357	24868357	24784609	24788153	Os01g0621600	Serine/threonine protein kinase-related domain containing protein. (Os01t0621600-01)	Os01t0621600-01
											SW_1_1											chr01	24668357	24868357	24792133	24794372	Os01g0621700	Myosin tail 2 domain containing protein. (Os01t0621700-01)	Os01t0621700-01
											SW_1_1											chr01	24668357	24868357	24823998	24828139	Os01g0622300	Similar to Plastid uroporphyrinogen decarboxylase (Fragment). (Os01t0622300-01)	Os01t0622300-01
											SW_1_1											chr01	24668357	24868357	24839124	24843459	Os01g0622600	Similar to calcium-dependent protein kinase isoform 2. (Os01t0622600-01)	Os01t0622600-01					calcium-dependent protein kinase	OsCDPK1 OsCPK1			CALCIUM-DEPENDENT PROTEIN KINASE 1	CDPK21
											SW_1_1											chr01	24668357	24868357	24843748	24846832	Os01g0622700	Similar to Protein ABIL1. (Os01t0622700-01) Similar to Protein ABIL1. (Os01t0622700-02)	Os01t0622700-01,Os01t0622700-02
											SW_1_1											chr01	24668357	24868357	24861697	24864291	Os01g0623200	Similar to C4-dicarboxylate transporter/malic acid transport protein. (Os01t0623200-01)	Os01t0623200-01
							PNH_1_2															chr01	24885034	25085034	24894706	24899506	Os01g0623500	ATPase AAA-type core domain containing protein. (Os01t0623500-01)	Os01t0623500-01
							PNH_1_2															chr01	24885034	25085034	24899508	24901813	Os01g0623600	Glycoside hydrolase family 28 protein. (Os01t0623600-01)	Os01t0623600-01
							PNH_1_2															chr01	24885034	25085034	24913551	24924014	Os01g0624000	Neutral/alkaline nonlysosomal ceramidase family protein. (Os01t0624000-01) Neutral/alkaline nonlysosomal ceramidase family protein. (Os01t0624000-02) Similar to Neutral ceramidase. (Os01t0624000-03) Similar to Neutral ceramidase. (Os01t0624000-04)	Os01t0624000-01,Os01t0624000-02,Os01t0624000-03,Os01t0624000-04
							PNH_1_2															chr01	24885034	25085034	24933111	24933821	Os01g0624400	Similar to Dehydrin. (Os01t0624400-00)	Os01t0624400-00					late embryogenesis abundant protein 6				LATE EMBRYOGENESIS ABUNDANT PROTEIN 6	LOGL9
							PNH_1_2															chr01	24885034	25085034	24941444	24942799	Os01g0624500	Similar to Sgt1. (Os01t0624500-01)	Os01t0624500-01					suppressor of the G2 allele of skp1	Os SGT1 OsSGT1 OsSgt1 SGT1
							PNH_1_2															chr01	24885034	25085034	24945282	24947217	Os01g0624700	Similar to WRKY transcription factor 12. (Os01t0624700-01)	Os01t0624700-01					Rice WRKY gene12				WRKY GENE 12	WRKY25
							PNH_1_2															chr01	24885034	25085034	24967398	24969047	Os01g0625300	Similar to Heat shock transcription factor 31 (Fragment). (Os01t0625300-01)	Os01t0625300-01					Heat stress transcription factor 13 Heat stress transcription factor 2 Heat stress transcription factor C-1a Heat stress transcription factor C1a				HEAT STRESS TRANSCRIPTION FACTOR C1A	HSP24.1
							PNH_1_2															chr01	24885034	25085034	24981269	24982666	Os01g0625900	Ovate Family Protein Hormonal homeostasis Vasculature development (Os01t0625900-01)	Os01t0625900-01					OVATE family protein 2 OVATE-domain containing protein 3 ovate family protein 3	OFP2 OsOFP03 OsOFP2		OsOFP2 OsOFP03 OFP2
							PNH_1_2															chr01	24885034	25085034	24994743	24997782	Os01g0626100	Armadillo-like helical domain containing protein. (Os01t0626100-01)	Os01t0626100-01
							PNH_1_2															chr01	24885034	25085034	25002693	25003291	Os01g0626200	Clathrin adaptor beta-adaptin appendage C-terminal subdomain domain containing protein. (Os01t0626200-01)	Os01t0626200-01
							PNH_1_2															chr01	24885034	25085034	25004123	25004701	Os01g0626300	Similar to Mitochondrial import receptor subunit TOM7-1 (Translocase of outer membrane 7 kDa subunit 1). (Os01t0626300-01)	Os01t0626300-01
							PNH_1_2															chr01	24885034	25085034	25009514	25012233	Os01g0626400	WRKY transcription factor Control of flowering time and plant height (Os01t0626400-01) WRKY transcription factor Splicing variant (Os01t0626400-02)	Os01t0626400-01,Os01t0626400-02								WRKY11 OsWRKY11.2	WRKY GENE11	WRKY12
							PNH_1_2															chr01	24885034	25085034	25029829	25033240	Os01g0626900	Helix-loop-helix DNA-binding domain containing protein. (Os01t0626900-01)	Os01t0626900-01
							PNH_1_2															chr01	24885034	25085034	25040769	25043903	Os01g0627400	Similar to Cytochrome P450 monooxygenase CYP72A5 (Fragment). (Os01t0627400-01)	Os01t0627400-01
							PNH_1_2															chr01	24885034	25085034	25045721	25049413	Os01g0627500	Cytochrome P450 family protein. (Os01t0627500-01)	Os01t0627500-01
							PNH_1_2															chr01	24885034	25085034	25055850	25058085	Os01g0627600	Similar to Cytochrome P450 monooxygenase. (Os01t0627600-01)	Os01t0627600-01
							PNH_1_2															chr01	24885034	25085034	25060764	25063562	Os01g0627800	Similar to Cytochrome P450 monooxygenase CYP72A5 (Fragment). (Os01t0627800-01)	Os01t0627800-01
							PNH_1_2															chr01	24885034	25085034	25066171	25068280	Os01g0627900	Similar to Cytochrome P450. (Os01t0627900-01)	Os01t0627900-01
							PNH_1_2															chr01	24885034	25085034	25070716	25072692	Os01g0627933	Similar to Cytochrome P450. (Os01t0627933-00)	Os01t0627933-00
							PNH_1_2															chr01	24885034	25085034	25076611	25077382	Os01g0628000	Cytochrome P450 family protein. (Os01t0628000-01)	Os01t0628000-01
			FLL_1_2																			chr01	28499543	28699543	28504690	28509627	Os01g0690333	Similar to Zinc finger C3HC4 type family protein. (Os01t0690333-00)	Os01t0690333-00
			FLL_1_2																			chr01	28499543	28699543	28524105	28534387	Os01g0690800	Protein kinase core domain containing protein. (Os01t0690800-01)	Os01t0690800-01
			FLL_1_2																			chr01	28499543	28699543	28534821	28536497	Os01g0691000	Similar to Acidic endochitinase SE2 precursor (EC 3.2.1.14). (Os01t0691000-01)	Os01t0691000-01
			FLL_1_2																			chr01	28499543	28699543	28536737	28537615	Os01g0691050	Protein kinase catalytic domain domain containing protein. (Os01t0691050-00)	Os01t0691050-00
			FLL_1_2																			chr01	28499543	28699543	28537896	28538617	Os01g0691100	Plant lipid transfer protein/seed storage/trypsin-alpha amylase inhibitor domain containing protein. (Os01t0691100-01)	Os01t0691100-01					lipid transfer protein 2.1 non-specific lipid transfer protein 2.1 type 2 non-specific lipid transfer protein 1	OsLTP2.1 OsLtpII.1
			FLL_1_2																			chr01	28499543	28699543	28538881	28539369	Os01g0691300	Plant lipid transfer protein and hydrophobic protein helical domain containing protein. (Os01t0691300-01)	Os01t0691300-01					lipid transfer protein 2.2 non-specific lipid transfer protein 2.2 type 2 non-specific lipid transfer protein 2	OsLTP2.2 OsLtpII.2
			FLL_1_2																			chr01	28499543	28699543	28539955	28541359	Os01g0691400	Similar to seed maturation protein. (Os01t0691400-00)	Os01t0691400-00
			FLL_1_2																			chr01	28499543	28699543	28541558	28545424	Os01g0691500	Cytidylyltransferase domain containing protein. (Os01t0691500-01) Similar to Cytidyltransferase-related. (Os01t0691500-02)	Os01t0691500-01,Os01t0691500-02
			FLL_1_2																			chr01	28499543	28699543	28545585	28553746	Os01g0691600	Similar to DNA repair helicase XPB2 (EC 3.6.1.-) (XPB homolog 2) (ERCC3 homolog 2) (RAD25 homolog 2) (AtXPB2). (Os01t0691600-01) Similar to XPB1 (ARABIDOPSIS HOMOLOG OF XERODERMA PIGMENTOSUM COMPLEMENTATION GROUP B 1) ATP-dependent helicase. (Os01t0691600-02)	Os01t0691600-01,Os01t0691600-02					Xeroderma pigmentosum (XP) complementation group of protein B2	OsXPB2
			FLL_1_2																			chr01	28499543	28699543	28555960	28560504	Os01g0691700	Similar to Serine/threonine protein phosphatase 2A. (Os01t0691700-01)	Os01t0691700-01					Protein phosphatase 13 Serine/threonine-protein phosphatase 6	OsPP13 PPP6
			FLL_1_2																			chr01	28499543	28699543	28566638	28567684	Os01g0692000	Similar to Glutathione S-transferase GSTU6. (Os01t0692000-01)	Os01t0692000-01						OsGSTU40			TAU GLUTATHIONE S-TRANSFERASE 40	GW5
			FLL_1_2																			chr01	28499543	28699543	28568839	28569792	Os01g0692100	Glutathione S-transferase C-terminal-like domain containing protein. (Os01t0692100-01)	Os01t0692100-01						OsGSTU39			TAU GLUTATHIONE S-TRANSFERASE 39	GSTU40
			FLL_1_2																			chr01	28499543	28699543	28583152	28586500	Os01g0692700	Similar to Protein binding protein. (Os01t0692700-01)	Os01t0692700-01					RING finger protein OsRFPH2-23 RING-H2 protein 23	OsRFPH2-23
			FLL_1_2																			chr01	28499543	28699543	28605063	28608212	Os01g0693300	Similar to Lipid phosphate phosphatase 2 (EC 3.1.3.-) (AtLPP2) (Phosphatidic acid phosphatase 2) (AtPAP2) (Prenyl diphosphate phosphatase). (Os01t0693300-01)	Os01t0693300-01
			FLL_1_2																			chr01	28499543	28699543	28619585	28621117	Os01g0693400	Pathogenesis-related transcriptional factor and ERF DNA-binding domain containing protein. (Os01t0693400-01)	Os01t0693400-01					APETALA2/ethylene-responsive element binding protein 127	AP2/EREBP#127			APETALA2/ETHYLENE-RESPONSIVE ELEMENT BINDING PROTEIN 127	AP2/EREBP77
			FLL_1_2																			chr01	28499543	28699543	28651357	28651761	Os01g0693700	Similar to Nitrate reductase [NAD(P)H]. (Os01t0693700-00)	Os01t0693700-00
			FLL_1_2																			chr01	28499543	28699543	28654048	28655948	Os01g0693800	Similar to Threonine synthase chloroplast precursor (EC 4.2.3.1) (TS). (Os01t0693800-01)	Os01t0693800-01
			FLL_1_2																			chr01	28499543	28699543	28657603	28660499	Os01g0693900	Peptidyl-tRNA hydrolase family protein. (Os01t0693900-01) Peptidyl-tRNA hydrolase family protein. (Os01t0693900-02)	Os01t0693900-01,Os01t0693900-02
			FLL_1_2																			chr01	28499543	28699543	28666309	28668105	Os01g0694000	Protein kinase core domain containing protein. (Os01t0694000-01)	Os01t0694000-01
			FLL_1_2																			chr01	28499543	28699543	28669652	28673566	Os01g0694100	Leucine-rich repeat domain containing protein. (Os01t0694100-01)	Os01t0694100-01
			FLL_1_2																			chr01	28499543	28699543	28683874	28686338	Os01g0694300	Similar to T17H3.9. (Os01t0694300-01)	Os01t0694300-01
			FLL_1_2																			chr01	28924851	29124851	28933836	28935191	Os01g0699400	Serine/threonine protein kinase domain containing protein. (Os01t0699400-01)	Os01t0699400-01
			FLL_1_2																			chr01	28924851	29124851	28939657	28941009	Os01g0699500	Serine/threonine protein kinase domain containing protein. (Os01t0699500-01)	Os01t0699500-01					MAPK KINASE KINASE6	MAP3K6
			FLL_1_2																			chr01	28924851	29124851	28946730	28948045	Os01g0699600	Serine/threonine protein kinase domain containing protein. (Os01t0699600-01)	Os01t0699600-01					NPK1-related protein kinase	OsNPK1-PK
			FLL_1_2																			chr01	28924851	29124851	28955683	28957013	Os01g0699900	Similar to Plasma membrane associated protein-like. (Os01t0699900-01)	Os01t0699900-01
			FLL_1_2																			chr01	28924851	29124851	28975565	28977344	Os01g0700100	MtN3 and saliva related transmembrane protein family protein. (Os01t0700100-01)	Os01t0700100-01						OsSWEET2b SWEET2b				TAD1
			FLL_1_2																			chr01	28924851	29124851	28978119	28983863	Os01g0700200	Similar to Chromosome condensation regulator protein (Fragment). (Os01t0700200-01)	Os01t0700200-01						OsSTA28
			FLL_1_2																			chr01	28924851	29124851	28984499	28986016	Os01g0700300	Similar to JMT. (Os01t0700300-00)	Os01t0700300-00
			FLL_1_2																			chr01	28924851	29124851	28991472	28993283	Os01g0700500	Similar to Flavonoid 3-monooxygenase. (Os01t0700500-01) Similar to Flavonoid 3-monooxygenase. (Os01t0700500-02)	Os01t0700500-01,Os01t0700500-02
			FLL_1_2																			chr01	28924851	29124851	29020797	29025975	Os01g0700900	Similar to Cytochrome P450 monooxygenase. (Os01t0700900-01)	Os01t0700900-01					SL biosynthesis gene 1	SLB1
			FLL_1_2																			chr01	28924851	29124851	29036371	29036866	Os01g0701300	Similar to Cytochrome P450 monooxygenase. (Os01t0701300-00)	Os01t0701300-00
			FLL_1_2																			chr01	28924851	29124851	29039948	29041364	Os01g0701400	Similar to Cytochrome P450 monooxygenase. (Os01t0701400-00)	Os01t0701400-00					SL biosynthesis gene 2	CYP711A1			STRIGOLACTONE BIOSYNTHESIS 2	SOD4
			FLL_1_2																			chr01	28924851	29124851	29044999	29048032	Os01g0701500	Cytochrome P450 family protein. (Os01t0701500-00)	Os01t0701500-00						OsMAX1c
			FLL_1_2																			chr01	28924851	29124851	29050777	29053445	Os01g0701700	SAM dependent carboxyl methyltransferase family protein. (Os01t0701700-01)	Os01t0701700-01
			FLL_1_2																			chr01	28924851	29124851	29067275	29072196	Os01g0701900	Similar to Phosphatidylinositol transfer-like protein III. (Os01t0701900-01)	Os01t0701900-01					SPO20 homolog Sec14-nodulin domain protein 5 Sec14-nodulin domain-containing protein 5	OsSNDP5 SNDP5
			FLL_1_2																			chr01	28924851	29124851	29105137	29108734	Os01g0702300	Peptidase S8/S53 subtilisin/kexin/sedolisin domain containing protein. (Os01t0702300-00)	Os01t0702300-00					SUBTILISIN 2 SUBTILISIN-LIKE PROTEASE 1 Subtilisin 2	OsSLP1 OsSub2 SLP1 SUB2
			FLL_1_2																			chr01	28924851	29124851	29109936	29119338	Os01g0702400	WD40/YVTN repeat-like domain containing protein. (Os01t0702400-01)	Os01t0702400-01						OsWD40-22
			FLL_1_2																			chr01	28924851	29124851	29119776	29123056	Os01g0702450	Similar to Chaperone protein dnaJ 10. (Os01t0702450-00)	Os01t0702450-00
			FLL_1_2																			chr01	28924851	29124851	29123535	29124590	Os01g0702500	Similar to Dehydrin Rab25. (Os01t0702500-01)	Os01t0702500-01					Responsive to abscisic acid 25 late embryogenesis abundant protein 22	OsLEA22 OsRab16 RAB25 Rab16			LATE EMBRYOGENESIS ABUNDANT PROTEIN 24	LEA33
											SW_1_2											chr01	29670662	30009662	29670703	29675358	Os01g0713900	Similar to Myosin. (Os01t0713900-01)	Os01t0713900-01
											SW_1_2											chr01	29670662	30009662	29708354	29709366	Os01g0714600	Similar to cDNA clone:J023088C01 full insert sequence. (Os01t0714600-01)	Os01t0714600-01
											SW_1_2											chr01	29670662	30009662	29720923	29723065	Os01g0714800	WRKY transcription factor 26. (Os01t0714800-01)	Os01t0714800-01					Rice WRKY gene 26 Rice WRKY gene 59.	OsWRKY26 OsWRKY59			WRKY GENE 26	WRKY42
											SW_1_2											chr01	29670662	30009662	29730171	29735065	Os01g0714900	Similar to RAB7A. (Os01t0714900-01)	Os01t0714900-01					small GTP-binding protein OsRab7A2	OsRab7A2
											SW_1_2											chr01	29670662	30009662	29770480	29772931	Os01g0715500	Similar to voltage-dependent anion channel protein2. (Os01t0715500-00)	Os01t0715500-00					voltage-dependent anion channel 4 voltage-dependent anion-selective channel 4	OSVDAC4 OsVDAC4 VDAC4 osvdac4
											SW_1_2											chr01	29670662	30009662	29775983	29778839	Os01g0715600	Similar to auxin efflux carrier component. (Os01t0715600-00)	Os01t0715600-00						OsPIN8			PIN PROTEIN 8	PIP2%3B7
											SW_1_2											chr01	29670662	30009662	29781295	29783199	Os01g0715700	Pentatricopeptide repeat domain containing protein. (Os01t0715700-00)	Os01t0715700-00
											SW_1_2											chr01	29670662	30009662	29786136	29788237	Os01g0715900	Pentatricopeptide repeat domain containing protein. (Os01t0715900-01)	Os01t0715900-01
											SW_1_2											chr01	29670662	30009662	29801081	29806870	Os01g0716200	IQ calmodulin-binding region domain containing protein. (Os01t0716200-01) Similar to Calmodulin binding protein. (Os01t0716200-02) IQ calmodulin-binding region domain containing protein. (Os01t0716200-03)	Os01t0716200-01,Os01t0716200-02,Os01t0716200-03
											SW_1_2											chr01	29670662	30009662	29816823	29819737	Os01g0716400	Violaxanthin de-epoxidase family protein. (Os01t0716400-01)	Os01t0716400-01
											SW_1_2											chr01	29670662	30009662	29820731	29821898	Os01g0716500	Methyltransferase type 12 domain containing protein. (Os01t0716500-01)	Os01t0716500-01
											SW_1_2											chr01	29670662	30009662	29842914	29846824	Os01g0717000	Similar to GmCK1p (EC 2.7.1.32). (Os01t0717000-01) Similar to Choline kinase. (Os01t0717000-02) Similar to Choline kinase. (Os01t0717000-05)	Os01t0717000-01,Os01t0717000-02,Os01t0717000-05
											SW_1_2											chr01	29670662	30009662	29874486	29877459	Os01g0717400	EGF-like alliinase domain containing protein. (Os01t0717400-01)- epidermal growth factor	Os01t0717400-01
											SW_1_2											chr01	29670662	30009662	29878435	29879843	Os01g0717601	Zinc finger AN1 domain-containing stress-associated protein 13. (Os01t0717601-00)	Os01t0717601-00					stress-associated protein 13	OsSAP13			STRESS ASSOCIATED PROTEIN GENE 13	SAP16
											SW_1_2											chr01	29670662	30009662	29894029	29898449	Os01g0717700	EGF-like alliinase domain containing protein. (Os01t0717700-01)	Os01t0717700-01
											SW_1_2											chr01	29670662	30009662	29904106	29904790	Os01g0718000	Zinc finger AN1-type domain containing protein. (Os01t0718000-01)	Os01t0718000-01					stress-associated protein 2	OsSAP2			STRESS ASSOCIATED PROTEIN GENE 2	SAP8
										NSL_1_1	SW_1_2											chr01	29670662	30009662	29927587	29931452	Os01g0718300	Receptor serine/threonine kinase Organ development through controlling cell division and elongation (Os01t0718300-01) Similar to Systemin receptor SR160 precursor (EC 2.7.1.37) (Brassinosteroid LRR receptor kinase). (Os01t0718300-02) Similar to Brassinosteroid-insensitive 1. (Os01t0718300-03)	Os01t0718300-01,Os01t0718300-02,Os01t0718300-03					BR receptor BRASSINOSTEROID INSENSITIVE1 BRASSINOSTEROID INSENSITIVE 1 BRASSINOSTEROID-INSENSITIVE1 DWARF61 brassinosteroid insensitive 1 dm-type dwarf dwarf-61	BRI1 OSBRI1 Os BRI1 OsBRI1 Osbri1 d61 d61* dwf42	DWARF 61 dm-type dwarf dwarf-61 DWARF61 BRASSINOSTEROID INSENSITIVE 1 BR receptor BRASSINOSTEROID INSENSITIVE1 BRASSINOSTEROID-INSENSITIVE1 brassinosteroid insensitive 1	D61 d61* dwf42 d61 OsBRI1 OSBRI1 BRI1 Os BRI1 Osbri1	DWARF 61	DCL1
										NSL_1_1	SW_1_2											chr01	29670662	30009662	29951353	29952644	Os01g0718900	MADF domain domain containing protein. (Os01t0718900-01)	Os01t0718900-01
										NSL_1_1	SW_1_2											chr01	29670662	30009662	29987911	29994075	Os01g0719300	Similar to Sulfate transporter 3.1 (AST12) (AtST1). (Os01t0719300-01)	Os01t0719300-01					sulphate transporter 3%3B6	OsSul3%3B6 OsSultr3%3B6			SULPHATE TRANSPORTER 3%3B6	SUT1
										NSL_1_1	SW_1_2											chr01	29670662	30009662	29995196	29999996	Os01g0719400	CASC3/Barentsz eIF4AIII binding domain containing protein. (Os01t0719400-01)	Os01t0719400-01
										NSL_1_1	SW_1_2											chr01	29670662	30009662	30003535	30005888	Os01g0719600	Heavy metal transport/detoxification protein domain containing protein. (Os01t0719600-01)	Os01t0719600-01
			FLL_1_3																CHL_1_1		NBI_1_1	chr01	31594634	31794634	31592127	31596970	Os01g0753000	Similar to VOZ transcription factor. (Os01t0753000-01)	Os01t0753000-01
			FLL_1_3																CHL_1_1		NBI_1_1	chr01	31594634	31794634	31599199	31604576	Os01g0753100	Alcohol dehydrogenase superfamily zinc-containing protein. (Os01t0753100-01) Similar to reticulon-4-interacting protein 1. (Os01t0753100-02)	Os01t0753100-01,Os01t0753100-02
			FLL_1_3																CHL_1_1		NBI_1_1	chr01	31594634	31794634	31605287	31607374	Os01g0753150	Optic atrophy 3-like domain containing protein. (Os01t0753150-00)	Os01t0753150-00
			FLL_1_3																CHL_1_1		NBI_1_1	chr01	31594634	31794634	31608109	31609696	Os01g0753200	Similar to DNA binding protein. (Os01t0753200-01)	Os01t0753200-01
			FLL_1_3																CHL_1_1		NBI_1_1	chr01	31594634	31794634	31610717	31612134	Os01g0753300	Similar to Resveratrol O-methyltransferase. (Os01t0753300-00)	Os01t0753300-00
			FLL_1_3																CHL_1_1		NBI_1_1	chr01	31594634	31794634	31617190	31623205	Os01g0753500	Transcriptional factor B3 family protein. (Os01t0753500-01)	Os01t0753500-01					OsETTIN3 auxin response factor 3 auxin response factor-3	ETT3 Os ETT3 OsARF3 OsETT3			AUXIN RESPONSE FACTOR 3	ARF6B
			FLL_1_3																CHL_1_1		NBI_1_1	chr01	31594634	31794634	31638589	31640361	Os01g0754100	Nucleic acid-binding OB-fold domain containing protein. (Os01t0754100-01) Non-protein coding transcript. (Os01t0754100-02)	Os01t0754100-01,Os01t0754100-02
			FLL_1_3																CHL_1_1		NBI_1_1	chr01	31594634	31794634	31641231	31648357	Os01g0754200	Glycosyl transferase family 48 protein. (Os01t0754200-01) Similar to ATGSL05 (GLUCAN SYNTHASE-LIKE 5) 1 3-beta-glucan synthase/ transferase transferring glycosyl groups. (Os01t0754200-02) Glycosyl transferase family 48 protein. (Os01t0754200-03) Similar to predicted protein. (Os01t0754200-04)	Os01t0754200-01,Os01t0754200-02,Os01t0754200-03,Os01t0754200-04
			FLL_1_3																CHL_1_1		NBI_1_1	chr01	31594634	31794634	31661724	31664288	Os01g0754700	Pentatricopeptide repeat domain containing protein. (Os01t0754700-01)	Os01t0754700-01
			FLL_1_3																CHL_1_1		NBI_1_1	chr01	31594634	31794634	31699518	31701126	Os01g0755500	Similar to Transcription factor PCF7 (Fragment). (Os01t0755500-01)	Os01t0755500-01					PROLIFERATING CELL FACTOR 7	OsPCF7 PCF7
			FLL_1_3																CHL_1_1		NBI_1_1	chr01	31594634	31794634	31705732	31706365	Os01g0755600	Similar to GRAS family transcription factor containing protein expressed. (Os01t0755600-01)	Os01t0755600-01
			FLL_1_3																CHL_1_1		NBI_1_1	chr01	31594634	31794634	31710636	31711784	Os01g0755700	Zinc finger RING/FYVE/PHD-type domain containing protein. (Os01t0755700-01)	Os01t0755700-01
			FLL_1_3																CHL_1_1		NBI_1_1	chr01	31594634	31794634	31728015	31730360	Os01g0756200	Similar to VirE2-interacting protein VIP1. (Os01t0756200-01)	Os01t0756200-01					b-ZIP transcription factor 06	OsbZIP06 OsbZIP6			b-ZIP TRANSCRIPTION FACTOR 6	BZIP60
			FLL_1_3																CHL_1_1		NBI_1_1	chr01	31594634	31794634	31761223	31763887	Os01g0756700	Shaker potassium channel Salinity stress tolerance Ion homeostasis (Os01t0756700-01)	Os01t0756700-01					shaker potassium channel OsKAT1	OsKAT1	SHAKER POTASSIUM CHANNEL 1 shaker potassium channel OsKAT1	KAT1 OsKAT1	SHAKER POTASSIUM CHANNEL 1	LCAA
																	NHGW_1_2					chr01	33001881	33201881	33000078	33010221	Os01g0779400	Zinc finger RING/FYVE/PHD-type domain containing protein. (Os01t0779400-01) Similar to chromatin remodeling complex subunit. (Os01t0779400-02)	Os01t0779400-01,Os01t0779400-02
																	NHGW_1_2					chr01	33001881	33201881	33029111	33030489	Os01g0779800	Similar to SR protein related family member. (Os01t0779800-01)	Os01t0779800-01
																	NHGW_1_2					chr01	33001881	33201881	33059198	33064709	Os01g0780500	SCAMP family protein. (Os01t0780500-01)	Os01t0780500-01
																	NHGW_1_2					chr01	33001881	33201881	33064726	33067834	Os01g0780600	Similar to Transposon protein Mutator sub-class. (Os01t0780600-01)	Os01t0780600-01
																	NHGW_1_2					chr01	33001881	33201881	33073583	33078968	Os01g0780800	SAND domain containing protein. (Os01t0780800-01) Similar to predicted protein. (Os01t0780800-02)	Os01t0780800-01,Os01t0780800-02					ULTRAPETALA 1 ULTRAPETALA1	OsULT1
																	NHGW_1_2					chr01	33001881	33201881	33089210	33090179	Os01g0781000	Vacuolar protein sorting-associated VPS28 family protein. (Os01t0781000-01) Vacuolar protein sorting-associated VPS28 family protein. (Os01t0781000-02)	Os01t0781000-01,Os01t0781000-02
																	NHGW_1_2					chr01	33001881	33201881	33091621	33096361	Os01g0781100	Similar to NBS-LRR protein (Fragment). (Os01t0781100-01)	Os01t0781100-01
																	NHGW_1_2					chr01	33001881	33201881	33098082	33103904	Os01g0781200	Similar to Rust resistance protein. (Os01t0781200-01)	Os01t0781200-01
																	NHGW_1_2					chr01	33001881	33201881	33120499	33124371	Os01g0781700	Similar to Blast resistance protein Pi37. (Os01t0781700-00)	Os01t0781700-00					Blast resistance 37 Magnaporthe grisea resistance 37 Pyricularia oryzae resistance 37	Pi37 Pi37(t)			PYRICULARIA ORYZAE RESISTANCE 37	PIN2
																	NHGW_1_2					chr01	33001881	33201881	33136846	33145541	Os01g0782100	Protein with NBS (nucleotide-binding site) and LRR(leucine-rich repeat) Race-specific resistance to blast (Os01t0782100-01)	Os01t0782100-01					Blast resistance sh Magnaporthe grisea resistance-sh Pyricularia oryzae resistance-sh	Pi sh Pi-sh Pish Pish(t)	PYRICULARIA ORYZAE RESISTANCE SH Pyricularia oryzae resistance-sh Magnaporthe grisea resistance-sh Blast resistance sh	PISH Pi sh Pish Pi-sh Pish(t)	PYRICULARIA ORYZAE RESISTANCE SH	PKS1
																	NHGW_1_2					chr01	33001881	33201881	33137907	33152527	Os01g0782200	Diacylglycerol kinase catalytic region domain containing protein. (Os01t0782200-01) Similar to D-erythro-sphingosine kinase/ diacylglycerol kinase. (Os01t0782200-02)	Os01t0782200-01,Os01t0782200-02
																	NHGW_1_2					chr01	33001881	33201881	33154311	33158317	Os01g0782500	Phospholipid/glycerol acyltransferase domain containing protein. (Os01t0782500-01)	Os01t0782500-01
																	NHGW_1_2					chr01	33001881	33201881	33168429	33172680	Os01g0782800	Similar to Cyclic nucleotide-gated ion channel 4 (AtCNGC4) (Cyclic nucleotide-and calmodulin-regulated ion channel 4) (AtHLM1). (Os01t0782800-00)	Os01t0782800-00					Cyclic nucleotide gated channel 1 Cyclic nucleotide-gated ion channel 15	CNGC15 OsCNGC1 OsCNGC15			CYCLIC NUCLEOTIDE GATED CHANNEL 1	CNGC3
																	NHGW_1_2					chr01	33001881	33201881	33181340	33181729	Os01g0783000	Similar to lysM domain containing protein. (Os01t0783000-01)	Os01t0783000-01									ARBUSCULAR MYCORRHIZAL SPECIFIC MARKER 3	ANN6
																	NHGW_1_2					chr01	33001881	33201881	33182589	33186141	Os01g0783100	Pentatricopeptide repeat domain containing protein. (Os01t0783100-01)	Os01t0783100-01
																	NHGW_1_2					chr01	33001881	33201881	33185460	33192979	Os01g0783200	Similar to Diacylglycerol kinase. (Os01t0783200-01) Similar to Diacylglycerol kinase. (Os01t0783200-02)	Os01t0783200-01,Os01t0783200-02
																	NHGW_1_2					chr01	33001881	33201881	33196867	33197909	Os01g0783400	Similar to DNA cross-link repair protein-related. (Os01t0783400-01)	Os01t0783400-01
																	NHGW_1_2					chr01	33001881	33201881	33198608	33201733	Os01g0783500	Rossmann-like alpha/beta/alpha sandwich fold domain containing protein. (Os01t0783500-01)	Os01t0783500-01
				FLW_1_1																		chr01	34398117	34598117	34406376	34409200	Os01g0809900	FAD dependent oxidoreductase domain containing protein. (Os01t0809900-01)	Os01t0809900-01
				FLW_1_1																		chr01	34398117	34598117	34409226	34412529	Os01g0810000	Utp11 family protein. (Os01t0810000-01) Utp11 family protein. (Os01t0810000-02)	Os01t0810000-01,Os01t0810000-02
				FLW_1_1																		chr01	34398117	34598117	34412916	34416988	Os01g0810100	Ribonuclease III domain containing protein. (Os01t0810100-01) Ribonuclease III domain containing protein. (Os01t0810100-02)	Os01t0810100-01,Os01t0810100-02
				FLW_1_1																		chr01	34398117	34598117	34417119	34420330	Os01g0810200	Cupin RmlC-type domain containing protein. (Os01t0810200-01)	Os01t0810200-01
				FLW_1_1																		chr01	34398117	34598117	34421011	34423534	Os01g0810300	Similar to Calmodulin-like protein. (Os01t0810300-01)	Os01t0810300-01					CaM-like protein Calmodulin-61 Calmodulin-like 1 calmodulin-like protein	CaM61 OsCML1 OsCML1d OsCaM61			CALMODULIN 61	CCA1
				FLW_1_1																		chr01	34398117	34598117	34438388	34444340	Os01g0810600	Similar to cDNA clone: J100063K14 full insert sequence. (Os01t0810600-00)	Os01t0810600-00					Receptor-like Cytoplasmic Kinase 46	OsRLCK46			RECEPTOR-LIKE CYTOPLASMIC KINASE 46	ROC5
				FLW_1_1																		chr01	34398117	34598117	34471055	34475473	Os01g0811100	Proteasome subunit alpha type 3 (EC 3.4.25.1) (20S proteasome alpha subunit G) (20S proteasome subunit alpha-7). (Os01t0811100-01) Proteasome subunit alpha type 3 (EC 3.4.25.1) (20S proteasome alpha subunit G) (20S proteasome subunit alpha-7). (Os01t0811100-02)	Os01t0811100-01,Os01t0811100-02					20S proteasome alpha7 subunit 20S proteasome subunit alpha7	OsPAG1 OsPSA7
				FLW_1_1																		chr01	34398117	34598117	34480570	34484981	Os01g0811300	Similar to SET domain protein SDG111. (Os01t0811300-01)	Os01t0811300-01					SET protein 4 SUVH Histone Methyltransferase 7	OsSET4 OsSUVH7 SDG709
				FLW_1_1																		chr01	34398117	34598117	34508452	34512776	Os01g0812000	Transcriptional activator of gibberellin-dependent alpha-amylase expression Regulation of nutrient mobilization in germination (Os01t0812000-01) Myb-like transcription factor Induction of alpha-amylase in aleurone Pollen development (Os01t0812000-02) Similar to cDNA clone:J033109N02 full insert sequence. (Os01t0812000-03)	Os01t0812000-01,Os01t0812000-02,Os01t0812000-03					Gibberellin myb gene Transcription factor GAMYB homologue to the barley Myb-like transcription factor	GAM1 Os GAMYB Os-MYBGA OsGAMYB OsGAMyb	GIBBERELLIN MYB GENE homologue to the barley Myb-like transcription factor Transcription factor GAMYB Gibberellin myb gene	GAMYB OsGAMYB GAM1 OsGAMyb Os-MYBGA Os GAMYB	GIBBERELLIN MYB GENE	GELP33
				FLW_1_1																		chr01	34398117	34598117	34524498	34526528	Os01g0812100	Similar to NHL25. (Os01t0812100-01)	Os01t0812100-01
				FLW_1_1																		chr01	34398117	34598117	34531774	34533771	Os01g0812200	Cyclin-like F-box domain containing protein. (Os01t0812200-01)	Os01t0812200-01					F-box protein 46	OsFbox046 OsFbox46 Os_F0609
				FLW_1_1																		chr01	34398117	34598117	34547777	34549353	Os01g0812600	Tetratricopeptide-like helical domain containing protein. (Os01t0812600-01)	Os01t0812600-01
				FLW_1_1																		chr01	34398117	34598117	34550416	34552611	Os01g0812800	Ribosomal protein L30e domain containing protein. (Os01t0812800-01)	Os01t0812800-01					Ribosomal protein L30
				FLW_1_1																		chr01	34398117	34598117	34558533	34559935	Os01g0812900	Similar to alphavirus core protein family. (Os01t0812900-01)	Os01t0812900-01
				FLW_1_1																		chr01	34398117	34598117	34560768	34564315	Os01g0813000	Similar to 14 kDa zinc-binding protein. (Os01t0813000-01)	Os01t0813000-01
				FLW_1_1																		chr01	34398117	34598117	34567093	34568305	Os01g0813100	Similar to FD-like 2 protein (Fragment). (Os01t0813100-00)	Os01t0813100-00					b-ZIP transcription factor 09	OsABF6 OsbZIP09 OsbZIP9			b-ZIP TRANSCRIPTION FACTOR 9	C3H31
				FLW_1_1																		chr01	34398117	34598117	34575196	34576640	Os01g0813300	Similar to AP2/EREBP transcription factor. (Os01t0813300-00)	Os01t0813300-00					APETALA2/ethylene-responsive element binding protein 79	AP2/EREBP#079			APETALA2/ETHYLENE-RESPONSIVE ELEMENT BINDING PROTEIN 79	ARF24
				FLW_1_1																		chr01	34398117	34598117	34580341	34583532	Os01g0813400	Similar to ADP-ribosylation factor 1. (Os01t0813400-01)	Os01t0813400-01					ADP-ribosylation factor 4 ADP-ribosylation factor A1a	ARFA1a OsARFA1a
				FLW_1_1																		chr01	34398117	34598117	34583893	34587110	Os01g0813500	EAP30 domain containing protein. (Os01t0813500-01)	Os01t0813500-01					Vacuolar protein sorting 36 family protein Vacuolar protein sorting36 family protein
				FLW_1_1																		chr01	34398117	34598117	34588835	34602432	Os01g0813700	Similar to Non-cyanogenic beta-glucosidase. (Os01t0813700-01)	Os01t0813700-01					beta-glucosidase 2	Os1Bglu2 Os1bglu2			BETA-GLUCOSIDASE 2	BGLU26
						HP_1_2																chr01	36181896	36446718	36182463	36187878	Os01g0842600	Similar to AAA-metalloprotease FtsH. (Os01t0842600-01)	Os01t0842600-01						FtsH3 OsFtsH3				GA20OX7
						HP_1_2																chr01	36181896	36446718	36193840	36194611	Os01g0842801	Similar to WRKY transcription factor 56. (Os01t0842801-00)	Os01t0842801-00					Rice WRKY gene56	OsWRKY56			WRKY GENE 56	WRKY68
						HP_1_2																chr01	36181896	36446718	36222348	36228582	Os01g0843300	Similar to Mitochondrial Rho GTPase. (Os01t0843300-00)	Os01t0843300-00
						HP_1_2																chr01	36181896	36446718	36236705	36239144	Os01g0843800	Similar to L-ascorbate oxidase. (Os01t0843800-00)	Os01t0843800-00
						HP_1_2																chr01	36181896	36446718	36251954	36252630	Os01g0844200	DVL family protein. (Os01t0844200-01)	Os01t0844200-01
						HP_1_2																chr01	36181896	36446718	36253547	36256956	Os01g0844300	Similar to Peptidylprolyl isomerase. (Os01t0844300-01)	Os01t0844300-01					FK506 binding protein 20-1b	OsFKBP20-1b
						HP_1_2																chr01	36181896	36446718	36257567	36261744	Os01g0844400	Similar to palmitoyltransferase PFA4. (Os01t0844400-01) Zinc finger DHHC-type domain containing protein. (Os01t0844400-02)	Os01t0844400-01,Os01t0844400-02
						HP_1_2																chr01	36181896	36446718	36268205	36269639	Os01g0844500	Peptidase aspartic catalytic domain containing protein. (Os01t0844500-00)	Os01t0844500-00
						HP_1_2																chr01	36181896	36446718	36274026	36274733	Os01g0844700	Similar to protein binding protein. (Os01t0844700-00)	Os01t0844700-00
						HP_1_2																chr01	36181896	36446718	36287282	36289641	Os01g0844900	Homeodomain-like containing protein. (Os01t0844900-01)	Os01t0844900-01
						HP_1_2																chr01	36181896	36446718	36325343	36336541	Os01g0846000	Nucleic acid-binding OB-fold domain containing protein. (Os01t0846000-01)	Os01t0846000-01
						HP_1_2																chr01	36181896	36446718	36343948	36346009	Os01g0846300	Similar to Protein phosphatase 2C. (Os01t0846300-01) Similar to protein phosphatase 2C. (Os01t0846300-02)	Os01t0846300-01,Os01t0846300-02					protein phosphatase 15 protein phosphatase 2C 9 protein phosphatase 2C09 protein phosphatase 2C9	OsPP15 OsPP2C09 OsPP2C9 PP2C9
						HP_1_2																chr01	36181896	36446718	36381991	36385123	Os01g0846800	Regulator of chromosome condensation RCC1 domain containing protein. (Os01t0846800-01)	Os01t0846800-01
						HP_1_2																chr01	36181896	36446718	36385625	36390411	Os01g0846900	Histone-fold domain containing protein. (Os01t0846900-01)	Os01t0846900-01
						HP_1_2																chr01	36181896	36446718	36395486	36398031	Os01g0847200	Similar to Mannose-1-phosphate guanyltransferase (EC 2.7.7.13) (ATP-mannose-1- phosphate guanylyltransferase) (GDP-mannose pyrophosphorylase) (NDP- hexose pyrophosphorylase). (Os01t0847200-01) Similar to Mannose-1-phosphate guanyltransferase (EC 2.7.7.13) (ATP-mannose-1- phosphate guanylyltransferase) (GDP-mannose pyrophosphorylase) (NDP- hexose pyrophosphorylase). (Os01t0847200-02)	Os01t0847200-01,Os01t0847200-02					mannose-1-phosphate guanyl transferase 1	MPG1 OsMPG1 OsVTC1-1 VTC1-1
						HP_1_2																chr01	36181896	36446718	36398984	36401707	Os01g0847300	Uncharacterised protein family UPF0497 trans-membrane plant domain containing protein. (Os01t0847300-01) Uncharacterised protein family UPF0497 trans-membrane plant domain containing protein. (Os01t0847300-02)	Os01t0847300-01,Os01t0847300-02
						HP_1_2																chr01	36181896	36446718	36403442	36407379	Os01g0847600	Aldo/keto reductase family protein. (Os01t0847600-01)	Os01t0847600-01					Aldo-Leto reductase 1	OsARK1			ALDO-KETO REDUCTASE 1	ATG13A
						HP_1_2																chr01	36181896	36446718	36410714	36414587	Os01g0847700	Similar to Aldose reductase. (Os01t0847700-01)	Os01t0847700-01						AKR4C14 OsAKR2			ALDO-KETO REDUCTASE 2	AKR3
						HP_1_2																chr01	36181896	36446718	36418161	36420029	Os01g0847800	Similar to Aldose reductase (EC 1.1.1.21) (AR) (Aldehyde reductase) (20-alpha- hydroxysteroid dehydrogenase) (EC 1.1.1.149) (20-alpha-HSD). (Os01t0847800-01)	Os01t0847800-01					aldose reductase 1	ALR1 OsAKR3 OsALR1			ALDO-KETO REDUCTASE 3	ALAAT3
						HP_1_2																chr01	36181896	36446718	36420027	36422866	Os01g0847900	Prenylated rab acceptor PRA1 family protein. (Os01t0847900-01) Prenylated rab acceptor PRA1 family protein. (Os01t0847900-02)	Os01t0847900-01,Os01t0847900-02
						HP_1_2																chr01	36181896	36446718	36430978	36440843	Os01g0848200	Similar to Delta 1-pyrroline-5-carboxylate synthetase (P5CS) [Includes: Glutamate 5-kinase (EC 2.7.2.11) (Gamma-glutamyl kinase) (GK) Gamma-glutamyl phosphate reductase (GPR) (EC 1.2.1.41) (Glutamate-5-semialdehyde dehydrogenase) (Glutamyl-gamma-semialdehyde dehydrogenase)]. (Os01t0848200-01) Similar to Delta 1-pyrroline-5-carboxylate synthetase (P5CS) [Includes: Glutamate 5-kinase (EC 2.7.2.11) …	Os01t0848200-01,Os01t0848200-02					guanine nucleotide exchange factor for Rop 5 proline carboxylate synthase 2 pyrroline-5-carboxylate synthetase 2	Os RopGEF5 OsP5CS2 OsRopGEF5 P5CS2
						HP_1_2																chr01	36181896	36446718	36438950	36442944	Os01g0848300	Pentatricopeptide repeat domain containing protein. (Os01t0848300-01)	Os01t0848300-01
						HP_1_2																chr01	36181896	36446718	36445456	36449951	Os01g0848400	BEL1-type homeobox family Seed shattering (Os01t0848400-01)	Os01t0848400-01					QTL of seed shattering in chromosome 1	qSH-1 qsh1	Shattering (QTL)-1 QTL of seed shattering in chromosome 1	qSH1 qSH1 qsh1 qSH-1	Shattering (QTL)-1	RALF37
																			CHL_1_2		NBI_1_2	chr01	37726127	37926127	37722462	37726352	Os01g0870201	Similar to GPI transamidase subunit PIG-U family protein. (Os01t0870201-00)	Os01t0870201-00
																			CHL_1_2		NBI_1_2	chr01	37726127	37926127	37739465	37742721	Os01g0870400	Similar to S-domain class receptor-like kinase3. (Os01t0870400-00)	Os01t0870400-00
																			CHL_1_2		NBI_1_2	chr01	37726127	37926127	37745526	37748575	Os01g0870500	Similar to S-domain class receptor-like kinase3. (Os01t0870500-01) Similar to S-domain class receptor-like kinase3. (Os01t0870500-02)	Os01t0870500-01,Os01t0870500-02
																			CHL_1_2		NBI_1_2	chr01	37726127	37926127	37760258	37762299	Os01g0871000	Similar to S-domain class receptor-like kinase3. (Os01t0871000-00)	Os01t0871000-00
																			CHL_1_2		NBI_1_2	chr01	37726127	37926127	37763432	37770402	Os01g0871100	Alpha/beta hydrolase fold-1 domain containing protein. (Os01t0871100-01)	Os01t0871100-01
																			CHL_1_2		NBI_1_2	chr01	37726127	37926127	37773994	37778565	Os01g0871200	Zinc finger C2H2-type domain containing protein. (Os01t0871200-01) Zinc finger C2H2-type domain containing protein. (Os01t0871200-02) Zinc finger C2H2-type domain containing protein. (Os01t0871200-03) Zinc finger C2H2-type domain containing protein. (Os01t0871200-04)	Os01t0871200-01,Os01t0871200-02,Os01t0871200-03,Os01t0871200-04					basic helix-loop-helix protein 033	OsbHLH033
																			CHL_1_2		NBI_1_2	chr01	37726127	37926127	37779512	37782837	Os01g0871300	Pyridoxal phosphate-dependent transferase major region domain containing protein. (Os01t0871300-01) Similar to Aspartate aminotransferase. (Os01t0871300-02)	Os01t0871300-01,Os01t0871300-02
																			CHL_1_2		NBI_1_2	chr01	37726127	37926127	37790484	37792882	Os01g0871500	TGF-beta receptor type I/II extracellular region family protein. (Os01t0871500-01)	Os01t0871500-01
																			CHL_1_2		NBI_1_2	chr01	37726127	37926127	37795606	37797741	Os01g0871600	Similar to Peptide transporter PTR2-B. (Os01t0871600-01)	Os01t0871600-01					Proton-dependent oligopeptide transporter family protein	OsPOT
																			CHL_1_2		NBI_1_2	chr01	37726127	37926127	37800956	37802110	Os01g0871700	Oligopeptide transporter domain containing protein. (Os01t0871700-00)	Os01t0871700-00
																			CHL_1_2		NBI_1_2	chr01	37726127	37926127	37804021	37807126	Os01g0871800	TGF-beta receptor type I/II extracellular region family protein. (Os01t0871800-01)	Os01t0871800-01
																			CHL_1_2		NBI_1_2	chr01	37726127	37926127	37810770	37812129	Os01g0871900	Similar to POT family protein. (Os01t0871900-00)	Os01t0871900-00
																			CHL_1_2		NBI_1_2	chr01	37726127	37926127	37814673	37816775	Os01g0872000	TGF-beta receptor type I/II extracellular region family protein. (Os01t0872000-01)	Os01t0872000-01
																			CHL_1_2		NBI_1_2	chr01	37726127	37926127	37821284	37826818	Os01g0872100	TGF-beta receptor type I/II extracellular region family protein. (Os01t0872100-01)	Os01t0872100-01
																			CHL_1_2		NBI_1_2	chr01	37726127	37926127	37828417	37829987	Os01g0872300	Similar to POT family protein. (Os01t0872300-00)	Os01t0872300-00
																			CHL_1_2		NBI_1_2	chr01	37726127	37926127	37830130	37832381	Os01g0872400	Similar to POT family protein. (Os01t0872400-01)	Os01t0872400-01
																			CHL_1_2		NBI_1_2	chr01	37726127	37926127	37832970	37833242	Os01g0872450	Similar to POT family protein. (Os01t0872450-00)	Os01t0872450-00
																			CHL_1_2		NBI_1_2	chr01	37726127	37926127	37834199	37836889	Os01g0872500	Oligopeptide transporter domain containing protein. (Os01t0872500-01) Similar to peptide transporter PTR2-B. (Os01t0872500-02)	Os01t0872500-01,Os01t0872500-02
																			CHL_1_2		NBI_1_2	chr01	37726127	37926127	37839529	37840372	Os01g0872600	TGF-beta receptor type I/II extracellular region family protein. (Os01t0872600-01)	Os01t0872600-01
																			CHL_1_2		NBI_1_2	chr01	37726127	37926127	37853413	37857509	Os01g0872800	Similar to 3-phosphoinositide-dependent protein kinase-1 (Fragment). (Os01t0872800-01) Similar to 3-phosphoinositide dependent protein kinase 1. (Os01t0872800-02)	Os01t0872800-01,Os01t0872800-02					3-phosphoinositide-dependent protein kinase 1 3-phosphoinositide-dependent protein kinase-1	OsPdk1 PDK1 Pdk1
																			CHL_1_2		NBI_1_2	chr01	37726127	37926127	37866113	37866722	Os01g0873100	Similar to Amidophosphoribosyltransferase chloroplast precursor (EC 2.4.2.14) (Glutamine phosphoribosylpyrophosphate amidotransferase) (ATASE) (GPAT). (Os01t0873100-01)	Os01t0873100-01					APB transferase
																			CHL_1_2		NBI_1_2	chr01	37726127	37926127	37866333	37868311	Os01g0873200	Similar to Amidophosphoribosyltransferase chloroplast precursor (EC 2.4.2.14) (Glutamine phosphoribosylpyrophosphate amidotransferase) (ATASE) (GPAT) (Fragment). (Os01t0873200-01)	Os01t0873200-01
																			CHL_1_2		NBI_1_2	chr01	37726127	37926127	37899282	37903267	Os01g0873900	Similar to F23M19.3. (Os01t0873900-00)	Os01t0873900-00
							PNH_1_3															chr01	38357496	38557496	38382385	38385469	Os01g0883800	Similar to GA C20oxidase2. (Os01t0883800-01) GA 20-oxidase2 GA metabolism (Os01t0883800-02)	Os01t0883800-01,Os01t0883800-02					Calrose76(sd1-3) GA 20-oxidase 2 GA C20oxidase2 Gibberellin 20 oxidase 2 Gibberellin C-20 oxidase 2 Jikkoku(sd1-2). rice GA 20-oxidase2 Protein semidwarf-1 dee-geo-woo-gen dwarf(sd1-d) green revolution gene reimei dwarf(sd1-r) semi-dwarf1 semidwarf-1	20ox2 C20OX2 GA20 GA20OX2 GA20ox-2 GA20ox2 Os20ox2 OsGA20ox-2 OsGA20ox2 SD1-in SD1-ja Sd-1 d47 d49(sd1-r) sd-1 sd1 "sd1 (d47 sd1-d sd1-1)" sd1-2	SEMIDWARF 1 Semidwarf 1 Semidwarf 1-1 Semidwarf 1-3 Semidwarf 1-4 semidwarf-1 Gibberellin 20-oxidase 2 GA C20oxidase2 dee-geo-woo-gen dwarf green revolution gene reimei dwarf Calrose76(sd1-3) Jikkoku(sd1-2) rice GA 20-oxidase2 GA 20-oxidase 2 Gibberellin 20 oxidase 2 Gibberellin C-20 oxidase 2 GA 20-oxidase 2 gibberrellin (GA) 20-oxidase Protein semidwarf-1	SD1 SD1 Sd-1 sd1 sd1 (d47 sd1-d sd1-1) sd1-1 sd1-2 sd1-3 sd1-4 sd-1 d49 d47 SD1-ja SD1-in OsGA20ox2 OsGA20ox-2 GA20ox-2 C20OX2 Os20ox2 20ox2 GA20	SEMIDWARF 1	SDG736
							PNH_1_3															chr01	38357496	38557496	38398996	38401481	Os01g0884300	No apical meristem (NAM) protein domain containing protein. (Os01t0884300-01)	Os01t0884300-01					NAC 6 NAC domain-containing protein 48 O. sativa gene with the NAC domain 6 OsNAC6 protein OsNac gene-6 stress-responsive NAC transcription factor 2 stress-responsive NAC transcription factor SNAC2	NAC48 ONAC048 OsNAC6 OsNAC6/ONAC048 OsSNAC2 SNAC2 SNAC2/OsNAC6			NAC DOMAIN-CONTAINING PROTEIN 6	NAC62
							PNH_1_3															chr01	38357496	38557496	38409242	38413057	Os01g0884400	Armadillo domain containing protein. (Os01t0884400-01)	Os01t0884400-01					U-box protein 16 plant U-box-containing protein 16	OsPUB16
							PNH_1_3															chr01	38357496	38557496	38413181	38424557	Os01g0884500	Plus-3 domain containing protein. (Os01t0884500-01)	Os01t0884500-01
							PNH_1_3															chr01	38357496	38557496	38432750	38437074	Os01g0884800	Pentatricopeptide repeat domain containing protein. (Os01t0884800-00)	Os01t0884800-00
							PNH_1_3															chr01	38357496	38557496	38437193	38438811	Os01g0884900	Similar to DNA glycosylase. (Os01t0884900-01)	Os01t0884900-01
							PNH_1_3															chr01	38357496	38557496	38443627	38446419	Os01g0885000	Similar to Cytochrome c. (Os01t0885000-01) Similar to Cytochrome c. (Os01t0885000-02)	Os01t0885000-01,Os01t0885000-02
							PNH_1_3															chr01	38357496	38557496	38475647	38480677	Os01g0885600	Alpha/beta hydrolase fold-1 domain containing protein. (Os01t0885600-01)	Os01t0885600-01
							PNH_1_3															chr01	38357496	38557496	38481235	38484005	Os01g0885700	Protein kinase-like domain containing protein. (Os01t0885700-01)	Os01t0885700-01
							PNH_1_3															chr01	38357496	38557496	38489459	38490169	Os01g0885900	Similar to transcriptional factor TINY. (Os01t0885900-00)	Os01t0885900-00					APETALA2/ethylene-responsive element binding protein 91 ethylene response factor 17	AP2/EREBP#091 AP2/EREBP91 OsERF#017 OsERF017 OsERF17			ETHYLENE RESPONSE FACTOR 17	ERF2
							PNH_1_3															chr01	38357496	38557496	38500880	38505086	Os01g0886200	Similar to AGAMOUS homolog. (Os01t0886200-01)	Os01t0886200-01					MADS box gene21 MADS-box transcription factor 21	OsMADS21 RMADS207			MADS BOX GENE 21	MADS31
							PNH_1_3															chr01	38357496	38557496	38517646	38520243	Os01g0886500	Similar to Ribosomal protein L37. (Os01t0886500-01)	Os01t0886500-01
							PNH_1_3															chr01	38357496	38557496	38520634	38526006	Os01g0886600	Similar to CLP protease regulatory subunit CLPX precursor. (Os01t0886600-01)	Os01t0886600-01						OsSTA38
							PNH_1_3															chr01	38357496	38557496	38534739	38539826	Os01g0886900	Similar to EMB1879 (EMBRYO DEFECTIVE 1879). (Os01t0886900-00)	Os01t0886900-00						OsRUS6A			ROOT UV-B SENSITIVE 6A	SAP11
							PNH_1_3															chr01	38357496	38557496	38544060	38545821	Os01g0887100	Similar to 4-(Cytidine 5'-diphospho)-2-C-methyl-D-erythritol synthase. (Os01t0887100-01)	Os01t0887100-01					4-(cytidine 5'-diphospho)-2-C-methyl-D-erythritol synthase CDP-ME synthase	CMS OsCMS
				FLW_1_2																		chr01	41151872	41351872	41166235	41167902	Os01g0937500	Peptidase aspartic catalytic domain containing protein. (Os01t0937500-01)	Os01t0937500-01
				FLW_1_2																		chr01	41151872	41351872	41169527	41171002	Os01g0937600	Peptidase aspartic catalytic domain containing protein. (Os01t0937600-01)	Os01t0937600-01
				FLW_1_2																		chr01	41151872	41351872	41187052	41188691	Os01g0938100	Photosystem II protein Psb28 class 1 domain containing protein. (Os01t0938100-01)	Os01t0938100-01					PSII subunit Psb28 photosystem II subunit Psb28	Psb28			PHOTOSYSTEM II SUBUNIT	PT1
				FLW_1_2																		chr01	41151872	41351872	41193350	41198903	Os01g0938200	Similar to RNA-binding protein BRUNOL5 (Fragment). (Os01t0938200-01)	Os01t0938200-01
				FLW_1_2																		chr01	41151872	41351872	41214311	41217063	Os01g0938900	Similar to Nascent polypeptide-associated complex alpha subunit-like protein 3 (NAC-alpha-like protein 3) (Alpha-NAC-like protein 3). (Os01t0938900-01) Similar to Nascent polypeptide-associated complex alpha subunit-like protein 3 (NAC-alpha-like protein 3) (Alpha-NAC-like protein 3). (Os01t0938900-02)	Os01t0938900-01,Os01t0938900-02
				FLW_1_2																		chr01	41151872	41351872	41220037	41227329	Os01g0939100	Similar to Calmodulin-stimulated calcium-ATPase. (Os01t0939100-01)	Os01t0939100-01					Ca2+ P-Type ATPase 6 vacuolar Ca2+-ATPase 6	OsACA1 OsACA6 OsPM1ATPaseII osACA6			CA2+-ATPASE 6	ACR9
				FLW_1_2																		chr01	41151872	41351872	41230854	41235586	Os01g0939300	BRCT domain containing protein. (Os01t0939300-01)	Os01t0939300-01
				FLW_1_2																		chr01	41151872	41351872	41242467	41243777	Os01g0939500	Similar to Eukaryotic peptide chain release factor subunit 1-2 (eRF1-2) (Eukaryotic release factor 1-2) (Omnipotent suppressor protein 1 homolog 2) (SUP1 homolog 2). (Os01t0939500-00)	Os01t0939500-00
				FLW_1_2																		chr01	41151872	41351872	41245588	41249894	Os01g0939600	Similar to Glycerol-3-phosphate dehydrogenase-like protein (Fragment). (Os01t0939600-01)	Os01t0939600-01					glycerol-3-phosphate dehydrogenase 2	GPDH2 OsGPDH1-2
				FLW_1_2																		chr01	41151872	41351872	41251235	41272093	Os01g0939700	Similar to Esterase D (EC 3.1.1.1). (Os01t0939700-01) Similar to esterase D. (Os01t0939700-02)	Os01t0939700-01,Os01t0939700-02
				FLW_1_2																		chr01	41151872	41351872	41300203	41302983	Os01g0940000	Cytokinin oxidase/dehydrogenase Crown root formation (Os01t0940000-01)	Os01t0940000-01					Putative cytokinin dehydrogenase 4 cytokinin oxidase 4	OsCKX4 OsSCRM OsSCRM2 SCRM SCRM2 ckx4	CYTOKININ OXIDASE/DEHYDROGENASE 4 Putative cytokinin dehydrogenase 4 cytokinin oxidase 4	CKX4 OsCKX4 ckx4 OsSCRM OsSCRM2 SCRM SCRM2	CYTOKININ OXIDASE/DEHYDROGENASE 4	CLPP5
				FLW_1_2																		chr01	41151872	41351872	41305317	41311135	Os01g0940100	Similar to Hexokinase. (Os01t0940100-01) Similar to Hexokinase-3. (Os01t0940100-02)	Os01t0940100-01,Os01t0940100-02					Hexokinase 3	OsHXK3			HEXOKINASE-3	HXK7
				FLW_1_2																		chr01	41151872	41351872	41346647	41348373	Os01g0940700	Similar to Glucan endo-1 3-beta-glucosidase GII precursor (EC 3.2.1.39) ((1->3)- beta-glucan endohydrolase GII) ((1->3)-beta-glucanase isoenzyme GII) (Beta-1 3-endoglucanase GII). (Os01t0940700-01) Similar to Beta 1 3-glucanase. (Os01t0940700-02)	Os01t0940700-01,Os01t0940700-02					3-glucanase beta-1 pathogenesis-related protein 2	Glu1 OsGlu1 OsPR2 PR2
				FLW_1_2																		chr01	41151872	41351872	41349731	41351118	Os01g0940800	Similar to Beta-1 3-glucanase precursor. (Os01t0940800-01)	Os01t0940800-01					3-glucanase 6 beta-1	Gns6
											SW_1_3											chr01	42626259	42826259	42626321	42630366	Os01g0966700	Similar to Beta-fructofuranosidase (EC 3.2.1.26) (Fragment). (Os01t0966700-01) Similar to Beta-fructofuranosidase insoluble isoenzyme 4. (Os01t0966700-02)	Os01t0966700-01,Os01t0966700-02					b-Fructofuranosidase cell-wall invertase 4 cell-wall invertase 5	OsCIN4 OsCIN5
											SW_1_3											chr01	42626259	42826259	42636466	42638217	Os01g0966900	Similar to Sorbitol transporter. (Os01t0966900-00)	Os01t0966900-00
											SW_1_3											chr01	42626259	42826259	42638856	42639926	Os01g0967000	Similar to Small nuclear ribonucleoprotein-like protein. (Os01t0967000-00)	Os01t0967000-00					Sm family protein Sm gene
											SW_1_3											chr01	42626259	42826259	42646061	42653875	Os01g0967100	Glycoside hydrolase family 15 domain containing protein. (Os01t0967100-01)	Os01t0967100-01
											SW_1_3											chr01	42626259	42826259	42654497	42655716	Os01g0967200	Similar to Rac GTPase activating protein 1. (Os01t0967200-01)	Os01t0967200-01
											SW_1_3											chr01	42626259	42826259	42663321	42665671	Os01g0967400	Similar to Maternal Effect Lethal family member. (Os01t0967400-01)	Os01t0967400-01
											SW_1_3											chr01	42626259	42826259	42679241	42680544	Os01g0967700	RNA-directed DNA polymerase (reverse transcriptase) related domain containing protein. (Os01t0967700-01)	Os01t0967700-01
											SW_1_3											chr01	42626259	42826259	42695637	42699355	Os01g0968000	Similar to antiporter/ drug transporter/ transporter. (Os01t0968000-00)	Os01t0968000-00
											SW_1_3											chr01	42626259	42826259	42706524	42707981	Os01g0968300	Root cap family protein. (Os01t0968300-01)	Os01t0968300-01
											SW_1_3											chr01	42626259	42826259	42710785	42712054	Os01g0968400	Root cap family protein. (Os01t0968400-00)	Os01t0968400-00
											SW_1_3											chr01	42626259	42826259	42712943	42714451	Os01g0968500	Similar to triacylglycerol lipase. (Os01t0968500-00)	Os01t0968500-00
											SW_1_3											chr01	42626259	42826259	42715713	42723434	Os01g0968600	Leucine-rich repeat cysteine-containing subtype domain containing protein. (Os01t0968600-00)	Os01t0968600-00
											SW_1_3											chr01	42626259	42826259	42723514	42726781	Os01g0968700	tRNA isopentenyltransferase family protein. (Os01t0968700-01) Similar to Eukaryotic tRNA isopentenyltransferase. (Os01t0968700-02)	Os01t0968700-01,Os01t0968700-02					adenosine phosphate isopentenyltransferase 9 isopentenyltransferase 9	OsIPT9			ADENOSINE PHOSPHATE ISOPENTENYLTRANSFERASE 9	ISC39
											SW_1_3											chr01	42626259	42826259	42727426	42728261	Os01g0968800	Similar to Dehydration responsive element binding protein 1F (DREB1F protein). (Os01t0968800-00)	Os01t0968800-00					APETALA2/ethylene-responsive element binding protein 81 Dehydration-responsive element-binding protein 1F ethylene response factor 27	AP2/EREBP#081 AP2/EREBP81 ERF27 OsDREB1F OsERF#027 OsERF027 OsERF27			DEHYDRATION-RESPONSIVE ELEMENT-BINDING PROTEIN 1F	DU3
											SW_1_3											chr01	42626259	42826259	42736008	42737917	Os01g0969000	Similar to Chloroplast outer envelope 24 kD protein. (Os01t0969000-01)	Os01t0969000-01
											SW_1_3											chr01	42626259	42826259	42738765	42742174	Os01g0969100	NAD(P)-binding domain containing protein. (Os01t0969100-01)	Os01t0969100-01
											SW_1_3											chr01	42626259	42826259	42757831	42758787	Os01g0969400	Similar to cation proton exchanger. (Os01t0969400-00)	Os01t0969400-00
											SW_1_3											chr01	42626259	42826259	42774899	42778601	Os01g0969700	Protein kinase-like domain containing protein. (Os01t0969700-01)	Os01t0969700-01
											SW_1_3											chr01	42626259	42826259	42811967	42815157	Os01g0970400	Eukaryotic translation initiation factor 4E-1 (eIF4E-1) (eIF-4E-1) (mRNA cap-binding protein) (eIF-4F 25 kDa subunit) (eIF-4F p26 subunit). (Os01t0970400-01)	Os01t0970400-01					cap-binding protein p26	p26
											SW_1_3											chr01	42626259	42826259	42821254	42825043	Os01g0970600	Similar to ATP binding protein. (Os01t0970600-01)	Os01t0970600-01					RNA helicase 58	OsRH58
											SW_1_3											chr01	42626259	42826259	42826168	42828686	Os01g0970700	Peptidase M48 Ste24p family protein. (Os01t0970700-01) Similar to Peptidase M48 Ste24p. (Os01t0970700-02)	Os01t0970700-01,Os01t0970700-02
							PNH_2_1															chr02	5685532	5885532	5686730	5697832	Os02g0201900	DNA/RNA helicase C-terminal domain containing protein. (Os02t0201900-01) DNA/RNA helicase C-terminal domain containing protein. (Os02t0201900-02)	Os02t0201900-01,Os02t0201900-02					RNA helicase 41	OsRH41
							PNH_2_1															chr02	5685532	5885532	5688698	5689609	Os02g0202000	Ethylene response factor Transcription factor Regulation of wax synthesis Drought tolerance (Os02t0202000-01)	Os02t0202000-01					APETALA2/ethylene-responsive element binding protein 12 Wax Synthesis Regulatory 1 ethylene response factor 3 ethylene response factor on chromosome 2 rice wax synthesis regulatory gene 1 wax synthesis regulator 1	AP2/EREBP#012 AP2/EREBP12 Os02ERF OsERF#003 OsERF003 OsERF3 OsSHN1 OsWR1 WR1	ETHYLENE RESPONSE FACTOR 3 ethylene response factor on chromosome 2 rice wax synthesis regulatory gene 1 wax synthesis regulator 1 Wax Synthesis Regulatory 1 ethylene response factor 3 APETALA2/ethylene-responsive element binding protein 12	ERF3 Os02ERF OsSHN1 OsWR1 WR1 OsERF#003 OsERF003 OsERF3 AP2/EREBP#012 AP2/EREBP12	ETHYLENE RESPONSE FACTOR 3	ERF33
							PNH_2_1															chr02	5685532	5885532	5706636	5709119	Os02g0202200	SPX domain-containing protein Pi-dependent inhibition of phosphate starvation responses (Os02t0202200-01)	Os02t0202200-01					SPX (SYG/PHO81/XPR1) domain gene 2	OsSPX2 SPX2	SPX (SYG/PHO81/XPR1) domain gene 2	OsSPX2 SPX2
							PNH_2_1															chr02	5685532	5885532	5736608	5738792	Os02g0202400	ADP-glucose transporter Plastidic translocator Starch synthesis during seed development (Os02t0202400-01)	Os02t0202400-01					BRITTLE1 Brittle-1-1 endosperm-specific gene 29	BT1 Bt1 OsBT1 OsBT1-1 OsBt1 OsBt1-1 OsEnS-29 shr3	BRITTLE 1-1 Brittle-1-1 endosperm-specific gene 29	BT1-1 OsBT1-1 OsEnS-29	BRITTLE 1-1	BZIP18
							PNH_2_1															chr02	5685532	5885532	5740443	5741030	Os02g0202500	Similar to nucleic acid binding. (Os02t0202500-01)	Os02t0202500-01
							PNH_2_1															chr02	5685532	5885532	5744792	5748139	Os02g0202600	Tetratricopeptide-like helical domain containing protein. (Os02t0202600-01) Tetratricopeptide-like helical domain containing protein. (Os02t0202600-03)	Os02t0202600-01,Os02t0202600-03
							PNH_2_1															chr02	5685532	5885532	5755368	5757895	Os02g0202900	Similar to ring canal kelch. (Os02t0202900-00)	Os02t0202900-00					F-box protein 73	OsFbox073 OsFbox73 Os_F0359
							PNH_2_1															chr02	5685532	5885532	5760034	5760495	Os02g0202950	Similar to OSIGBa0125M19.6 protein. (Os02t0202950-00)	Os02t0202950-00
							PNH_2_1															chr02	5685532	5885532	5760788	5763128	Os02g0203000	Similar to transcription factor HY5. (Os02t0203000-00)	Os02t0203000-00					b-ZIP transcription factor 18	OsbZIP18			b-ZIP TRANSCRIPTION FACTOR 18	BZIP19
							PNH_2_1															chr02	5685532	5885532	5775768	5777385	Os02g0203300	Similar to UDP-glycosyltransferase UGT75E3. (Os02t0203300-00)	Os02t0203300-00
							PNH_2_1															chr02	5685532	5885532	5787635	5788907	Os02g0203500	Similar to NBS resistance protein. (Os02t0203500-00)	Os02t0203500-00
							PNH_2_1															chr02	5685532	5885532	5798921	5806347	Os02g0203700	Similar to Testis expressed sequence 13A protein. (Os02t0203700-01) Similar to Testis expressed sequence 13A protein. (Os02t0203700-02)	Os02t0203700-01,Os02t0203700-02					stress repressive zinc finger protein 1	SRZ1
							PNH_2_1															chr02	5685532	5885532	5812094	5813493	Os02g0204000	Tetratricopeptide-like helical domain containing protein. (Os02t0204000-01)	Os02t0204000-01
							PNH_2_1															chr02	5685532	5885532	5824528	5825115	Os02g0204200	Similar to TPR domain containing protein. (Os02t0204200-00)	Os02t0204200-00
							PNH_2_1															chr02	5685532	5885532	5832651	5834374	Os02g0204300	Similar to Fgenesh protein 41. (Os02t0204300-01)	Os02t0204300-01					cyclophilin 6 cyclophilin 95	OsCYP-6 OsCYP95 OsCYP95a OsCYP95b			CYCLOPHILIN 95	D14
							PNH_2_1															chr02	5685532	5885532	5835504	5838694	Os02g0204400	Similar to (6-4)DNA photolyase. (Os02t0204400-00)	Os02t0204400-00					(6-4) DNA photolyase
							PNH_2_1															chr02	5685532	5885532	5863278	5865569	Os02g0204700	Cytochrome P450 family protein. (Os02t0204700-00)	Os02t0204700-00									CYTOCHROME P450 HYDROXYLASE 734A2	CYP76M10
								PL_2_1												FLA_2_1		chr02	8258936	8691671	8261247	8261809	Os02g0246101	Similar to SKIP interacting protein 23 (Fragment). (Os02t0246101-00)	Os02t0246101-00
								PL_2_1												FLA_2_1		chr02	8258936	8691671	8262546	8265570	Os02g0246300	Prefoldin domain containing protein. (Os02t0246300-00)	Os02t0246300-00
								PL_2_1												FLA_2_1		chr02	8258936	8691671	8323866	8324946	Os02g0247100	Similar to bZIP transcription factor family protein. (Os02t0247100-00)	Os02t0247100-00					b-ZIP transcription factor 19	OsbZIP19			b-ZIP TRANSCRIPTION FACTOR 19	BZIP19
								PL_2_1												FLA_2_1		chr02	8258936	8691671	8326165	8343175	Os02g0247200	Similar to T-complex protein 1 gamma subunit (TCP-1-gamma) (CCT-gamma) (Matricin) (mTRiC-P5). (Os02t0247200-01)	Os02t0247200-01
								PL_2_1												FLA_2_1		chr02	8258936	8691671	8358824	8362959	Os02g0247800	Similar to calcium ion binding protein. (Os02t0247800-01)	Os02t0247800-01					EF-hand containing CAX 2 EF-hand containing H+/cation exchanger 2 Na+/Ca2+ Exchanger 4 Na+/Ca2+ exchanger-like protein 2 Sodium/calcium exchanger 4	NCL2 NCX4 OsEFCAX2 OsNCL2 OsNCX4 OsNCX4.1 OsNCX4.2
								PL_2_1												FLA_2_1		chr02	8258936	8691671	8380541	8384118	Os02g0248200	Zinc finger RING-type domain containing protein. (Os02t0248200-00)	Os02t0248200-00
								PL_2_1												FLA_2_1		chr02	8258936	8691671	8397656	8398297	Os02g0248440	Zinc finger RING-type domain containing protein. (Os02t0248440-00)	Os02t0248440-00
								PL_2_1												FLA_2_1		chr02	8258936	8691671	8401328	8403216	Os02g0248800	Similar to Glutelin type-B 2 precursor. (Os02t0248800-01)	Os02t0248800-01					endosperm-specific gene 32	OsEnS-32
								PL_2_1												FLA_2_1		chr02	8258936	8691671	8406709	8408682	Os02g0249000	Glutelin Seed strage protein (Os02t0249000-01)	Os02t0249000-01					Glutelin type-D endosperm-specific gene 33	GluD-1 GluD1 OsEnS-33	GLUTELIN D Glutelin type-D endosperm-specific gene 33	GLUD1 GluD1 GluD-1 OsEnS-33	GLUTELIN D	GLUD1
								PL_2_1												FLA_2_1		chr02	8258936	8691671	8416954	8417585	Os02g0249200	Similar to RING-H2 finger protein ATL5H. (Os02t0249200-00)	Os02t0249200-00
								PL_2_1												FLA_2_1		chr02	8258936	8691671	8422881	8423702	Os02g0249300	Zinc finger RING/FYVE/PHD-type domain containing protein. (Os02t0249300-00)	Os02t0249300-00
								PL_2_1												FLA_2_1		chr02	8258936	8691671	8446623	8448546	Os02g0249600	Similar to Glutelin. (Os02t0249600-01)	Os02t0249600-01					Glutelin type-B 2 Glutelin type-B 2 acidic chain Glutelin type-B 2 basic chain Glutelin type-B 2 precursor Glutelin type-B 7 Rice glutelin-7 Rice glutelin7	GLUB-2 GLUB2 GLUB7 Glu7 Glu7*(GluB2) GluB-2 GluB-7 GluB2			GLUTELIN 7	GLU7
								PL_2_1												FLA_2_1		chr02	8258936	8691671	8453872	8455936	Os02g0249700	Cyclin-like F-box domain containing protein. (Os02t0249700-01)	Os02t0249700-01					F-box protein 75	OsFbox075 OsFbox75 Os_F0514
								PL_2_1												FLA_2_1		chr02	8258936	8691671	8458664	8460633	Os02g0249800	Glutelin precursor. (Os02t0249800-01)	Os02t0249800-01					Glutelin type-B 1 Glutelin type-B 1 acidic chain Glutelin type-B 1 basic chain	GluB-1 GluB1 GluB1-A OsGluB1			GLUTELIN B1	GLUB1
																				FLA_2_1		chr02	8258936	8691671	8465066	8467035	Os02g0249900	Glutelin precursor. (Os02t0249900-01)	Os02t0249900-01					Glutelin type-B 1 Glutelin type-B 1 acidic chain Glutelin type-B 1 basic chain	GluB-1 GluB1 GluB1-A OsGluB1			GLUTELIN B1	GLUD1
DF_2_1																				FLA_2_1		chr02	8258936	8691671	8490392	8498003	Os02g0250300	Bromodomain containing protein. (Os02t0250300-01)	Os02t0250300-01					GENERAL TRANSCRIPTION FACTOR GROUP E4	GTE4 OsGTE4
DF_2_1																						chr02	8258936	8691671	8501519	8504975	Os02g0250400	Similar to Esterase. (Os02t0250400-01) Similar to Esterase. (Os02t0250400-02)	Os02t0250400-01,Os02t0250400-02					GDSL esterase/lipase protein 33	OsGELP33 OsGELP33a OsGELP33b OsGELP33c			GDSL ESTERASE/LIPASE PROTEIN 33	GELP59
DF_2_1																						chr02	8258936	8691671	8516602	8518271	Os02g0250600	Late embryogenesis abundant protein repeat containing protein. (Os02t0250600-01)	Os02t0250600-01					late embryogenesis abundant protein 15	OsLEA15			LATE EMBRYOGENESIS ABUNDANT PROTEIN 15	LEA17
DF_2_1																						chr02	8258936	8691671	8539273	8539623	Os02g0251800	VQ domain containing protein. (Os02t0251800-00)	Os02t0251800-00					VQ motif-containing protein 6	OsVQ6
DF_2_1																						chr02	8258936	8691671	8541338	8542125	Os02g0251900	Similar to Tobacco rattle virus-induced protein variant 2. (Os02t0251900-01)	Os02t0251900-01					VQ motif-containing protein 7	OsVQ7
DF_2_1																						chr02	8258936	8691671	8553859	8558162	Os02g0252100	Similar to SC35-like splicing factor SCL30 30 kD. (Os02t0252100-02)	Os02t0252100-02
DF_2_1																						chr02	8258936	8691671	8582543	8584532	Os02g0252200	Similar to GRAB2 protein. (Os02t0252200-01) Similar to GRAB2 protein. (Os02t0252200-02)	Os02t0252200-01,Os02t0252200-02					NAC domain-containing protein 013 NAC domain-containing protein 13 NAC domain-containing protein 64	ONA064 ONAC013 ONAC064 ONAC13			NAC DOMAIN-CONTAINING PROTEIN 13	NAC37
DF_2_1																						chr02	8258936	8691671	8590318	8593735	Os02g0252400	Dof zinc finger transcriptional activator Dof zinc finger transcription factor Grain filling GA response in aleurone cell (Os02t0252400-01)	Os02t0252400-01					DNA BINDING WITH ONE FINGER 10 Dof transcription factor 10 Dof zinc factor 10 endosperm-specific gene 34 pyrimidine box-binding protein rice (Oryza sativa) prolamin box binding factor	DOF1 DOF3 Dof10 OsDOF1 OsDOF3 OsDof-10 OsDof10 OsDof3 OsEnS-34	PROLAMIN BOX BINDING FACTOR rice (Oryza sativa) prolamin box binding factor pyrimidine box-binding protein endosperm-specific gene 34 Dof zinc factor 10 Dof transcription factor 10 DNA BINDING WITH ONE FINGER 10	RPBF OsDof3 OsDOF3 OsEnS-34 OsDof10 Dof10 OsDof-10 OsDOF1 DOF1 DOF3	PROLAMIN BOX BINDING FACTOR	RPL18A
DF_2_1																						chr02	8258936	8691671	8597167	8601679	Os02g0252600	Aminotransferase class IV family protein. (Os02t0252600-01)	Os02t0252600-01
DF_2_1																						chr02	8258936	8691671	8612484	8613769	Os02g0253150	Glycosyl transferase family 20 domain containing protein. (Os02t0253150-01)	Os02t0253150-01
DF_2_1																						chr02	8258936	8691671	8649792	8650152	Os02g0253601	EF-hand-like domain domain containing protein. (Os02t0253601-00)	Os02t0253601-00
			FLL_2_1		LA_2_1																	chr02	12911786	13126551	12923864	12927803	Os02g0323000	Similar to Felis catus multi-drug resistance related (Fragment). (Os02t0323000-01)	Os02t0323000-01					ABC transporter superfamily ABCB subgroup member 10 P-Glycoprotein 10	OsABCB10 OsPGP10			ABC TRANSPORTER B FAMILY MEMBER 10	ABCG24
			FLL_2_1		LA_2_1																	chr02	12911786	13126551	12970223	12972230	Os02g0323600	Similar to Cytochrome P450-like protein. (Os02t0323600-01)	Os02t0323600-01					Cytochrome P450 51H4	OsCYP51H4			P-450 51H4	CYP65
			FLL_2_1		LA_2_1																	chr02	12911786	13126551	13014487	13015524	Os02g0324400	Secreted protein with a CLE domain Maintenance of the floral meristem (FM) and the vegetative shoot apical meristem (SAM) (Os02t0324400-01)	Os02t0324400-01					CLAVATA3/ENDOSPERM SURROUNDING REGION (ESR)-related (CLE) protein 202 CLV3/ESR-related 202 FON2 SPARE1	CLE202 FOS1 OsCLE202	FON2 SPARE1 CLV3/ESR-related 202 CLAVATA3/ENDOSPERM SURROUNDING REGION (ESR)-related (CLE) protein 202	FOS1 OsCLE202 CLE202
			FLL_2_1		LA_2_1																	chr02	12911786	13126551	13024991	13027049	Os02g0324500	Similar to Ribosomal protein S7. (Os02t0324500-00)	Os02t0324500-00
			FLL_2_1		LA_2_1																	chr02	12911786	13126551	13039013	13040252	Os02g0324700	Similar to senescence-associated protein. (Os02t0324700-01)	Os02t0324700-01
			FLL_2_1		LA_2_1																	chr02	12911786	13126551	13059150	13063759	Os02g0325100	Similar to 26S protease regulatory subunit 6B (MIP224) (MB67 interacting protein) (TAT-binding protein-7) (TBP-7). (Os02t0325100-01) Similar to 26S proteasome regulatory particle triple-A ATPase subunit3 (Fragment). (Os02t0325100-02)	Os02t0325100-01,Os02t0325100-02					19S regulatory particle ATPase subunit 3 RP triple A-ATPase 3	OsRpt3 Rpt3			19S REGULATORY PARTICLE ATPASE SUBUNIT 3	RR11
			FLL_2_1		LA_2_1																	chr02	12911786	13126551	13069307	13077970	Os02g0325300	Similar to autoinhibited H+ ATPase. (Os02t0325300-00)	Os02t0325300-00
			FLL_2_1		LA_2_1																	chr02	12911786	13126551	13084011	13089153	Os02g0325401	Phosphoglycerate mutase domain containing protein. (Os02t0325401-01)	Os02t0325401-01
			FLL_2_1		LA_2_1																	chr02	12911786	13126551	13096088	13098218	Os02g0325600	Nitrate-inducible and autorepressible transcriptional repressor Nitrogen response (Os02t0325600-01) Similar to Phosphate starvation response regulator-like protein. (Os02t0325600-02)	Os02t0325600-01,Os02t0325600-02					"Nitrate-Inducible GARP-type Transcriptional Repressor 1"		NITRATE-INDUCIBLE GARP-TYPE TRANSCRIPTIONAL REPRESSOR 1 Nitrate-Inducible GARP-type Transcriptional Repressor 1	NIGT1	GARP-TYPE TRANSCRIPTIONAL REPRESSOR 1 NITRATE-INDUCIBLE	NTRC
			FLL_2_2																			chr02	15439466	15639466	15447228	15451384	Os02g0461200	Integrase/recombinase N-terminal domain containing protein. (Os02t0461200-01)	Os02t0461200-01
			FLL_2_2																			chr02	15439466	15639466	15459025	15460180	Os02g0461500	FAS1 domain domain containing protein. (Os02t0461500-01)	Os02t0461500-01					fasciclin-like AGP 20 fasciclin-like arabinogalactan protein 20	OsFLA20			FASCICLIN-LIKE ARABINOGALACTAN PROTEIN 20	FLA23
			FLL_2_2																			chr02	15439466	15639466	15482803	15485901	Os02g0461900	Similar to actin associated protein. (Os02t0461900-01) Similar to Actin associated protein. (Os02t0461900-02)	Os02t0461900-01,Os02t0461900-02
			FLL_2_2																			chr02	15439466	15639466	15521497	15522722	Os02g0462800	WRKY transcription factor 42 Transcriptional repressor Promotion of leaf senescence (Os02t0462800-01)	Os02t0462800-01					Rice WRKY gene42	OsWRKY42 WRKY-42	WRKY GENE 42 Rice WRKY gene42	WRKY42 OsWRKY42	WRKY GENE 42	WRKY43
			FLL_2_2																			chr02	15439466	15639466	15524149	15527804	Os02g0462900	Similar to Prefoldin subunit 1. (Os02t0462900-01)	Os02t0462900-01
			FLL_2_2																			chr02	15439466	15639466	15549318	15558300	Os02g0463500	Peptidase S10 serine carboxypeptidase domain containing protein. (Os02t0463500-01)	Os02t0463500-01					Serine carboxypeptidase 7	OsSCP7			SERINE CARBOXYPEPTIDASE 7	SD1
			FLL_2_2																			chr02	15439466	15639466	15585408	15590536	Os02g0464400	Similar to D-mannose binding lectin family protein expressed. (Os02t0464400-01)	Os02t0464400-01
			FLL_2_2																			chr02	15439466	15639466	15617478	15618995	Os02g0464900	Similar to J100058K15 full insert sequence. (Os02t0464900-00)	Os02t0464900-00
			FLL_2_2																			chr02	15439466	15639466	15626805	15628300	Os02g0465000	Similar to DNA repair protein RAD23. (Os02t0465000-00)	Os02t0465000-00
					LA_2_2																	chr02	15959865	16159865	15950021	15975575	Os02g0470600	Similar to phosphoinositide binding. (Os02t0470600-00)	Os02t0470600-00
					LA_2_2																	chr02	15959865	16159865	16002036	16004952	Os02g0471300	Monooxygenase FAD-binding domain containing protein. (Os02t0471300-01)	Os02t0471300-01
					LA_2_2																	chr02	15959865	16159865	16009711	16014282	Os02g0471500	Protein phosphatase 2C domain containing protein. (Os02t0471500-01) Protein phosphatase 2C domain containing protein. (Os02t0471500-02) Similar to protein phosphatase 2C containing protein. (Os02t0471500-03)	Os02t0471500-01,Os02t0471500-02,Os02t0471500-03					protein phosphatase 24 protein phosphatase 2C 14 protein phosphatase 2C14	OsPP24 OsPP2C14 PP2C14
					LA_2_2																	chr02	15959865	16159865	16082576	16086172	Os02g0472500	Similar to Pathogenesis-related protein PR1c. (Os02t0472500-00)	Os02t0472500-00
					LA_2_2																	chr02	15959865	16159865	16084509	16091031	Os02g0472566	Allergen V5/Tpx-1-related domain containing protein. (Os02t0472566-00)	Os02t0472566-00
					LA_2_2																	chr02	15959865	16159865	16091726	16094120	Os02g0472700	Similar to receptor-like serine-threonine protein kinase. (Os02t0472700-00)	Os02t0472700-00
					LA_2_2																	chr02	15959865	16159865	16104693	16110335	Os02g0473000	Riboflavin biosynthesis protein RibD family protein. (Os02t0473000-01) Similar to cDNA clone:J013024H13 full insert sequence. (Os02t0473000-02)	Os02t0473000-01,Os02t0473000-02
					LA_2_2																	chr02	15959865	16159865	16150047	16152871	Os02g0474000	F-box associated interaction domain domain containing protein. (Os02t0474000-01)	Os02t0474000-01					F-box protein 88	OsFbox088 OsFbox88 Os_F0475
DF_2_2																						chr02	23132026	23332026	23132117	23140289	Os02g0596100	GLE1-like domain containing protein. (Os02t0596100-01)	Os02t0596100-01
DF_2_2																						chr02	23132026	23332026	23142111	23144293	Os02g0596200	Glycoside hydrolase family 5 protein. (Os02t0596200-01)	Os02t0596200-01
DF_2_2																						chr02	23132026	23332026	23152884	23154628	Os02g0596300	Cytochrome P450 domain containing protein. (Os02t0596300-01)	Os02t0596300-01
DF_2_2																						chr02	23132026	23332026	23159865	23163343	Os02g0596500	Similar to Charged multivesicular body protein 6. (Os02t0596500-01)	Os02t0596500-01
DF_2_2																						chr02	23132026	23332026	23172608	23174864	Os02g0596700	Similar to protein binding protein. (Os02t0596700-00)	Os02t0596700-00
DF_2_2																						chr02	23132026	23332026	23177585	23182048	Os02g0596900	Actin/actin-like family protein. (Os02t0596900-01)	Os02t0596900-01
DF_2_2																						chr02	23132026	23332026	23183131	23186475	Os02g0597000	Regulator of chromosome condensation RCC1 domain containing protein. (Os02t0597000-01)	Os02t0597000-01
DF_2_2																						chr02	23132026	23332026	23211709	23219912	Os02g0597300	Leucine-rich repeat domain containing protein. (Os02t0597300-01)	Os02t0597300-01
DF_2_2																						chr02	23132026	23332026	23228826	23230766	Os02g0597700	Ubiquitin domain containing protein. (Os02t0597700-00)	Os02t0597700-00
DF_2_2																						chr02	23132026	23332026	23237192	23241415	Os02g0597800	Nuclear hormone receptor ligand-binding domain containing protein. (Os02t0597800-01)	Os02t0597800-01
DF_2_2																						chr02	23132026	23332026	23241660	23242066	Os02g0597900	Similar to B-keto acyl reductase. (Os02t0597900-01)	Os02t0597900-01					beta-ketoacyl reductase
DF_2_2																						chr02	23132026	23332026	23279868	23285375	Os02g0598500	Protein phosphatase 2C family protein. (Os02t0598500-00)	Os02t0598500-00
DF_2_2																						chr02	23132026	23332026	23285971	23287266	Os02g0598600	Cyclin-like F-box domain containing protein. (Os02t0598600-01)	Os02t0598600-01					F-box protein 99	OsFbox099 OsFbox99 Os_F0180
						PH_2_1	PNH_2_2															chr02	24051602	24415759	24048829	24058147	Os02g0611300	Zinc finger PHD-type domain containing protein. (Os02t0611300-01)	Os02t0611300-01					SET Domain Group Protein736 SET protein 9				SET DOMAIN GROUP PROTEIN 736	SHAT1
						PH_2_1	PNH_2_2															chr02	24051602	24415759	24059319	24062693	Os02g0611400	Pentatricopeptide repeat domain containing protein. (Os02t0611400-01)	Os02t0611400-01
						PH_2_1	PNH_2_2															chr02	24051602	24415759	24063225	24066510	Os02g0611450	Similar to Enhancer of rudimentary. (Os02t0611450-00)	Os02t0611450-00
						PH_2_1	PNH_2_2															chr02	24051602	24415759	24068339	24074731	Os02g0611500	Similar to Eukaryotic initiation factor-like protein. (Os02t0611500-01)	Os02t0611500-01
						PH_2_1	PNH_2_2															chr02	24051602	24415759	24080704	24084615	Os02g0611800	Similar to Hydroxyanthranilate hydroxycinnamoyltransferase 3. (Os02t0611800-01)	Os02t0611800-01					Hydroxycinnamoyltransferase 2 hydroxycinnamoyl CoA:shikimate/quinate hydroxycinnamoyl transferase 2				HYDROXYCINNAMOYLTRANSFERASE 2	HDAC10
						PH_2_1	PNH_2_2															chr02	24051602	24415759	24090864	24094103	Os02g0612000	Similar to GrpE protein homolog. (Os02t0612000-01)	Os02t0612000-01
						PH_2_1	PNH_2_2															chr02	24051602	24415759	24095882	24097710	Os02g0612100	Phospholipid methyltransferase family protein. (Os02t0612100-01)	Os02t0612100-01
						PH_2_1	PNH_2_2															chr02	24051602	24415759	24098151	24099882	Os02g0612200	NB-ARC domain containing protein. (Os02t0612200-01)	Os02t0612200-01
						PH_2_1	PNH_2_2															chr02	24051602	24415759	24100174	24103481	Os02g0612300	Similar to Nuclear cap binding protein subunit 2 (20 kDa nuclear cap binding protein) (NCBP 20 kDa subunit) (CBP20). (Os02t0612300-01)	Os02t0612300-01					cap-binding protein 20 dull 3 dull endosperm 3 dull endosperm-3 dull endosperm3				DULL ENDOSPERM 3	EIF1A2
						PH_2_1	PNH_2_2															chr02	24051602	24415759	24133183	24139373	Os02g0612700	BTB domain containing protein. (Os02t0612700-01)	Os02t0612700-01
						PH_2_1	PNH_2_2															chr02	24051602	24415759	24152119	24153073	Os02g0612900	Similar to Temperature stress-induced lipocalin. (Os02t0612900-01)	Os02t0612900-01
						PH_2_1	PNH_2_2															chr02	24051602	24415759	24158318	24163085	Os02g0613000	EF-Hand type domain containing protein. (Os02t0613000-01)	Os02t0613000-01
						PH_2_1	PNH_2_2															chr02	24051602	24415759	24178420	24181293	Os02g0613400	Similar to CGS1 mRNA stability 1. (Os02t0613400-01)	Os02t0613400-01
						PH_2_1	PNH_2_2															chr02	24051602	24415759	24196224	24201250	Os02g0613600	Similar to Trafficking protein particle complex protein 2 (Sedlin) (MBP-1 interacting protein-2A) (MIP-2A). (Os02t0613600-01)	Os02t0613600-01
	DM_2_1					PH_2_1	PNH_2_2															chr02	24051602	24415759	24223305	24228759	Os02g0613900	Similar to Adenine phosphoribosyltransferase 2 (EC 2.4.2.7) (APRT). (Os02t0613900-01) Similar to adenine phosphoribosyltransferase 2. (Os02t0613900-02)	Os02t0613900-01,Os02t0613900-02
	DM_2_1					PH_2_1																chr02	24051602	24415759	24264204	24266297	Os02g0614300	Similar to ANT-like protein. (Os02t0614300-01)	Os02t0614300-01					APETALA2/ETHYLENE-RESPONSIVE ELEMENT BINDING PROTEIN 18 Plethora 3	AP2/EREBP#018 AP2/EREBP18 OsPLT3			PLETHORA 3	PME1
	DM_2_1					PH_2_1																chr02	24051602	24415759	24268167	24269784	Os02g0614400	Peptidase aspartic active site domain containing protein. (Os02t0614400-01)	Os02t0614400-01
	DM_2_1					PH_2_1																chr02	24051602	24415759	24283189	24283680	Os02g0614700	B30.2/SPRY domain domain containing protein. (Os02t0614700-00)	Os02t0614700-00
	DM_2_1					PH_2_1																chr02	24051602	24415759	24293057	24296448	Os02g0614966	Leucine-rich repeat domain containing protein. (Os02t0614966-00)	Os02t0614966-00
	DM_2_1					PH_2_1																chr02	24051602	24415759	24323918	24324493	Os02g0615400	Leucine-rich repeat domain containing protein. (Os02t0615400-00)	Os02t0615400-00
	DM_2_1					PH_2_1																chr02	24051602	24415759	24372806	24374439	Os02g0616100	Similar to protein binding protein. (Os02t0616100-01) Similar to protein binding protein. (Os02t0616100-04) Similar to protein binding protein. (Os02t0616100-06) Similar to protein binding protein. (Os02t0616100-07)	Os02t0616100-01,Os02t0616100-04,Os02t0616100-06,Os02t0616100-07
	DM_2_1					PH_2_1																chr02	24051602	24415759	24391316	24406611	Os02g0616300	Similar to Protein argonaute MEL1. (Os02t0616300-00)	Os02t0616300-00
						PH_2_1												PW_2_1				chr02	24862679	25062679	24862203	24864799	Os02g0623600	Similar to OSIGBa0145M07.8 protein. (Os02t0623600-01)	Os02t0623600-01					Receptor-like Cytoplasmic Kinase 75	OsRLCK75 OsWAK12 RLCK75			WALL-ASSOCIATED KINASE GENE 12	WAK16
						PH_2_1												PW_2_1				chr02	24862679	25062679	24871746	24872333	Os02g0623932	Similar to WAK80 - OsWAK receptor-like protein kinase. (Os02t0623932-00)	Os02t0623932-00
						PH_2_1												PW_2_1				chr02	24862679	25062679	24873011	24874196	Os02g0624100	EGF-type aspartate/asparagine hydroxylation site domain containing protein. (Os02t0624100-00)	Os02t0624100-00
						PH_2_1												PW_2_1				chr02	24862679	25062679	24878777	24879932	Os02g0624300	R2R3-type MYB transcription factor Negative regulation of cold tolerance (Os02t0624300-01)	Os02t0624300-01					Myb transcription factor 4 paralog OsMyb4 paralog	OsMYB30	Myb transcription factor 4 paralog OsMyb4 paralog	OsMYB30
						PH_2_1												PW_2_1				chr02	24862679	25062679	24899523	24904962	Os02g0624400	Glycosyl transferase family 8 protein. (Os02t0624400-01) Similar to predicted protein. (Os02t0624400-02)	Os02t0624400-01,Os02t0624400-02
						PH_2_1												PW_2_1				chr02	24862679	25062679	24915862	24922083	Os02g0625000	Cryptochrome 2 blue light photoreceptor Promotion of flowering time (Os02t0625000-01) Similar to Cryptochrome 2. (Os02t0625000-02)	Os02t0625000-01,Os02t0625000-02					cryptochrome 2	CRY2 OsCRY2	cryptochrome 2	OsCRY2 CRY2
						PH_2_1												PW_2_1				chr02	24862679	25062679	24934934	24936452	Os02g0625300	Similar to PEPC kinase. (Os02t0625300-00)	Os02t0625300-00					phosphoenol pyruvate carboxylase kinase2 phosphoenolpyruvate carboxylase kinase 2	OsPPCK2 OsPPCK2L OsPPCK2S			PHOSPHOENOL PYRUVATE CARBOXYLASE KINASE2	PPR1
						PH_2_1												PW_2_1				chr02	24862679	25062679	24940849	24946648	Os02g0625500	Similar to Adenosine kinase-like protein (Fragment). (Os02t0625500-01) Similar to Adenosine kinase-like protein (Fragment). (Os02t0625500-02)	Os02t0625500-01,Os02t0625500-02
						PH_2_1												PW_2_1				chr02	24862679	25062679	24973448	24977287	Os02g0626100	Similar to Phenylalanine ammonia-lyase. (Os02t0626100-01) Similar to Phenylalanine ammonia-lyase. (Os02t0626100-02) Similar to Phenylalanine ammonia-lyase. (Os02t0626100-03) Non-protein coding transcript. (Os02t0626100-04)	Os02t0626100-01,Os02t0626100-02,Os02t0626100-03,Os02t0626100-04					Phe ammonia lyase 1 phenylalanine ammonia lyase 1 phenylalanine ammonia-lyase	CP-1 GP-1 OSPAL OsPAL OsPAL01 OsPAL1 PAL PAL01 PAL2 Pal1 Pal1* PalI Pal_1			PHENYLALANINE AMMONIA-LYASE 1	PAL1
						PH_2_1												PW_2_1				chr02	24862679	25062679	24985256	24989388	Os02g0626400	Phenylalanine ammonia-lyase (EC 4.3.1.5). (Os02t0626400-01) Similar to Phenylalanine ammonia-lyase. (Os02t0626400-02) Similar to Phenylalanine ammonia-lyase. (Os02t0626400-03)	Os02t0626400-01,Os02t0626400-02,Os02t0626400-03					phenylalanine ammonia-lyase phenylalanine ammonia-lyase 2	GP-28 GP28 OsPAL OsPAL08 OsPAL2 OsPAL8 PAL08 PAL2 PAL8			PHENYLALANINE AMMONIA-LYASE	PAL1
						PH_2_1												PW_2_1				chr02	24862679	25062679	24993130	24995329	Os02g0626600	Similar to Phenylalanine ammonia-lyase. (Os02t0626600-00)	Os02t0626600-00					Phenylalanine ammonia-lyase 05	OsPAL05 OsPAL3 PAL05
						PH_2_1												PW_2_1				chr02	24862679	25062679	25006495	25009018	Os02g0627100	Similar to Phenylalanine ammonia-lyase (EC 4.3.1.5). (Os02t0627100-01)	Os02t0627100-01					phenylalanine ammonia lyase phenylalanine ammonia-lyase 1	OsPAL OsPAL06 OsPAL1 OsPAL2 OsPAL4 OsPAL6 PAL PAL/ZB8 PAL06 PAL6 ZB8 ZB8PAL pal/zb8 rPAL-P5			PHENYLALANINE AMMONIA-LYASE 1	PAP15
						PH_2_1												PW_2_1				chr02	24862679	25062679	25052171	25054971	Os02g0627700	Similar to ATCNGC15. (Os02t0627700-00)	Os02t0627700-00					Cyclic nucleotide gated channel 3 Cyclic nucleotide-gated ion channel 7	OsCNGC3 OsCNGC7			CYCLIC NUCLEOTIDE GATED CHANNEL 3	CSLD3
			FLL_2_3			PH_2_1																chr02	25092308	25425801	25231647	25236419	Os02g0631000	Similar to H0322F07.6 protein. (Os02t0631000-01)	Os02t0631000-01
			FLL_2_3			PH_2_1																chr02	25092308	25425801	25239748	25241280	Os02g0631100	Photosystem II oxygen evolving complex protein PsbQ family protein. (Os02t0631100-01)	Os02t0631100-01
			FLL_2_3			PH_2_1																chr02	25092308	25425801	25242589	25256486	Os02g0631200	Homeodomain-like containing protein. (Os02t0631200-01) Similar to cDNA clone:J023088J02 full insert sequence. (Os02t0631200-02)	Os02t0631200-01,Os02t0631200-02
			FLL_2_3			PH_2_1																chr02	25092308	25425801	25273646	25274715	Os02g0631500	Similar to Initiation factor eIF-4 gamma middle Up-frameshift suppressor 2. (Os02t0631500-00)	Os02t0631500-00
			FLL_2_3			PH_2_1																chr02	25092308	25425801	25286967	25287842	Os02g0631700	A-type response regulator Cytokinin signaling (Os02t0631700-01)	Os02t0631700-01					A-TYPE response regulator 11 A-type RR 8	OsRR11 OsRRA8 Rra8	A-TYPE RESPONSE REGULATOR 11 A-TYPE response regulator 11 A-type RR 8	RR11 OsRR11 Rra8 OsRRA8	A-TYPE RESPONSE REGULATOR 11	RR12
			FLL_2_3			PH_2_1																chr02	25092308	25425801	25319350	25321441	Os02g0632100	Similar to WAK111 - OsWAK receptor-like protein kinase. (Os02t0632100-00)	Os02t0632100-00
			FLL_2_3			PH_2_1																chr02	25092308	25425801	25329183	25341924	Os02g0632500	Arf GTPase activating protein family protein. (Os02t0632500-01) trafficking	Os02t0632500-01
			FLL_2_3			PH_2_1																chr02	25092308	25425801	25348252	25351744	Os02g0632800	Wall-associated kinase Positive regulation of rice blast resistance (Os02t0632800-01)	Os02t0632800-01							WALL-ASSOCIATED KINASE GENE 14	WAK14 OsWAK14
			FLL_2_3			PH_2_1																chr02	25092308	25425801	25361374	25365608	Os02g0633000	Lipase class 3 domain containing protein. (Os02t0633000-00)	Os02t0633000-00
			FLL_2_3			PH_2_1																chr02	25092308	25425801	25374692	25377893	Os02g0633066	Protein kinase catalytic domain domain containing protein. (Os02t0633066-00)	Os02t0633066-00					Receptor-like Cytoplasmic Kinase 77	OsRLCK77 OsWAK16 RLCK77			WALL-ASSOCIATED KINASE GENE 16	WAK2
			FLL_2_3			PH_2_1																chr02	25092308	25425801	25392975	25394561	Os02g0633200	Pentatricopeptide repeat domain containing protein. (Os02t0633200-01)	Os02t0633200-01
			FLL_2_3			PH_2_1																chr02	25092308	25425801	25403237	25404058	Os02g0633300	EspB-like protein. (Os02t0633300-01)	Os02t0633300-01					Probable metal-nicotianamine transporter YSL14 Protein YELLOW STRIPE LIKE 14 rice YSL (yellow stripe-like) gene 14 yellow stripe 1-like transporter 14	OsYSL14 OsYs5			YELLOW STRIP-LIKE GENE 14	YUCCA13
			FLL_2_3			PH_2_1																chr02	25092308	25425801	25404464	25408368	Os02g0633400	Similar to 61 kDa protein homolog. (Os02t0633400-01)	Os02t0633400-01					Replication Protein A2b	OsRPA2b RPA2b			REPLICATION PROTEIN A 2B	RPBF
			FLL_2_3			PH_2_1																chr02	25092308	25425801	25411509	25412468	Os02g0633700	Similar to T-cell activation protein phosphatase 2C-like protein. (Os02t0633700-00)	Os02t0633700-00					protein phosphatase 2C 23 protein phosphatase 2C23 protein phosphatase 34	OsPP2C23 OsPP34 PP2C23
			FLL_2_3			PH_2_1																chr02	25092308	25425801	25414711	25415658	Os02g0633900	Similar to T-cell activation protein phosphatase 2C-like protein. (Os02t0633900-00)	Os02t0633900-00					protein phosphatase 2C 24 protein phosphatase 2C24 protein phosphatase 35	OsPP2C24 OsPP35 PP2C24
			FLL_2_3			PH_2_1																chr02	25092308	25425801	25423693	25426575	Os02g0634100	Similar to OSIGBa0153E02-OSIGBa0093I20.18 protein. (Os02t0634100-00)	Os02t0634100-00						OsSTA67
						PH_2_1		PL_2_2														chr02	25731716	25931716	25730522	25732253	Os02g0640700	UBX domain containing protein. (Os02t0640700-01)	Os02t0640700-01
						PH_2_1		PL_2_2														chr02	25731716	25931716	25732975	25736658	Os02g0640800	Similar to Carbonyl reductase 1. (Os02t0640800-01) Similar to Carbonyl reductase 1. (Os02t0640800-02) Similar to carbonyl reductase 1. (Os02t0640800-03)	Os02t0640800-01,Os02t0640800-02,Os02t0640800-03
						PH_2_1		PL_2_2														chr02	25731716	25931716	25739720	25740833	Os02g0641000	Zinc finger LIM-type domain containing protein. (Os02t0641000-00)	Os02t0641000-00						OsPLIM2a
						PH_2_1		PL_2_2														chr02	25731716	25931716	25742377	25742996	Os02g0641100	Similar to TCP-domain protein. (Os02t0641100-00)	Os02t0641100-00
						PH_2_1		PL_2_2														chr02	25731716	25931716	25767209	25774440	Os02g0641800	Similar to RNA helicase (Fragment). (Os02t0641800-01) Similar to ATP-dependent RNA helicase dhh1. (Os02t0641800-02)	Os02t0641800-01,Os02t0641800-02					RNA helicase 8	OsRH8
						PH_2_1		PL_2_2														chr02	25731716	25931716	25778113	25780795	Os02g0641900	Similar to P-type R2R3 Myb protein. (Os02t0641900-01)	Os02t0641900-01					myb transcription factor 7 transcription factor MYB7	myb7
						PH_2_1		PL_2_2														chr02	25731716	25931716	25789355	25791213	Os02g0642200	Similar to Remorin. (Os02t0642200-01)	Os02t0642200-01					Remorin 1.4 remorin group 1 member 4	OsREM1.4			REMORIN 1.4	REM4.1
						PH_2_1		PL_2_2														chr02	25731716	25931716	25797297	25797847	Os02g0642300	Cytochrome b561 family protein. (Os02t0642300-01)	Os02t0642300-01
						PH_2_1		PL_2_2														chr02	25731716	25931716	25828426	25831324	Os02g0643000	Similar to VAP27. (Os02t0643000-01)	Os02t0643000-01
						PH_2_1		PL_2_2														chr02	25731716	25931716	25839537	25842582	Os02g0643200	Transcription factor DNA-binding intermediate protein for SLR1 Modulation of gibberellin signaling pathway Regulation of plant growth and development (Os02t0643200-01)	Os02t0643200-01					Os YABBY4 OsYABBY4 YABBY 4	OsYAB4 OsYAB7	YABBY4 YABBY 4 OsYABBY4 Os YABBY4	YAB4 OsYAB4 OsYAB7	YABBY4	YSL14
						PH_2_1		PL_2_2														chr02	25731716	25931716	25855643	25859028	Os02g0643500	Pentapeptide repeat containing protein. (Os02t0643500-01)	Os02t0643500-01
						PH_2_1		PL_2_2														chr02	25731716	25931716	25859185	25860990	Os02g0643600	Similar to H0502G05.5 protein. (Os02t0643600-00)	Os02t0643600-00					NAC domain-containing protein 052 NAC domain-containing protein 52	ONAC052 ONAC52			NAC DOMAIN-CONTAINING PROTEIN 52	NAC6
						PH_2_1		PL_2_2														chr02	25731716	25931716	25878905	25879875	Os02g0643800	Auxin responsive SAUR protein family protein. (Os02t0643800-01)	Os02t0643800-01					Small auxin-up RNA 11	OsSAUR11			SMALL AUXIN-UP RNA 11	SAUR21
						PH_2_1		PL_2_2														chr02	25731716	25931716	25885052	25889669	Os02g0643900	Gnk2-homologous domain domain containing protein. (Os02t0643900-00)	Os02t0643900-00
						PH_2_1		PL_2_2														chr02	25731716	25931716	25890445	25900918	Os02g0644000	Similar to C13 endopeptidase NP1 (Fragment). (Os02t0644000-01) Similar to C13 cysteine proteinase. (Os02t0644000-02)	Os02t0644000-01,Os02t0644000-02					cysteine endopeptidase REP-2 legumain 2 vacuolar processing enzyme 3	OsVPE3 OsaLeg2 REP-2 REP-2alpha REP-2beta
						PH_2_1		PL_2_2														chr02	25731716	25931716	25895499	25899892	Os02g0644100	Similar to Heat shock protein STI (Stress inducible protein) (GmSTI). (Os02t0644100-01) Similar to heat shock protein STI. (Os02t0644100-02)	Os02t0644100-01,Os02t0644100-02
						PH_2_1		PL_2_2														chr02	25731716	25931716	25912967	25916723	Os02g0644500	Autophagy-related protein 13 domain containing protein. (Os02t0644500-01)	Os02t0644500-01					autophagy 13a	OsATG13a			AUTOPHAGY ASSOCIATED GENE 13A	ATG8C
						PH_2_1		PL_2_2														chr02	25731716	25931716	25922696	25925807	Os02g0644400	Similar to Kinesin heavy chain (Fragment). (Os02t0644400-00)	Os02t0644400-00
						PH_2_1	PNH_2_3															chr02	27329693	27529693	27330175	27341732	Os02g0672200	Similar to AGO1 homologous protein. (Os02t0672200-01) Similar to Protein argonaute 1A. (Os02t0672200-02)	Os02t0672200-01,Os02t0672200-02					Argonaute 10 Protein argonaute 1A	AGO10 AGO1a OsAGO1a			ARGONAUTE 1A	AGO2
						PH_2_1	PNH_2_3															chr02	27329693	27529693	27357591	27359660	Os02g0672500	Similar to Mitochondrial import inner membrane translocase subunit tim23. (Os02t0672500-01)	Os02t0672500-01
						PH_2_1	PNH_2_3															chr02	27329693	27529693	27360447	27365739	Os02g0672600	Similar to N6-adenosine-methyltransferase 70 kDa subunit (EC 2.1.1.62) (MT-A70) (Methyltransferase-like protein 3). Splice isoform 2. (Os02t0672600-01)	Os02t0672600-01
						PH_2_1	PNH_2_3															chr02	27329693	27529693	27369142	27371727	Os02g0672700	DNA-directed RNA polymerase M/15 kDa subunit domain containing protein. (Os02t0672700-01)	Os02t0672700-01
						PH_2_1	PNH_2_3															chr02	27329693	27529693	27372060	27376761	Os02g0672800	Similar to Protein kinase. (Os02t0672800-01)	Os02t0672800-01					WNK kinase 4 WNK protein kinase 4 With No Lysine kinase 4	OsWNK4			WITH NO LYSINE KINASE 4	WOX1
						PH_2_1	PNH_2_3															chr02	27329693	27529693	27386926	27388940	Os02g0673000	Uncharacterised protein family UPF0005 domain containing protein. (Os02t0673000-01)	Os02t0673000-01
						PH_2_1	PNH_2_3															chr02	27329693	27529693	27390847	27394188	Os02g0673100	Similar to ALMT3. (Os02t0673100-01) Similar to ALMT3. (Os02t0673100-02)	Os02t0673100-01,Os02t0673100-02
						PH_2_1	PNH_2_3															chr02	27329693	27529693	27416559	27421828	Os02g0673500	Basic helix-loop-helix dimerisation region bHLH domain containing protein. (Os02t0673500-01)	Os02t0673500-01
						PH_2_1	PNH_2_3															chr02	27329693	27529693	27422921	27427541	Os02g0673600	ORMDL family protein. (Os02t0673600-01)	Os02t0673600-01
						PH_2_1	PNH_2_3															chr02	27329693	27529693	27435303	27438545	Os02g0673700	Similar to OSIGBa0103M18.3 protein. (Os02t0673700-01) Similar to OSIGBa0103M18.3 protein. (Os02t0673700-02)	Os02t0673700-01,Os02t0673700-02					Dof transcription factor 9 Dof zinc factor 9	Dof9 OsDof-9 OsDof2 OsDof9			RICE DOF DAILY FLUCTUATIONS 1	REM1.4
						PH_2_1	PNH_2_3															chr02	27329693	27529693	27480264	27484556	Os02g0674700	Similar to protein binding protein. (Os02t0674700-00)	Os02t0674700-00
						PH_2_1	PNH_2_3															chr02	27329693	27529693	27487866	27494913	Os02g0674800	Similar to OCL1 homeobox protein. (Os02t0674800-01)	Os02t0674800-01					GLABRA 2-like homeobox protein 5 HD-ZIP protein ROC5 Homeobox-leucine zipper protein ROC5 Homeodomain transcription factor ROC5 Protein RICE OUTERMOST CELL-SPECIFIC 5 Rice ooutmost cell-specific gene5 Rice outermost cell-specific gene-5 Rice outmost cell-specific gene 5(t) outcurved leaf1	GL2-5 OsROC5 Roc5 Roc5(t)			RICE OUTMOST CELL-SPECIFIC GENE 5	ROMT9
						PH_2_1	PNH_2_3															chr02	27329693	27529693	27507087	27511190	Os02g0675400	Similar to OSIGBa0111L12.2 protein. (Os02t0675400-00)	Os02t0675400-00
									SL_2_1													chr02	31833331	32033331	31835161	31836353	Os02g0756600	Similar to Phi-1 protein. (Os02t0756600-01)	Os02t0756600-01
									SL_2_1													chr02	31833331	32033331	31851463	31852644	Os02g0757100	Similar to Phi-1 protein. (Os02t0757100-01)	Os02t0757100-01					phosphate-induced protein 1	OsPHI-1
									SL_2_1													chr02	31833331	32033331	31864854	31865429	Os02g0757400	Oligopeptide transporter domain containing protein. (Os02t0757400-00)	Os02t0757400-00
									SL_2_1													chr02	31833331	32033331	31908947	31911652	Os02g0757700	Cyclin-like F-box domain containing protein. (Os02t0757700-01) Similar to Ubiquitin-protein ligase. (Os02t0757700-02)	Os02t0757700-01,Os02t0757700-02					F-box protein 110	OsFbox110 Os_F0551
									SL_2_1													chr02	31833331	32033331	31916115	31920601	Os02g0757900	Similar to Poly(A)-binding protein II-like. (Os02t0757900-01) Similar to Polyadenylate-binding protein 2. (Os02t0757900-02)	Os02t0757900-01,Os02t0757900-02
									SL_2_1													chr02	31833331	32033331	31920854	31922068	Os02g0758000	Similar to Low molecular weight heat shock protein precursor (Mitochondrial small heat shock protein 22). (Os02t0758000-01)	Os02t0758000-01					24.1 kDa heat shock protein 24.1-kD heat shock protein	OsHSP24.1 OsHsp24.1			24.1 KDA CLASS I HEAT SHOCK PROTEIN	HTAS
									SL_2_1													chr02	31833331	32033331	31923814	31930111	Os02g0758100	Similar to LMBR1 integral membrane family protein. (Os02t0758100-01)	Os02t0758100-01
									SL_2_1													chr02	31833331	32033331	31951933	31953098	Os02g0758800	Cupredoxin domain containing protein. (Os02t0758800-01)	Os02t0758800-01					uclacyanin-like protein 6	OsUCL6			UCLACYANIN-LIKE PROTEIN 6	UMAMIT1
									SL_2_1													chr02	31833331	32033331	31958975	31959951	Os02g0759000	Similar to DNA binding protein. (Os02t0759000-01)	Os02t0759000-01					basic helix-loop-helix protein 048	OsbHLH048
									SL_2_1													chr02	31833331	32033331	31967805	31969537	Os02g0759400	Zinc finger RING/FYVE/PHD-type domain containing protein. (Os02t0759400-01)	Os02t0759400-01						OsRING-1
									SL_2_1													chr02	31833331	32033331	31975603	31978222	Os02g0759500	Pentatricopeptide repeat domain containing protein. (Os02t0759500-01) Pentatricopeptide repeat domain containing protein. (Os02t0759500-02) Pentatricopeptide repeat domain containing protein. (Os02t0759500-03)	Os02t0759500-01,Os02t0759500-02,Os02t0759500-03
									SL_2_1													chr02	31833331	32033331	31986128	31989420	Os02g0759700	Leucine-rich repeat 2 containing protein. (Os02t0759700-01) Similar to f-box family protein. (Os02t0759700-02) Similar to f-box family protein. (Os02t0759700-03) Similar to f-box family protein. (Os02t0759700-04)	Os02t0759700-01,Os02t0759700-02,Os02t0759700-03,Os02t0759700-04						OsTIR1 Os_F0767
									SL_2_1													chr02	31833331	32033331	31995344	31997696	Os02g0759800	Similar to GAMYB-binding protein (Fragment). (Os02t0759800-01) Similar to pre-mRNA-splicing factor prp45. (Os02t0759800-02)	Os02t0759800-01,Os02t0759800-02					Ski-interacting protein	OsSKIP OsSKIPa SKIP			SKI INTERACTING PROTEIN A	SLB2
									SL_2_1													chr02	31833331	32033331	31999250	32001236	Os02g0759900	Similar to threonine endopeptidase. (Os02t0759900-01)	Os02t0759900-01
									SL_2_1													chr02	31833331	32033331	32001621	32004050	Os02g0760000	Similar to chaperone protein dnaJ. (Os02t0760000-00)	Os02t0760000-00					DnaJ domain protein C22	OsDjC22
									SL_2_1													chr02	31833331	32033331	32017761	32019838	Os02g0760300	Similar to Immunophilin. (Os02t0760300-01)	Os02t0760300-01					FK506 binding protein 12	FKBP12 OsFKBP12
									SL_2_1													chr02	31833331	32033331	32023322	32027150	Os02g0760500	Similar to ER6 protein (Fragment). (Os02t0760500-01)	Os02t0760500-01
									SL_2_1													chr02	31833331	32033331	32024327	32024914	Os02g0760600	BTB domain containing protein. (Os02t0760600-01)	Os02t0760600-01
							PNH_3_1															chr03	1148941	1348941	1152918	1154697	Os03g0120900	Similar to AP2 domain containing protein RAP2.8 (Fragment). (Os03t0120900-01)	Os03t0120900-01
							PNH_3_1															chr03	1148941	1348941	1172250	1176178	Os03g0121200	Similar to Peroxidase 1. (Os03t0121200-01) Similar to Class III peroxidase 33. (Os03t0121200-02) Similar to Class III peroxidase 33. (Os03t0121200-03)	Os03t0121200-01,Os03t0121200-02,Os03t0121200-03					class III peroxidase 33	prx33
							PNH_3_1															chr03	1148941	1348941	1178482	1180131	Os03g0121300	Similar to Peroxidase 1. (Os03t0121300-01) Similar to Peroxidase 5. (Os03t0121300-02)	Os03t0121300-01,Os03t0121300-02					class III peroxidase 34	prx34
							PNH_3_1															chr03	1148941	1348941	1194347	1195744	Os03g0121700	Similar to Nascent polypeptide-associated complex alpha subunit-like protein 3 (NAC-alpha-like protein 3) (Alpha-NAC-like protein 3). (Os03t0121700-01)	Os03t0121700-01					NAC-like protein nascent polypeptide-associated complex alpha chain
							PNH_3_1															chr03	1148941	1348941	1195075	1204839	Os03g0121800	Dicer-like protein miRNA biogenesis Reguration of development (Os03t0121800-01)	Os03t0121800-01								DCL1 Dcl1 OsDCL1 osDCL1 Os-DCL1	DICER-LIKE 1	DOF20
							PNH_3_1															chr03	1148941	1348941	1226308	1229550	Os03g0122100	Similar to Helix-loop-helix DNA-binding domain containing protein. (Os03t0122100-00)	Os03t0122100-00					basic helix-loop-helix protein 052	OsbHLH052
							PNH_3_1															chr03	1148941	1348941	1232247	1234438	Os03g0122200	Similar to 50S ribosomal protein L11. (Os03t0122200-01)	Os03t0122200-01
							PNH_3_1															chr03	1148941	1348941	1235460	1244932	Os03g0122300	Similar to Flavanone 3-hydroxylase-like protein. (Os03t0122300-01) Similar to Oxidoreductase 2OG-Fe oxygenase family protein expressed. (Os03t0122300-02)	Os03t0122300-01,Os03t0122300-02					flavonol synthase	FLS
							PNH_3_1															chr03	1148941	1348941	1270320	1300273	Os03g0122600	MIKC-type MADS-box protein Flowering time Short-day/long-day promotion (Os03t0122600-01) Transcription factor MADS-box domain containing protein. (Os03t0122600-02)	Os03t0122600-01,Os03t0122600-02								MADS50 OsMADS50 AGL20 SOC1 OsSOC1 RMADS208	MADS BOX GENE 50	MAPK2
							PNH_3_1															chr03	1148941	1348941	1318268	1321639	Os03g0123100	Similar to SUMO E2 conjugating enzyme SCE1. (Os03t0123100-01)	Os03t0123100-01					SUMO-conjugating enzyme 2 Ubiquitin-conjugating enzyme 2	OsSce2 OsUBC2 UBC2
							PNH_3_1															chr03	1148941	1348941	1318429	1320822	Os03g0122850	Similar to Ubiquitin conjugating enzyme (Fragment). (Os03t0122850-00)	Os03t0122850-00
							PNH_3_1															chr03	1148941	1348941	1322549	1324314	Os03g0123200	Nucleotide-binding alpha-beta plait domain containing protein. (Os03t0123200-01)	Os03t0123200-01
							PNH_3_1															chr03	1148941	1348941	1327450	1331022	Os03g0123300	Similar to Cell cycle switch protein. (Os03t0123300-01) Similar to Cell cycle switch protein CCS52A. (Os03t0123300-02)	Os03t0123300-01,Os03t0123300-02					A-type cell cycle switch 52 CELL CYCLE SWITCH PROTEIN 52A 1 HOMOLOGUE OF CDH1 Tillering and Dwarf 1 cell cycle switch 52 A cell cycle switch 52A tiller enhancer				TILLERING AND DWARF 1	TCL2
							PNH_3_1															chr03	1148941	1348941	1340067	1345240	Os03g0123500	Similar to HOS66 protein. (Os03t0123500-01) Similar to Homeobox protein knotted-1-like 3. (Os03t0123500-02)	Os03t0123500-01,Os03t0123500-02					Homeobox protein HOS66 Homeobox protein knotted-1-like 3				HOMEOBOX ORYZA SATIVA 66	HOX17
																				FLA_3_1		chr03	2781274	2981274	2800290	2800922	Os03g0150200	Similar to Ethylene-responsive transcription factor 5 (Ethylene-responsive element binding factor 5 homolog) (EREBP-4) (NtERF4). (Os03t0150200-00)	Os03t0150200-00					AP2/ERF Transcription Factor 23 APETALA2/ethylene-responsive element binding protein 24 ethylene response factor 88	AP2/EREBP#024 AP2/EREBP24 OsAP23 OsERF#088 OsERF088 OsERF88			ETHYLENE RESPONSE FACTOR 88	ERF93
																				FLA_3_1		chr03	2781274	2981274	2804141	2805941	Os03g0150500	Similar to Phosphate transporter 6. (Os03t0150500-01)	Os03t0150500-01					Probable inorganic phosphate transporter 1-12	OsPT12 OsPht1%3B12 PHT1-12			PHOSPHATE TRANSPORTER 12	PT2
																				FLA_3_1		chr03	2781274	2981274	2807616	2809540	Os03g0150600	Pi transporter Pi homeostasis (Os03t0150600-01) Similar to Isoform 2 of Inorganic phosphate transporter 1-1. (Os03t0150600-02)	Os03t0150600-01,Os03t0150600-02					Inorganic phosphate transporter 1-1 phosphate transporter 1	OsPT1 OsPht1%3B1 PHT1-1 Pht1%3B1	PHOSPHATE TRANSPORTER 1 Inorganic phosphate transporter 1-1	PT1 OsPT1 PHT1-1 OsPht1%3B1 Pht1%3B1	PHOSPHATE TRANSPORTER 1	PT12
																				FLA_3_1		chr03	2781274	2981274	2815502	2817322	Os03g0150800	Pi transporter Pi homeostasis Selenite uptake (Os03t0150800-01)	Os03t0150800-01					High affinity phosphate transporter 2 Inorganic phosphate transporter 1-2	OsPT2 OsPht1%3B2 PTH1-2	PHOSPHATE TRANSPORTER 2 High affinity phosphate transporter 2 Inorganic phosphate transporter 1-2	PT2 OsPT2 PTH1-2 OsPht1%3B2	PHOSPHATE TRANSPORTER 2	PTR3
																				FLA_3_1		chr03	2781274	2981274	2823077	2828037	Os03g0151100	Appr-1-p processing domain containing protein. (Os03t0151100-01)	Os03t0151100-01
																				FLA_3_1		chr03	2781274	2981274	2833133	2837268	Os03g0151300	Similar to JmjC domain containing protein expressed. (Os03t0151300-01)	Os03t0151300-01					Jumonji 701	JMJ701
																				FLA_3_1		chr03	2781274	2981274	2839530	2840929	Os03g0151400	Similar to Zinc finger C2H2 type family protein expressed. (Os03t0151400-01)	Os03t0151400-01
																				FLA_3_1		chr03	2781274	2981274	2843857	2844839	Os03g0151600	Acyl-CoA N-acyltransferase domain containing protein. (Os03t0151600-01) Similar to N-acetyltransferase. (Os03t0151600-02)	Os03t0151600-01,Os03t0151600-02
																				FLA_3_1		chr03	2781274	2981274	2857179	2860218	Os03g0151900	Similar to Small GTP-binding protein. (Os03t0151900-01) Similar to Small GTP-binding protein. (Os03t0151900-02)	Os03t0151900-01,Os03t0151900-02					small GTP-binding protein OsRab5A1	OsRab5A1 OsRab5b
																				FLA_3_1		chr03	2781274	2981274	2866379	2868145	Os03g0152000	Heavy metal transport/detoxification protein domain containing protein. (Os03t0152000-01)	Os03t0152000-01
																				FLA_3_1		chr03	2781274	2981274	2870376	2875830	Os03g0152100	Similar to E2F-DP transcription factor. (Os03t0152100-01)	Os03t0152100-01					E2F dimerization factor	Orysa%3BDP3
																				FLA_3_1		chr03	2781274	2981274	2878831	2880830	Os03g0152300	Haem peroxidase family protein. (Os03t0152300-01)	Os03t0152300-01					class III peroxidase 36	prx36
																				FLA_3_1		chr03	2781274	2981274	2883005	2887887	Os03g0152400	Similar to 4-coumarate--CoA ligase-like 1. (Os03t0152400-01)	Os03t0152400-01					acyl-CoA synthetase 1	OsACS1
																				FLA_3_1		chr03	2781274	2981274	2901596	2906614	Os03g0152700	Pseudouridine synthase domain containing protein. (Os03t0152700-01)	Os03t0152700-01
																				FLA_3_1		chr03	2781274	2981274	2922849	2924744	Os03g0153000	Similar to cDNA clone:001-019-C07 full insert sequence. (Os03t0153000-00)	Os03t0153000-00
																				FLA_3_1		chr03	2781274	2981274	2934839	2943217	Os03g0153100	Similar to FAD binding domain containing protein expressed. (Os03t0153100-00)	Os03t0153100-00
																				FLA_3_1		chr03	2781274	2981274	2947355	2948285	Os03g0153400	Similar to EMB1374. (Os03t0153400-01)	Os03t0153400-01
																				FLA_3_1		chr03	2781274	2981274	2951457	2952612	Os03g0153500	Similar to FAD binding domain containing protein expressed. (Os03t0153500-00)	Os03t0153500-00
																				FLA_3_1		chr03	2781274	2981274	2958312	2960398	Os03g0153900	Aromatic-ring hydroxylase family protein. (Os03t0153900-01)	Os03t0153900-01
																				FLA_3_1		chr03	2781274	2981274	2961746	2964295	Os03g0154000	Aromatic-ring hydroxylase family protein. (Os03t0154000-01)	Os03t0154000-01
																				FLA_3_1		chr03	2781274	2981274	2964716	2967286	Os03g0154100	Aromatic-ring hydroxylase family protein. (Os03t0154100-01)	Os03t0154100-01
					LA_3_1																	chr03	3793432	4011954	3797698	3804132	Os03g0170900	Sucrose transporter. (Os03t0170900-01) Similar to Sucrose transporter. (Os03t0170900-02)	Os03t0170900-01,Os03t0170900-02					Sucrose transporter 1 Sucrose transporter-1	OsSUT1			SUCROSE TRANSPORTER 1	SWEET2B
					LA_3_1																	chr03	3793432	4011954	3814378	3823216	Os03g0171300	Similar to DNA-binding protein-like. (Os03t0171300-01)	Os03t0171300-01					Increased Leaf Inclination6 POSITIVE REGULATOR OF GRAIN LENGTH 1	PGL1			INCREASED LEAF INCLINATION 6	IPT9
					LA_3_1																	chr03	3793432	4011954	3834150	3836735	Os03g0171600	F-box protein containing a Kelch repeat motif Reguration of leaf senescence seed size and grain number (Os03t0171600-01) Kelch-type beta propeller domain containing protein. (Os03t0171600-02) Similar to kelch motif family protein. (Os03t0171600-03)	Os03t0171600-01,Os03t0171600-02,Os03t0171600-03					F-Box Protein 12 F-box protein 130 F-box protein containing kelch motif 12	OsFBK12 OsFbox130 Os_F0642	F-Box Protein 12 F-box protein 130 F-box protein containing kelch motif 12	OsFBK12 OsFbox130 Os_F0642
					LA_3_1																	chr03	3793432	4011954	3845564	3846658	Os03g0171700	Basic helix-loop-helix dimerisation region bHLH domain containing protein. (Os03t0171700-01)	Os03t0171700-01					BRASSINOSTEROID UPREGULATED 1-LIKE 2 BRASSINOSTEROID UPREGULATED 1-LIKE2 Increased Leaf Inclination3 basic helix-loop-helix protein 153	BUL2 OsBUL2 OsbHLH153 bHLH153			INCREASED LEAF INCLINATION 3	ILI6
					LA_3_1																	chr03	3793432	4011954	3854304	3858338	Os03g0171900	Similar to Alanine:glyoxylate aminotransferase-like protein (Fragment). (Os03t0171900-01) Similar to Alanine:glyoxylate aminotransferase-like protein (Fragment). (Os03t0171900-02)	Os03t0171900-01,Os03t0171900-02
					LA_3_1																	chr03	3793432	4011954	3859447	3864548	Os03g0172000	Peptidase S59 nucleoporin family protein. (Os03t0172000-01) Similar to predicted protein. (Os03t0172000-02)	Os03t0172000-01,Os03t0172000-02					"MODIFIER OF SNC1 3" "MODIFIER OF SNC1 3/SUPPRESSOR OF AUXIN RESISTANCE 3" Nucleoporin Autopeptidase 1 SUPPRESSOR OF AUXIN RESISTANCE 3	MOS3 MOS3/SAR3 NUCAP1 OsNucAP1 SAR3
					LA_3_1																	chr03	3793432	4011954	3866613	3867121	Os03g0172100	Similar to Leucine zipper protein. (Os03t0172100-01)	Os03t0172100-01
					LA_3_1																	chr03	3793432	4011954	3867253	3871354	Os03g0172200	Mo25-like domain containing protein. (Os03t0172200-01) - MAPK	Os03t0172200-01
					LA_3_1																	chr03	3793432	4011954	3929685	3935653	Os03g0173500	Similar to Kinase associated protein phosphatase. (Os03t0173500-01) Similar to Kinase associated protein phosphatase. (Os03t0173500-02)	Os03t0173500-01,Os03t0173500-02
					LA_3_1																	chr03	3793432	4011954	3961041	3966305	Os03g0173900	Zinc finger RING/FYVE/PHD-type domain containing protein. (Os03t0173900-01)	Os03t0173900-01
					LA_3_1																	chr03	3793432	4011954	3970216	3974508	Os03g0174100	Similar to RNA Binding Protein 45. (Os03t0174100-01) Similar to RNA Binding Protein 45. (Os03t0174100-02)	Os03t0174100-01,Os03t0174100-02
					LA_3_1																	chr03	3793432	4011954	3978668	3983475	Os03g0174300	Exostosin-like family protein. (Os03t0174300-01)	Os03t0174300-01
					LA_3_1																	chr03	3793432	4011954	3986852	3989994	Os03g0174500	Similar to Adenylosuccinate synthetase chloroplast precursor (EC 6.3.4.4) (IMP-- aspartate ligase) (AdSS) (AMPSase) (Fragment). (Os03t0174500-01)	Os03t0174500-01
					LA_3_1																	chr03	3793432	4011954	3990111	3997812	Os03g0174600	Rossmann-like alpha/beta/alpha sandwich fold domain containing protein. (Os03t0174600-01) Similar to tRNA methyltransferase. (Os03t0174600-02)	Os03t0174600-01,Os03t0174600-02
					LA_3_1																	chr03	3793432	4011954	4002089	4005420	Os03g0174900	Similar to RAPB protein. (Os03t0174900-01)	Os03t0174900-01					NF-YA transcription factor 1 NUCLEAR FACTOR-Y subunit A1 NUCLEAR FACTOR-Y subunit NF-YA1	CBF-B NF-YA NF-YA1 OsHAP2C OsNF-YA1			HAP2 SUBUNIT OF CCAAT-BOX BINDING COMPLEX	HAP2G
		DFM_3_1																				chr03	5269580	5469580	5274929	5277136	Os03g0200500	40S ribosomal protein S3a (CYC07 protein). (Os03t0200500-01) Similar to 40S ribosomal protein S3a. (Os03t0200500-02)	Os03t0200500-01,Os03t0200500-02						T151 cyc07
		DFM_3_1																				chr03	5269580	5469580	5283459	5286844	Os03g0200700	Similar to Surfeit 1 homolog. (Os03t0200700-01) Similar to SURF1. (Os03t0200700-02)	Os03t0200700-01,Os03t0200700-02
		DFM_3_1																				chr03	5269580	5469580	5287681	5290481	Os03g0200800	ARF/SAR superfamily domain containing protein. (Os03t0200800-01)	Os03t0200800-01					ARF-like protein 1a	ARL1a OsARL1a
		DFM_3_1																				chr03	5269580	5469580	5297336	5301348	Os03g0201100	Similar to Cyclophilin-like protein PPIL3b. (Os03t0201100-01)	Os03t0201100-01					cyclophilin 65 cyclophilin 9	OsCYP-9 OsCYP65			CYCLOPHILIN 65	CYP714B2
		DFM_3_1																				chr03	5269580	5469580	5304942	5314273	Os03g0201400	Pentatricopeptide repeat domain containing protein. (Os03t0201400-01) Pentatricopeptide repeat domain containing protein. (Os03t0201400-02)	Os03t0201400-01,Os03t0201400-02
		DFM_3_1																				chr03	5269580	5469580	5317215	5321081	Os03g0201500	Glycoside hydrolase family 10 protein. (Os03t0201500-01)	Os03t0201500-01
		DFM_3_1																				chr03	5269580	5469580	5320785	5323969	Os03g0201600	Similar to ischemia/reperfusion inducible protein. (Os03t0201600-01) Similar to ischemia/reperfusion inducible protein. (Os03t0201600-02)	Os03t0201600-01,Os03t0201600-02
		DFM_3_1																				chr03	5269580	5469580	5324635	5327751	Os03g0201700	Histone acetylation protein 2 domain containing protein. (Os03t0201700-01)	Os03t0201700-01
		DFM_3_1																				chr03	5269580	5469580	5326713	5330590	Os03g0201800	Similar to Tapetum specific protein (Tapetum-specific endoxylanase). (Os03t0201800-01) Similar to Glycosyl hydrolase family 10 protein expressed. (Os03t0201800-02)	Os03t0201800-01,Os03t0201800-02
		DFM_3_1																				chr03	5269580	5469580	5331153	5335603	Os03g0201901	Glycoside hydrolase family 10 domain containing protein. (Os03t0201901-00)	Os03t0201901-00
		DFM_3_1																				chr03	5269580	5469580	5341103	5347082	Os03g0202001	Similar to Adenylyl-sulfate kinase. (Os03t0202001-01)	Os03t0202001-01
		DFM_3_1																				chr03	5269580	5469580	5348313	5351951	Os03g0202200	Porin-like protein. (Os03t0202200-01)	Os03t0202200-01					voltage-dependent anion channel 5 voltage-dependent anion-selective channel 4	OsVDAC4 OsVDAC5 VDAC5
		DFM_3_1																				chr03	5269580	5469580	5352944	5357283	Os03g0202300	Similar to radical SAM domain-containing protein. (Os03t0202300-01)	Os03t0202300-01
		DFM_3_1																				chr03	5269580	5469580	5373013	5379417	Os03g0202500	Cyclin-like F-box domain containing protein. (Os03t0202500-01)	Os03t0202500-01					F-box protein 132	OsFbox132 Os_F0228
		DFM_3_1																				chr03	5269580	5469580	5393933	5396987	Os03g0203000	Similar to somatic embryogenesis related protein. (Os03t0203000-01)	Os03t0203000-01
		DFM_3_1																				chr03	5269580	5469580	5400960	5406847	Os03g0203100	Nucleolar 27S pre-rRNA processing Urb2/Npa2 C-terminal domain containing protein. (Os03t0203100-01)	Os03t0203100-01
		DFM_3_1																				chr03	5269580	5469580	5422206	5423780	Os03g0203200	Alpha/beta hydrolase Strigolactone receptor Strigolactone perception Reguration of shoot branching (Os03t0203200-01)	Os03t0203200-01					DWARF14 Dwarf 88 HIGH-TILLERING DWARF 2 Primary panicle branch number 3 dwarf 14 dwarf-14 kamikawabunwai tillering dwarf	D88 D88/D14 HTD2 OsD14 d10 d14 d14(d10) dwf13 qPPB3	DWARF KAMIKAWABUNWAI TILLERING kamikawabunwai tillering dwarf dwarf-14 DWARF14 dwarf 14 Dwarf 88 HIGH-TILLERING DWARF 2 Primary panicle branch number 3	D14 d14(d10) dwf13 d10 d14 D88 HTD2 OsD14 qPPB3 D88/D14	DWARF KAMIKAWABUNWAI TILLERING	D61
		DFM_3_1																				chr03	5269580	5469580	5433914	5440324	Os03g0203700	Similar to Calcium-transporting ATPase 2 plasma membrane-type (EC 3.6.3.8) (Ca(2+)-ATPase isoform 2). (Os03t0203700-01) Similar to Calcium-transporting ATPase 2 plasma membrane-type (EC 3.6.3.8) (Ca(2+)-ATPase isoform 2). (Os03t0203700-02)	Os03t0203700-01,Os03t0203700-02					Ca2+ P-Type ATPase 1	OsACA3 OsPM3ATP2 osACA1			CA2+-ATPASE 1	ACA11
		DFM_3_1																				chr03	5269580	5469580	5441845	5444188	Os03g0203800	Cyclin D domain containing protein. (Os03t0203800-01)	Os03t0203800-01					Cyclin-D5-3 G1/S-specific cyclin-D5-3	CYCD5-3 CycD5%3B3 Orysa%3BCYCD5%3B3 Orysa%3BCycD5%3B3			D-TYPE CYCLIN 5%3B3	CYCT1%3B6
		DFM_3_1																				chr03	5269580	5469580	5458099	5462322	Os03g0204100	Actin-binding FH2 domain containing protein. (Os03t0204100-01)	Os03t0204100-01
												NSW_3_1										chr03	7807626	8007626	7815147	7817732	Os03g0247900	F5O11.14 (ACR8). (Os03t0247900-01)	Os03t0247900-01					ACT-domain repeat protein 9	OsACR9			ACT DOMAIN REPEAT PROTEIN 9	AGO1A
												NSW_3_1										chr03	7807626	8007626	7819901	7827315	Os03g0248000	Autophagy protein 9 domain containing protein. (Os03t0248000-02) Similar to Autophagy protein 9. (Os03t0248000-03)	Os03t0248000-02,Os03t0248000-03					autophagy 9a	OsATG9a			AUTOPHAGY ASSOCIATED GENE 9A	ATG9B
												NSW_3_1										chr03	7807626	8007626	7832016	7833726	Os03g0248200	Similar to Cytochrome P450 family protein expressed. (Os03t0248200-01)	Os03t0248200-01
												NSW_3_1										chr03	7807626	8007626	7840812	7841454	Os03g0248300	Similar to Cytochrome P450 76C4 (EC 1.14.-.-). (Os03t0248300-01)	Os03t0248300-01
												NSW_3_1										chr03	7807626	8007626	7844778	7845420	Os03g0248500	Cupredoxin domain containing protein. (Os03t0248500-01)	Os03t0248500-01
												NSW_3_1										chr03	7807626	8007626	7847997	7852714	Os03g0248600	Similar to Enolase 2 (EC 4.2.1.11) (2-phosphoglycerate dehydratase 2) (2-phospho- D-glycerate hydro-lyase 2). (Os03t0248600-01) Similar to Enolase 2 (EC 4.2.1.11) (2-phosphoglycerate dehydratase 2) (2-phospho- D-glycerate hydro-lyase 2). (Os03t0248600-02)	Os03t0248600-01,Os03t0248600-02					enolase
												NSW_3_1										chr03	7807626	8007626	7874537	7878425	Os03g0249200	Class I peptide chain release factor domain containing protein. (Os03t0249200-01)	Os03t0249200-01
												NSW_3_1										chr03	7807626	8007626	7881242	7884214	Os03g0249300	Nucleotide-sensitive chloride conductance regulator family protein. (Os03t0249300-01)	Os03t0249300-01
												NSW_3_1										chr03	7807626	8007626	7884815	7886786	Os03g0249400	Similar to 40S ribosomal protein S20 (S22) (Fragment). (Os03t0249400-01)	Os03t0249400-01					Ribosomal protein S20
												NSW_3_1										chr03	7807626	8007626	7889338	7891292	Os03g0249500	Similar to Nucleotide sugar epimerase-like protein (UDP-D-glucuronate 4- epimerase) (EC 5.1.3.6). (Os03t0249500-01)	Os03t0249500-01					UDP-glucuronic acid 4-epimerase 1	OsUGlcAE1
												NSW_3_1										chr03	7807626	8007626	7929012	7933985	Os03g0250200	TB2/DP1 and HVA22 related protein family protein. (Os03t0250200-01) Similar to TB2/DP1 HVA22 family protein expressed. (Os03t0250200-02)	Os03t0250200-01,Os03t0250200-02
												NSW_3_1										chr03	7807626	8007626	7938935	7939534	Os03g0250301	Plant lipid transfer protein/hydrophobic protein helical domain domain containing protein. (Os03t0250301-00)	Os03t0250301-00
												NSW_3_1										chr03	7807626	8007626	7946478	7947180	Os03g0250400	Plant lipid transfer protein/seed storage/trypsin-alpha amylase inhibitor domain containing protein. (Os03t0250400-01)	Os03t0250400-01
												NSW_3_1										chr03	7807626	8007626	7965176	7966095	Os03g0251000	Plant lipid transfer protein/seed storage/trypsin-alpha amylase inhibitor domain containing protein. (Os03t0251000-03)	Os03t0251000-03
												NSW_3_1										chr03	7807626	8007626	7976995	7979371	Os03g0251350	Histone-fold domain containing protein. (Os03t0251350-00)	Os03t0251350-00					NUCLEAR FACTOR-Y subunit C2 NUCLEAR FACTOR-Y subunit NF-YC2 Nuclear factor Y C subunit 2 Nuclear factor Y C2 subunit	CBF-C NF-YC NF-YC2 NF-YC4-1 Os-NF-YC2 OsHAP5C OsNF-YC2 OsNF-YC4-1			HAP5C SUBUNIT OF CCAAT-BOX BINDING COMPLEX	HCT2
												NSW_3_1										chr03	7807626	8007626	7980614	7982643	Os03g0251425	Similar to Histone-like transcription factor and archaeal histone family protein expressed. (Os03t0251425-00)	Os03t0251425-00
												NSW_3_1										chr03	7807626	8007626	7982396	7989433	Os03g0251500	Similar to T-cell immune regulator 1 transcript variant 3 (Fragment). (Os03t0251500-01)	Os03t0251500-01
												NSW_3_1										chr03	7807626	8007626	7989864	7992993	Os03g0251600	Similar to integral membrane single C2 domain protein. (Os03t0251600-00)	Os03t0251600-00
												NSW_3_1										chr03	7807626	8007626	7998159	8000400	Os03g0251700	Similar to Protein kinase domain containing protein expressed. (Os03t0251700-00)	Os03t0251700-00
																				FLA_3_2		chr03	10846807	11046807	10848558	10849987	Os03g0305600	Mitochondrial import inner membrane translocase subunit Tim17/22 family protein. (Os03t0305600-01)	Os03t0305600-01
																				FLA_3_2		chr03	10846807	11046807	10850816	10853954	Os03g0305700	Similar to Peptide chain release factor 2 (Fragment). (Os03t0305700-01)	Os03t0305700-01
																				FLA_3_2		chr03	10846807	11046807	10854014	10855740	Os03g0305800	Galactosyl transferase family protein. (Os03t0305800-02)	Os03t0305800-02					glycosyltransferase 4	OsGT4
																				FLA_3_2		chr03	10846807	11046807	10854229	10856874	Os03g0305950	Similar to Xyloglucan 6-xylosyltransferase (EC 2.4.2.39) (AtXT1). (Os03t0305950-01)	Os03t0305950-01
																				FLA_3_2		chr03	10846807	11046807	10864690	10866049	Os03g0306100	Galactosyl transferase family protein. (Os03t0306100-00)	Os03t0306100-00					glycosyltransferase 5	OsGT5
																				FLA_3_2		chr03	10846807	11046807	10866500	10868422	Os03g0306200	Similar to transducin family protein / WD-40 repeat family protein. (Os03t0306200-01)	Os03t0306200-01						OsWD40-69
																				FLA_3_2		chr03	10846807	11046807	10890004	10893861	Os03g0306400	Similar to Lon protease homolog mitochondrial. (Os03t0306400-01)	Os03t0306400-01					LON PROTEASE 1 Lon protease 1	LONP1 OsLonP1
																				FLA_3_2		chr03	10846807	11046807	10910568	10911189	Os03g0306800	Similar to CP12 (Fragment). (Os03t0306800-01)	Os03t0306800-01					Calvin cycle protein CP12 chloroplast protein 12	OsCP12
																				FLA_3_2		chr03	10846807	11046807	10911697	10913611	Os03g0306900	Haem oxygenase-like multi-helical domain containing protein. (Os03t0306900-01) Similar to Seed maturation protein PM36. (Os03t0306900-02)	Os03t0306900-01,Os03t0306900-02
																				FLA_3_2		chr03	10846807	11046807	10918332	10925898	Os03g0307100	Peptidase S9A oligopeptidase N-terminal beta-propeller domain containing protein. (Os03t0307100-01)	Os03t0307100-01					PROLYL OLIGOPEPTIDASE 7 Prolyl Oligopeptidase 7	OsPOP7 POP7
																				FLA_3_2		chr03	10846807	11046807	10926469	10927729	Os03g0307200	Nicotianamine synthase 2 Nicotianamine biosynthesis (Os03t0307200-01)	Os03t0307200-01					NA synthase 2 NA synthase gene 2 Nicotianamine synthase 2 S-adenosyl-L-methionine:S-adenosyl-L-methionine:S-adenosyl-methionine 3-amino-3-carboxypropyltransferase 2 rice nicotianamine synthase2	OsNAS2	NICOTIANAMINE SYNTHASE 2 rice nicotianamine synthase2 NA synthase gene 2 Nicotianamine synthase 2 S-adenosyl-L-methionine:S-adenosyl-L-methionine:S-adenosyl-methionine 3-amino-3-carboxypropyltransferase 2 NA synthase 2	NAS2 OsNAS2	NICOTIANAMINE SYNTHASE 2	NHL2
																				FLA_3_2		chr03	10846807	11046807	10929507	10930895	Os03g0307300	Nicotianamine synthase 1 (EC 2.5.1.43) (S-adenosyl-L-methionine:S- adenosyl-L-methionine:S-adenosyl-methionine 3-amino-3- carboxypropyltransferase 1) (OsNAS1). (Os03t0307300-01)	Os03t0307300-01					NA synthase gene 1 Nicotianamine synthase 1 S-adenosyl-L-methionine:S-adenosyl-L-methionine:S-adenosyl-methionine 3-amino-3-carboxypropyltransferase 1 rice nicotianamine synthase1	OsNAS1			NICOTIANAMINE SYNTHASE 1	NAS2
																				FLA_3_2		chr03	10846807	11046807	10939242	10944192	Os03g0307400	Six-bladed beta-propeller TolB-like domain containing protein. (Os03t0307400-01)	Os03t0307400-01
																				FLA_3_2		chr03	10846807	11046807	10952335	10959678	Os03g0307800	Polycomb repressive complex2 (PRC2) key subunit Enhancer of zeste [E(z)] genes Short day promotion of flowering (Os03t0307800-01)	Os03t0307800-01					SET protein 15 indica Enhancer of Zeste 1	EZ1 OsEZ1 OsEZ1/OsiEZ1 OsSET1 OsSET15 OsiEZ1 SDG718 SET1 ez1 iEZ1	ENHANCER OF ZESTE 1 indica Enhancer of Zeste 1 SET protein 15	IEZ1 OsiEZ1 OsSET1 SET1 iEZ1 OsEZ1/OsiEZ1 OsEZ1 EZ1 ez1 OsSET15 SDG718	ENHANCER OF ZESTE 1	ILI3
																				FLA_3_2		chr03	10846807	11046807	10962902	10965786	Os03g0308000	Ubiquitin-conjugating enzyme/RWD-like domain containing protein. (Os03t0308000-01)	Os03t0308000-01					Ubiquitin-conjugating enzyme 45	OsUBC45			UBIQUITIN-CONJUGATING ENZYME 45	UBC48
																				FLA_3_2		chr03	10846807	11046807	10966803	10969767	Os03g0308100	Peptidase S14 ClpP family protein. (Os03t0308100-01) Peptidase S14 ClpP family protein. (Os03t0308100-02) Peptidase S14 ClpP family protein. (Os03t0308100-03)	Os03t0308100-01,Os03t0308100-02,Os03t0308100-03					Clp protease 4 chloroplast Clp 5 plastidic caseinolytic protease 5	CLP4 ClpP5 OsClp4 OsClpP5			CHLOROPLAST PROTEASE 5	CML12
																				FLA_3_2		chr03	10846807	11046807	10970763	10979238	Os03g0308200	Modulation of leaf rolling Regulation of abaxial side cell differentiation (Os03t0308200-01) Similar to ATP-dependent Clp protease proteolytic subunit. (Os03t0308200-02)	Os03t0308200-01,Os03t0308200-02					narrow and rolled leaf 2 semi-rolled leaf 2 semi-rolled leaf2	NRL2	SEMI-ROLLED LEAF 2 semi-rolled leaf2 semi-rolled leaf 2	SRL2	SEMI-ROLLED LEAF 2	SUI1
																				FLA_3_2		chr03	10846807	11046807	10984278	10988399	Os03g0308500	DEAD-like helicase N-terminal domain containing protein. (Os03t0308500-01)	Os03t0308500-01					RNA helicase 24	OsRH24
																				FLA_3_2		chr03	10846807	11046807	10998989	10999602	Os03g0308850	Similar to Fip1 motif family protein expressed. (Os03t0308850-00)	Os03t0308850-00
																				FLA_3_2		chr03	10846807	11046807	11003793	11006469	Os03g0308900	Similar to Fip1 motif family protein expressed. (Os03t0308900-01)	Os03t0308900-01
																				FLA_3_2		chr03	10846807	11046807	11007566	11011794	Os03g0309000	Virulence factor pectin lyase fold family protein. (Os03t0309000-01)	Os03t0309000-01
																				FLA_3_2		chr03	10846807	11046807	11020152	11028185	Os03g0309200	Similar to Phytochrome B. (Os03t0309200-01) Similar to Phytochrome B. (Os03t0309200-02)	Os03t0309200-01,Os03t0309200-02					Phytochrome B PhytochromeB	OsPHYB OsphyB PHYB1 phyB			PHYTOCHROME B	PI37
																				FLA_3_2		chr03	10846807	11046807	11033522	11035542	Os03g0309400	Pectin lyase fold domain containing protein. (Os03t0309400-01)	Os03t0309400-01					Pectin Methyl Esterase 1 pectin methylesterase 11	OsPME1 OsPME11			PECTIN METHYLESTERASE 1	PME20
		DFM_3_2																				chr03	11631550	11831575	11650891	11652144	Os03g0321700	Similar to WRKY transcription factor 55. (Os03t0321700-01)	Os03t0321700-01					Rice WRKY gene55	OsWRKY55			WRKY GENE 55	WRKY56
		DFM_3_2																				chr03	11631550	11831575	11651053	11653964	Os03g0321800	Similar to WRKY transcription factor 55. (Os03t0321800-01) Similar to WRKY transcription factor 55. (Os03t0321800-02)	Os03t0321800-01,Os03t0321800-02
		DFM_3_2																				chr03	11631550	11831575	11653146	11656600	Os03g0321900	Similar to tRNA-specific adenosine deaminase. (Os03t0321900-01) CMP/dCMP deaminase zinc-binding domain containing protein. (Os03t0321900-02)	Os03t0321900-01,Os03t0321900-02
		DFM_3_2																				chr03	11631550	11831575	11662066	11662384	Os03g0322000	Similar to Centromere protein-like protein (Fragment). (Os03t0322000-00)	Os03t0322000-00
		DFM_3_2																				chr03	11631550	11831575	11667527	11668121	Os03g0322200	Similar to serine-rich protein-related. (Os03t0322200-01)	Os03t0322200-01
		DFM_3_2																				chr03	11631550	11831575	11672893	11677478	Os03g0322500	Similar to 14 kDa zinc-binding protein (Protein kinase C inhibitor) (PKCI). (Os03t0322500-01)	Os03t0322500-01
		DFM_3_2																				chr03	11631550	11831575	11683525	11684400	Os03g0322700	Similar to BZIP transcription factor family protein expressed. (Os03t0322700-00)	Os03t0322700-00					bZIP transcription factor 29	OsbZIP29			b-ZIP TRANSCRIPTION FACTOR 29	BZIP36
		DFM_3_2																				chr03	11631550	11831575	11693632	11697126	Os03g0322800	Engulfment and cell motility ELM domain containing protein. (Os03t0322800-01) Similar to predicted protein. (Os03t0322800-02)	Os03t0322800-01,Os03t0322800-02
		DFM_3_2																				chr03	11631550	11831575	11699307	11700672	Os03g0322900	Late embryogenesis abundant (LEA) protein Abiotic stress tolerance (Os03t0322900-01)	Os03t0322900-01					late embryogenesis abundant protein 17	LEA3-2 OsLEA17 OsLEA3-2	LATE EMBRYOGENESIS ABUNDANT PROTEIN 17 late embryogenesis abundant protein 17	LEA17 OsLEA17 OsLEA3-2 LEA3-2	LATE EMBRYOGENESIS ABUNDANT PROTEIN 17	LEA22
		DFM_3_2																				chr03	11631550	11831575	11712280	11719587	Os03g0323200	Similar to Magnesium-chelatase subunit H family protein expressed. (Os03t0323200-01) Similar to Magnesium-chelatase subunit H family protein expressed. (Os03t0323200-02) Similar to Magnesium-chelatase subunit H family protein expressed. (Os03t0323200-03) Similar to Magnesium-chelatase subunit H family protein expressed. (Os03t0323200-04)	Os03t0323200-01,Os03t0323200-02,Os03t0323200-03,Os03t0323200-04					Magnesium chelatase (MgCh) H subuint magnesium chelatase porphyrin-binding subunit magnesium chelatase subunit ChlH	ChlH OsChlH
		DFM_3_2																				chr03	11631550	11831575	11720632	11721347	Os03g0323350	Similar to Glycosyl hydrolase family 1 protein. (Os03t0323350-00)	Os03t0323350-00
		DFM_3_2																				chr03	11631550	11831575	11725006	11730468	Os03g0323500	Arf GTPase activating protein family protein. (Os03t0323500-01)	Os03t0323500-01
		DFM_3_2																				chr03	11631550	11831575	11730721	11731577	Os03g0323600	Similar to DnaJ domain containing protein expressed. (Os03t0323600-01)	Os03t0323600-01					DnaJ domain protein C29	OsDjC29
		DFM_3_2																				chr03	11631550	11831575	11742589	11747955	Os03g0323800	Similar to ISP42-like protein (Fragment). (Os03t0323800-01)	Os03t0323800-01					eukaryotic type Porin family protein voltage-dependent anion channel 8	NP1977 OsVDAC8 VDAC8
		DFM_3_2																				chr03	11631550	11831575	11751959	11753399	Os03g0323900	Bifunctional inhibitor/plant lipid transfer protein/seed storage domain containing protein. (Os03t0323900-01)	Os03t0323900-01					GPI-anchored non-specific lipid transfer protein 4 type G non-specific lipid transfer protein 4 type G nsLTP 4	OsLTPG4 OsLTPg4
		DFM_3_2																				chr03	11631550	11831575	11769398	11773492	Os03g0324200	Transcription factor involved in the ethylene signal transduction pathway Positive regulator of ethylene response Wound signaling (Os03t0324200-01) Similar to cDNA clone:J033123C05 full insert sequence. (Os03t0324200-02)	Os03t0324200-01,Os03t0324200-02					EIN3-LIKE 1 EIN3-like 1 EIN3-like protein 1 ETHYLENE INSENSITIVE3-LIKE 1 ethylene-insensitive 3	EIN3 OsEIL1 OsEIN3	ETHYLENE INSENSITIVE-LIKE GENE 1 EIN3-like protein 1 ethylene-insensitive 3 ETHYLENE INSENSITIVE3-LIKE 1 EIN3-LIKE 1 EIN3-like 1	EIL1 OsEIL1 EIN3 OsEIN3	ETHYLENE INSENSITIVE-LIKE GENE 1	EIL4
		DFM_3_2																				chr03	11631550	11831575	11774230	11778954	Os03g0324300	Similar to ETHYLENE-INSENSITIVE3-like 1 protein. (Os03t0324300-02) Similar to EIL3. (Os03t0324300-03) Similar to ETHYLENE-INSENSITIVE3-like 1 protein. (Os03t0324300-04) Similar to ETHYLENE-INSENSITIVE3-like 1 protein. (Os03t0324300-05) Similar to cDNA clone:J033123C05 full insert sequence. (Os03t0324300-06)	Os03t0324300-02,Os03t0324300-03,Os03t0324300-04,Os03t0324300-05,Os03t0324300-06					ETHYLENE INSENSITIVE3-LIKE 1 ETHYLENE INSENSITIVE3-LIKE1 maohuzi 6 maohuzi6	EIL1 MHZ6 MHZ6/OsEIL1 OsEIL1
		DFM_3_2																				chr03	11631550	11831575	11798089	11802045	Os03g0324600	NB-ARC domain containing protein. (Os03t0324600-01)	Os03t0324600-01
		DFM_3_2																				chr03	11631550	11831575	11805189	11807739	Os03g0324700	Exostosin-like family protein. (Os03t0324700-01)	Os03t0324700-01
		DFM_3_2																				chr03	11631550	11831575	11816467	11818149	Os03g0324900	Zinc finger RING/FYVE/PHD-type domain containing protein. (Os03t0324900-01)	Os03t0324900-01
		DFM_3_2																				chr03	11631550	11831575	11819962	11822946	Os03g0325000	Similar to Pyruvate kinase. (Os03t0325000-00)	Os03t0325000-00
				FLW_3_1																		chr03	12162559	29510266	12219831	12223161	Os03g0331600	Uncharacterised protein family Ycf54 domain containing protein. (Os03t0331600-01)	Os03t0331600-01					low chlorophyll accumulation A	OsLCAA			LOW CHLOROPHYLL ACCUMULATION A	LEA15
				FLW_3_1																		chr03	12162559	29510266	12223921	12226096	Os03g0331700	Similar to cDNA clone:002-120-A09 full insert sequence. (Os03t0331700-02)	Os03t0331700-02					calmodulin-like protein 27	OsCML27			CALMODULIN-LIKE PROTEIN 27	CNGC1
				FLW_3_1																		chr03	12162559	29510266	12231290	12232978	Os03g0331900	Yos1-like domain containing protein. (Os03t0331900-01)	Os03t0331900-01
				FLW_3_1																		chr03	12162559	29510266	12235398	12249872	Os03g0332100	Similar to Cytochrome P450 CYP714B3. (Os03t0332100-00)	Os03t0332100-00					Cytochrome P450 714B2				P-450 714B2	CYP72A31
				FLW_3_1																		chr03	12162559	29510266	12263473	12266428	Os03g0332400	Glyoxalase II (S-2-hydroxyacyl glutathione hydrolase) Salinity adaptation Abiotic stress tolerance (Os03t0332400-01)	Os03t0332400-01					glyoxalase II-2	GLYII2 OsGLYII-2 OsGLYII2	GLYOXALASE II-2 glyoxalase II-2	GLYII-2 OsGLYII2 GLYII2 OsGLYII-2	GLYOXALASE II-2	GRF7
				FLW_3_1																		chr03	12162559	29510266	12270063	12270872	Os03g0332500	Similar to QM protein. (Os03t0332500-00)	Os03t0332500-00
				FLW_3_1																		chr03	12162559	29510266	12271456	12273755	Os03g0332533	Similar to Plant acid phosphatase family protein expressed. (Os03t0332533-01)	Os03t0332533-01
				FLW_3_1																		chr03	12162559	29510266	12276683	12280143	Os03g0332700	Similar to ABC Transporter ATP binding component. (Os03t0332700-01)	Os03t0332700-01					ABC transporter superfamily ABCI subgroup member 3_1 Iron-sulfur cluster protein 17	OsABCI3_1 OsABCI3_2 OsISC17			ABC TRANSPORTER I FAMILY MEMBER 3_1	ABCI4
				FLW_3_1																		chr03	12162559	29510266	12288225	12291510	Os03g0332900	Protein kinase core domain containing protein. (Os03t0332900-01)	Os03t0332900-01
				FLW_3_1																		chr03	12162559	29510266	12308639	12311807	Os03g0333200	Receptor-like kinase Control of reproductive growth and development Repression of cell death (Os03t0333200-01)	Os03t0333200-01					Catharanthus roseus receptor-like kinase1-like kinase 8 FERONIA-Like Receptor kinase 1	CrRLK1L8 FLR1 OsCrRLK1L8	DWARF AND RUNTISH SPIKELET1 Catharanthus roseus receptor-like kinase1-like kinase 8 FERONIA-Like Receptor kinase 1	DRUS1 OsCrRLK1L8 CrRLK1L8 FLR1
				FLW_3_1																		chr03	12162559	29510266	12315704	12320676	Os03g0333300	Similar to Eukaryotic translation initiation factor 2 beta subunit (eIF-2-beta) (P38). (Os03t0333300-01) Similar to eukaryotic translation initiation factor 2 beta subunit. (Os03t0333300-02) Similar to eukaryotic translation initiation factor 2 beta subunit. (Os03t0333300-03)	Os03t0333300-01,Os03t0333300-02,Os03t0333300-03
				FLW_3_1																		chr03	12162559	29510266	12320931	12321796	Os03g0333400	Similar to photosystem II 11 kD protein. (Os03t0333400-01)	Os03t0333400-01
				FLW_3_1																		chr03	12162559	29510266	12324376	12324492	Os03g0333500	Similar to Serine/threonine-protein kinase AtPK19. (Os03t0333500-00)	Os03t0333500-00
				FLW_3_1																		chr03	12162559	29510266	12340180	12344264	Os03g0334000	Similar to Ribosomal protein S6 kinase. (Os03t0334000-02)	Os03t0334000-02
				FLW_3_1																		chr03	12162559	29510266	12347569	12353085	Os03g0334100	PRC-barrel-like domain containing protein. (Os03t0334100-01)	Os03t0334100-01
														NSWLR_3_1								chr03	12162559	29510266	15908038	15912222	Os03g0394900	Similar to nodulation protein-related. (Os03t0394900-01) Similar to predicted protein. (Os03t0394900-02)	Os03t0394900-01,Os03t0394900-02
														NSWLR_3_1								chr03	12162559	29510266	15924075	15927434	Os03g0395000	Stroma-localized heme oxygenase 2 Tetrapyrrole biosynthesis (Os03t0395000-01) Similar to Heme oxygenase 2 (Fragment). (Os03t0395000-02)	Os03t0395000-01,Os03t0395000-02					Young Leaf Chlorosis 2 heme oxgenase 2 heme oxygenase-2	HO2 OsHO2 YLC2	heme oxgenase 2 heme oxygenase-2 Young Leaf Chlorosis 2	OsHO2 HO2 YLC2
														NSWLR_3_1								chr03	12162559	29510266	15932652	15936773	Os03g0395100	Protein phosphatase 2C domain containing protein. (Os03t0395100-01)	Os03t0395100-01					Protein phosphatase 53	OsPP53
														NSWLR_3_1								chr03	12162559	29510266	15937303	15937584	Os03g0395200	EF-hand-like domain domain containing protein. (Os03t0395200-00)	Os03t0395200-00
														NSWLR_3_1								chr03	12162559	29510266	16025189	16025924	Os03g0396500	Tify domain containing protein. (Os03t0396500-00)	Os03t0396500-00					Jasmonate ZIM-domain protein 15	OsJAZ 15 OsJAZ15 OsTIFY11g			TIFY GENE 11G	TMT1
									SL_3_1	NSL_3_1			SWLR_3_1									chr03	12162559	29510266	16282782	16290478	Os03g0401100	Similar to Protein kinase domain containing protein expressed. (Os03t0401100-01)	Os03t0401100-01
									SL_3_1	NSL_3_1			SWLR_3_1									chr03	12162559	29510266	16293784	16297120	Os03g0401200	Similar to DnaJ homolog subfamily B member 4 (Heat shock 40 kDa protein 1 homolog) (Heat shock protein 40 homolog) (HSP40 homolog). (Os03t0401200-01)	Os03t0401200-01					DnaJ domain protein C30	OsDjC30
									SL_3_1	NSL_3_1			SWLR_3_1									chr03	12162559	29510266	16301279	16306089	Os03g0401300	Sucrose synthase 2 (EC 2.4.1.13) (Sucrose-UDP glucosyltransferase 2). (Os03t0401300-01) Similar to Sucrose synthase 1. (Os03t0401300-02) Similar to Sucrose synthase metabolism (Fragment). (Os03t0401300-03)	Os03t0401300-01,Os03t0401300-02,Os03t0401300-03					Sucrose synthase 1 Sucrose synthase 2 Sucrose synthase-2 Sucrose-UDP glucosyltransferase 1 rice SuSy gene 2 sucrose synthase1 sucrose-UDP glucosyltransferase isozyme 2	OsSUS1 OsScS2 RSS2 RSs2 RSus1 RSus1(t) RSus2 SS2 SUS1 SuSy1 sus1			SUCROSE SYNTHASE 1	RSUS3
									SL_3_1	NSL_3_1			SWLR_3_1									chr03	12162559	29510266	16359486	16362281	Os03g0402000	TRAPP I complex Bet3 domain containing protein. (Os03t0402000-01)	Os03t0402000-01
									SL_3_1	NSL_3_1			SWLR_3_1									chr03	12162559	29510266	16384695	16386794	Os03g0402400	Similar to Ribosome-associated protein p40-like. (Os03t0402400-00)	Os03t0402400-00
									SL_3_1	NSL_3_1			SWLR_3_1									chr03	12162559	29510266	16407695	16410007	Os03g0402800	Tify domain containing protein. (Os03t0402800-01) Similar to ZIM motif family protein expressed. (Os03t0402800-02)	Os03t0402800-01,Os03t0402800-02					Jasmonate ZIM-domain protein 5 Jasmonate ZIM-domain protein 6	JAZ5 JAZ6 OsJAZ5 OsJAZ6 OsTIFY10A			TIFY GENE 10A	TIFY10B
									SL_3_1	NSL_3_1			SWLR_3_1									chr03	12162559	29510266	16421056	16439493	Os03g0403100	Similar to DNA-directed RNA polymerase subunit. (Os03t0403100-01)	Os03t0403100-01
									SL_3_1	NSL_3_1			SWLR_3_1									chr03	12162559	29510266	16449407	16451763	Os03g0403400	Six-bladed beta-propeller TolB-like domain containing protein. (Os03t0403400-01)	Os03t0403400-01
									SL_3_1	NSL_3_1			SWLR_3_1									chr03	12162559	29510266	16457908	16459449	Os03g0403600	von Willebrand factor type A domain containing protein. (Os03t0403600-01)	Os03t0403600-01
									SL_3_2													chr03	12162559	29510266	26863036	26864940	Os03g0678400	Zinc finger RING/FYVE/PHD-type domain containing protein. (Os03t0678400-01)	Os03t0678400-01					RING domain-containing protein 4	OsRDCP4			RING DOMAIN-CONTAINING PROTEIN 4	RDD1
									SL_3_2													chr03	12162559	29510266	26878159	26879403	Os03g0678800	Glycosyl transferase family 8 protein. (Os03t0678800-00)	Os03t0678800-00
									SL_3_2													chr03	12162559	29510266	26885838	26888287	Os03g0679000	Vacuolar import and degradation protein Vid24 domain containing protein. (Os03t0679000-01)	Os03t0679000-01
									SL_3_2													chr03	12162559	29510266	26894662	26898506	Os03g0679100	Vacuolar protein sorting-associated protein 26 family protein. (Os03t0679100-01)	Os03t0679100-01
									SL_3_2													chr03	12162559	29510266	26901326	26924630	Os03g0679300	Similar to Ubiquitin-conjugating enzyme family protein expressed. (Os03t0679300-01)	Os03t0679300-01
									SL_3_2													chr03	12162559	29510266	26952053	26959001	Os03g0679700	Similar to Thiamine biosynthesis protein thiC. (Os03t0679700-01) Similar to Thiamine biosynthesis protein thiC. (Os03t0679700-02) Similar to Thiamine biosynthesis protein thiC. (Os03t0679700-03) Similar to thiamine biosynthesis protein thiC. (Os03t0679700-04)	Os03t0679700-01,Os03t0679700-02,Os03t0679700-03,Os03t0679700-04					HMP-P synthase	OsTHIC THIC
									SL_3_2													chr03	12162559	29510266	26979830	26985787	Os03g0680100	Similar to TPR Domain containing protein. (Os03t0680100-00)	Os03t0680100-00
									SL_3_2													chr03	12162559	29510266	26989394	26995230	Os03g0680200	Ankyrin repeat domain containing protein. (Os03t0680200-00)	Os03t0680200-00
				FLW_3_2																		chr03	12162559	29510266	29305425	29311650	Os03g0722400	Chromatin remodeling factor Genome-wide DNA methylation (Os03t0722400-01)	Os03t0722400-01					Decrease in DNA Methylation 1b Deficient in DNA Methylation 1b	DDM1b OsDDM1b	Decrease in DNA Methylation 1b	OsDDM1b
				FLW_3_2																		chr03	12162559	29510266	29312736	29315805	Os03g0722500	Glycoside hydrolase family 17 protein. (Os03t0722500-01) Glycoside hydrolase family 17 protein. (Os03t0722500-02)	Os03t0722500-01,Os03t0722500-02
				FLW_3_2																		chr03	12162559	29510266	29315930	29320722	Os03g0722600	Adenylate cyclase-associated CAP domain containing protein. (Os03t0722600-01)	Os03t0722600-01
				FLW_3_2																		chr03	12162559	29510266	29329004	29336560	Os03g0722800	Similar to F-box domain containing protein. (Os03t0722800-01) Similar to F-box domain containing protein. (Os03t0722800-02) - auxin	Os03t0722800-01,Os03t0722800-02					F-box protein 171	OsFbox171 Os_F0153
				FLW_3_2																		chr03	12162559	29510266	29370719	29372888	Os03g0723000	GRAS transcription factor domain containing protein. (Os03t0723000-01) GRAS transcription factor domain containing protein. (Os03t0723000-02)	Os03t0723000-01,Os03t0723000-02					SCARECROW-LIKE 7 SCARECROW-LIKE7	Os-SCL7 OsSCL7 OsSCRL SCL7 SCRL
				FLW_3_2																		chr03	12162559	29510266	29386204	29388055	Os03g0723400	Similar to UFG2. (Os03t0723400-01)	Os03t0723400-01					endosperm-specific gene 53	OsEnS-53
				FLW_3_2																		chr03	12162559	29510266	29411791	29412115	Os03g0724000	Similar to flavonol-3-O-glycoside-7-O-glucosyltransferase 1. (Os03t0724000-00)	Os03t0724000-00
				FLW_3_2																		chr03	12162559	29510266	29421194	29425439	Os03g0724100	Phosphatidylinositol transfer protein-like N-terminal domain containing protein. (Os03t0724100-01)	Os03t0724100-01
				FLW_3_2																		chr03	12162559	29510266	29426411	29430915	Os03g0724300	Tyrosine protein kinase domain containing protein. (Os03t0724300-01)	Os03t0724300-01
				FLW_3_2																		chr03	12162559	29510266	29454977	29457859	Os03g0724700	Similar to cDNA clone:002-104-C06 full insert sequence. (Os03t0724700-01) Similar to cDNA clone:002-144-A12 full insert sequence. (Os03t0724700-02) Maf-like protein family protein. (Os03t0724700-03)	Os03t0724700-01,Os03t0724700-02,Os03t0724700-03
				FLW_3_2																		chr03	12162559	29510266	29462922	29465691	Os03g0725000	Mitochondrial 60S ribosomal protein L6. (Os03t0725000-01) Mitochondrial 60S ribosomal protein L6. (Os03t0725000-02)	Os03t0725000-01,Os03t0725000-02					mitochondrial ribosomal protein L6-1	OsRpl6-1
				FLW_3_2																		chr03	12162559	29510266	29480319	29484892	Os03g0725300	Metallophosphoesterase domain containing protein. (Os03t0725300-01) Similar to Dbr1-prov protein. (Os03t0725300-02)	Os03t0725300-01,Os03t0725300-02
				FLW_3_2																		chr03	12162559	29510266	29486017	29490529	Os03g0725400	Similar to WD-repeat protein 5 (BMP2-induced 3-kb gene protein) (WD-repeat protein BIG-3). (Os03t0725400-01) Similar to WD-repeat protein 5 (BMP2-induced 3-kb gene protein) (WD-repeat protein BIG-3). (Os03t0725400-02) Similar to WD-repeat protein 5 (BMP2-induced 3-kb gene protein) (WD-repeat protein BIG-3). (Os03t0725400-03)	Os03t0725400-01,Os03t0725400-02,Os03t0725400-03						OsWD40-86
			FLL_3_1																			chr03	35597407	35797407	35625641	35629619	Os03g0847500	Similar to Alternative oxidase. (Os03t0847500-01)	Os03t0847500-01					a second gene with homology to PTOX
			FLL_3_1																			chr03	35597407	35797407	35633667	35638698	Os03g0847600	Similar to GAMYB-binding protein. (Os03t0847600-01) Similar to GAMYB-binding protein. (Os03t0847600-02)	Os03t0847600-01,Os03t0847600-02						Orysa%3BCDKF%3B3			CYCLIN-DEPENDENT KINASE F%3B3	CDPK1
			FLL_3_1																			chr03	35597407	35797407	35657493	35659395	Os03g0847900	PAK-box/P21-Rho-binding domain containing protein. (Os03t0847900-01) Similar to wiscott-Aldrich syndrome C-terminal. (Os03t0847900-02) Similar to wiscott-Aldrich syndrome C-terminal. (Os03t0847900-03) PAK-box/P21-Rho-binding domain containing protein. (Os03t0847900-04)	Os03t0847900-01,Os03t0847900-02,Os03t0847900-03,Os03t0847900-04
			FLL_3_1																			chr03	35597407	35797407	35659857	35663960	Os03g0848100	Similar to Ser/Thr protein phosphatase family protein expressed. (Os03t0848100-01)	Os03t0848100-01					lysine decarboxylase	LDC OsPAP15 PAP15
			FLL_3_1																			chr03	35597407	35797407	35664361	35667157	Os03g0848200	Similar to Phytase. (Os03t0848200-01)	Os03t0848200-01					phytase 1 purple acid phosphatase 15 purple acid phosphatase phytase b	OsPAP15 OsPAPhy_b OsPHY1 PAPhy_b			PURPLE ACID PHOSPHATASE 15	PGIP6
			FLL_3_1																			chr03	35597407	35797407	35669662	35672740	Os03g0848300	Similar to Actin-related protein 2/3 complex subunit 4 (ARP2/3 complex 20 kDa subunit) (p20-ARC). (Os03t0848300-01) Similar to actin-related protein 2/3 complex subunit 4. (Os03t0848300-02)	Os03t0848300-01,Os03t0848300-02
			FLL_3_1																			chr03	35597407	35797407	35673669	35676851	Os03g0848400	B-cell receptor-associated 31-like family protein. (Os03t0848400-01) B-cell receptor-associated 31-like family protein. (Os03t0848400-02)	Os03t0848400-01,Os03t0848400-02
			FLL_3_1																			chr03	35597407	35797407	35689630	35692297	Os03g0848600	Similar to NOI protein. (Os03t0848600-01)	Os03t0848600-01
			FLL_3_1																			chr03	35597407	35797407	35693286	35699010	Os03g0848700	Similar to TDRGA-1 (Fragment). (Os03t0848700-01)	Os03t0848700-01					Brown planthopper resistance-14 brown planthopper resistance 14	Bph14 Bph14 (Qbp1) Qbp1 qBPH-3			BROWN PLANTHOPPER RESISTANCE 14	BT1-1
			FLL_3_1																			chr03	35597407	35797407	35729896	35732118	Os03g0849500	Similar to BPH14-1. (Os03t0849500-00)	Os03t0849500-00
			FLL_3_1																			chr03	35597407	35797407	35736085	35741607	Os03g0849600	COG complex component COG2 family protein. (Os03t0849600-01)	Os03t0849600-01
			FLL_3_1																			chr03	35597407	35797407	35766964	35768997	Os03g0849900	Nucleotide-diphospho-sugar transferase domain containing protein. (Os03t0849900-01) Nucleotide-diphospho-sugar transferase domain containing protein. (Os03t0849900-02)	Os03t0849900-01,Os03t0849900-02
			FLL_3_1																			chr03	35597407	35797407	35769802	35772247	Os03g0850000	Glucose/ribitol dehydrogenase family protein. (Os03t0850000-01)	Os03t0850000-01
			FLL_3_1																			chr03	35597407	35797407	35772701	35777460	Os03g0850100	NLI interacting factor domain containing protein. (Os03t0850100-01)	Os03t0850100-01
			FLL_3_1																			chr03	35597407	35797407	35777902	35778650	Os03g0850200	Similar to Cytochrome P450. (Os03t0850200-00)	Os03t0850200-00
			FLL_3_1																			chr03	35597407	35797407	35785455	35786426	Os03g0850300	Sterile alpha motif-type domain containing protein. (Os03t0850300-01)	Os03t0850300-01
			FLL_3_1																			chr03	35597407	35797407	35790044	35795425	Os03g0850400	Similar to Aspartokinase. (Os03t0850400-01)	Os03t0850400-01
						PH_4_1																chr04	1867947	2067947	1866264	1870065	Os04g0129600	Similar to OSIGBa0131J24.6 protein. (Os04t0129600-01)	Os04t0129600-01
						PH_4_1																chr04	1867947	2067947	1874562	1876811	Os04g0129900	Similar to OSIGBa0103I21.1 protein. (Os04t0129900-01)	Os04t0129900-01
						PH_4_1																chr04	1867947	2067947	1878061	1878624	Os04g0130433	UDP-glucuronosyl/UDP-glucosyltransferase domain containing protein. (Os04t0130433-00)	Os04t0130433-00
						PH_4_1																chr04	1867947	2067947	1967364	1971683	Os04g0131800	Similar to OSIGBa0103I21.6 protein. (Os04t0131800-00)	Os04t0131800-00
						PH_4_1																chr04	1867947	2067947	1974598	1981816	Os04g0131850	Similar to UDP-glucose:sterol glucosyltransferase. (Os04t0131850-00)	Os04t0131850-00
						PH_4_1																chr04	1867947	2067947	1985641	1997936	Os04g0131900	Similar to UDP-glucose:sterol glucosyltransferase (EC 2.4.1.173). (Os04t0131900-01)	Os04t0131900-01
						PH_4_1																chr04	1867947	2067947	2019241	2026428	Os04g0132300	Similar to cePP protein. (Os04t0132300-01)	Os04t0132300-01
						PH_4_1																chr04	1867947	2067947	2034480	2038824	Os04g0132500	Protein kinase core domain containing protein. (Os04t0132500-01) Protein kinase core domain containing protein. (Os04t0132500-02)	Os04t0132500-01,Os04t0132500-02					Receptor-like Cytoplasmic Kinase 127	OsRLCK127			RECEPTOR-LIKE CYTOPLASMIC KINASE 127	RLCK156
	DM_4_1																					chr04	24656463	24856463	24655178	24660067	Os04g0493100	Basic helix-loop-helix dimerisation region bHLH domain containing protein. (Os04t0493100-01) Non-protein coding transcript. (Os04t0493100-02)	Os04t0493100-01,Os04t0493100-02					basic helix-loop-helix protein 065	OsbHLH065 OsbHLH65
	DM_4_1																					chr04	24656463	24856463	24667261	24670980	Os04g0493300	Similar to H0522A01.11 protein. (Os04t0493300-01) Similar to H0522A01.11 protein. (Os04t0493300-02)	Os04t0493300-01,Os04t0493300-02
	DM_4_1																					chr04	24656463	24856463	24687753	24689297	Os04g0493400	Similar to Chitinase. (Os04t0493400-01)	Os04t0493400-01					Chitinase 4 Chitinase IIb Chitinase-4 Chitinase-4(novel type) Chitinase4 PR-3 CLASS IV CHITINASE Pathogenesis related (PR)-3 chitinase 4	Chi-4 Chi4 Cht4 Cht4(t)*(Chi4) OsChia2b			CHITINASE 4	CHT5
	DM_4_1																					chr04	24656463	24856463	24692701	24693326	Os04g0493600	Similar to Lectin-C precursor (PL-C). (Os04t0493600-01)	Os04t0493600-01
	DM_4_1																					chr04	24656463	24856463	24708801	24709910	Os04g0494100	Similar to Chitinase. (Os04t0494100-02)	Os04t0494100-02					Chitinase 5 Chitinase IVa Chitinase5 Class IV chitinase a Endochitinase A PR-3 chitinase 5 Pathogenesis related (PR)-3 chitinase 5 Pathogenesis related-3 chitinase 5	Cht5 OsChia4a OsChitIVa			CHITINASE 5	CHT8
	DM_4_1																					chr04	24656463	24856463	24719614	24722706	Os04g0494400	Similar to RR4 - Corn type-A response regulator. (Os04t0494400-01)	Os04t0494400-01
	DM_4_1																					chr04	24656463	24856463	24744700	24746565	Os04g0494900	Similar to Unidentified precursor. (Os04t0494900-01)	Os04t0494900-01
	DM_4_1																					chr04	24656463	24856463	24746952	24748506	Os04g0494950	Similar to OSIGBa0103O01.12 protein. (Os04t0494950-01)	Os04t0494950-01
	DM_4_1																					chr04	24656463	24856463	24751134	24753063	Os04g0495000	Similar to OSIGBa0103O01.12 protein. (Os04t0495000-00)	Os04t0495000-00
	DM_4_1																					chr04	24656463	24856463	24759664	24760118	Os04g0495225	Similar to OSIGBa0159F11.6 protein. (Os04t0495225-00)	Os04t0495225-00
	DM_4_1																					chr04	24656463	24856463	24761107	24761706	Os04g0495300	Similar to OSIGBa0159F11.7 protein. (Os04t0495300-01)	Os04t0495300-01
	DM_4_1																					chr04	24656463	24856463	24766251	24769310	Os04g0495400	DOMON domain containing protein. (Os04t0495400-01)	Os04t0495400-01
	DM_4_1																					chr04	24656463	24856463	24769684	24771562	Os04g0495500	Similar to OSIGBa0159F11.9 protein. (Os04t0495500-01)	Os04t0495500-01					b-ZIP transcription factor 36	OsbZIP36			b-ZIP TRANSCRIPTION FACTOR 36	BZIP41
	DM_4_1																					chr04	24656463	24856463	24779024	24779534	Os04g0495700	Similar to OSIGBa0159F11.10 protein. (Os04t0495700-01)	Os04t0495700-01
	DM_4_1																					chr04	24656463	24856463	24795663	24801675	Os04g0495800	Similar to NIN-like protein 2 (Fragment). (Os04t0495800-01) Similar to OSIGBa0159F11.11 protein. (Os04t0495800-02) - nitrate regulation	Os04t0495800-01,Os04t0495800-02					NIN-like 2 NIN-like2 OsNIN-like 2 OsNIN-like2
	DM_4_1																					chr04	24656463	24856463	24810332	24811141	Os04g0496000	Glucose/ribitol dehydrogenase family protein. (Os04t0496000-01)	Os04t0496000-01
	DM_4_1																					chr04	24656463	24856463	24815492	24816067	Os04g0496150	Similar to H0306B06.2 protein. (Os04t0496150-00)	Os04t0496150-00
	DM_4_1																					chr04	24656463	24856463	24830462	24831375	Os04g0496300	Similar to H0306B06.4 protein. (Os04t0496300-01)	Os04t0496300-01
	DM_4_1																					chr04	24656463	24856463	24834417	24839782	Os04g0496400	RNA recognition motif RNP-1 domain containing protein. (Os04t0496400-01)	Os04t0496400-01
	DM_4_1																					chr04	24656463	24856463	24841362	24843684	Os04g0496600	Similar to H0306B06.6 protein. (Os04t0496600-01)	Os04t0496600-01
	DM_4_1																					chr04	24656463	24856463	24844235	24845039	Os04g0496700	Similar to H0306B06.7 protein. (Os04t0496700-00)	Os04t0496700-00
	DM_4_1																					chr04	24656463	24856463	24846908	24853939	Os04g0496800	LETM1-like domain containing protein. (Os04t0496800-01)	Os04t0496800-01
	DM_4_2																					chr04	27322010	27522010	27318763	27323515	Os04g0545200	Similar to OSIGBa0101C23.4 protein. (Os04t0545200-00)	Os04t0545200-00
	DM_4_2																					chr04	27322010	27522010	27326622	27327503	Os04g0545300	Cupredoxin domain containing protein. (Os04t0545300-00)	Os04t0545300-00
	DM_4_2																					chr04	27322010	27522010	27328757	27329428	Os04g0545400	Cupredoxin domain containing protein. (Os04t0545400-00)	Os04t0545400-00					uclacyanin-like protein 14	OsUCL14			UCLACYANIN-LIKE PROTEIN 14	UCL15
	DM_4_2																					chr04	27322010	27522010	27333724	27335203	Os04g0545600	Similar to Uclacyanin 3-like protein. (Os04t0545600-01)	Os04t0545600-01					uclacyanin-like protein 15	OsUCL15			UCLACYANIN-LIKE PROTEIN 15	UCL32
	DM_4_2																					chr04	27322010	27522010	27336576	27337862	Os04g0545700	Transferase family protein. (Os04t0545700-00)	Os04t0545700-00
	DM_4_2																					chr04	27322010	27522010	27345290	27347008	Os04g0546100	Similar to OSIGBa0101C23.10 protein. (Os04t0546100-01)	Os04t0546100-01
	DM_4_2																					chr04	27322010	27522010	27353820	27357710	Os04g0546300	Similar to GMPK2 PROTEIN kinase. (Os04t0546300-01)	Os04t0546300-01
	DM_4_2																					chr04	27322010	27522010	27358354	27361185	Os04g0546400	Similar to ubiquitin carboxyl-terminal hydrolase isozyme L3. (Os04t0546400-01)	Os04t0546400-01
	DM_4_2																					chr04	27322010	27522010	27362091	27362951	Os04g0546500	Similar to Oleosin. (Os04t0546500-01) Similar to Oleosin. (Os04t0546500-02)	Os04t0546500-01,Os04t0546500-02					16 kDa oleosin endosperm-specific gene 72	OsEnS-72 ole16
	DM_4_2																					chr04	27322010	27522010	27371324	27372855	Os04g0546800	Pathogenesis-related transcriptional factor and ERF domain containing protein. (Os04t0546800-01)	Os04t0546800-01					APETALA2/ethylene-responsive element binding protein 168 ethylene response factor 1 ethylene response factor 93 ethylene responsive factor 1	AP2/EREBP#168 AP2/EREBP168 OsERF#093 OsERF093 OsERF1 OsERF93			ETHYLENE RESPONSE FACTOR 93	ERF94
	DM_4_2																					chr04	27322010	27522010	27408986	27410384	Os04g0547600	Pathogenesis-related transcriptional factor and ERF domain containing protein. (Os04t0547600-01)	Os04t0547600-01					APETALA2/ethylene-responsive element binding protein 39 ethylene response factor 94	AP2/EREBP#039 AP2/EREBP39 OsERF#094 OsERF094 OsERF94			ETHYLENE RESPONSE FACTOR 94	EXPA26
	DM_4_2																					chr04	27322010	27522010	27423442	27426169	Os04g0547900	Anti-sense to fibroblast growth factor protein GFG family protein. (Os04t0547900-01)	Os04t0547900-01
	DM_4_2																					chr04	27322010	27522010	27431357	27434622	Os04g0548100	Similar to OSIGBa0106P14.3 protein. (Os04t0548100-01)	Os04t0548100-01
	DM_4_2																					chr04	27322010	27522010	27457152	27460087	Os04g0548300	Armadillo-type fold domain containing protein. (Os04t0548300-01) Similar to OSIGBa0106P14.4 protein. (Os04t0548300-02)	Os04t0548300-01,Os04t0548300-02
	DM_4_2																					chr04	27322010	27522010	27460855	27461595	Os04g0548400	Protein kinase core domain containing protein. (Os04t0548400-01)	Os04t0548400-01					Receptor-like Cytoplasmic Kinase 156	OsRLCK156			RECEPTOR-LIKE CYTOPLASMIC KINASE 156	RLCK159
	DM_4_2																					chr04	27322010	27522010	27466424	27467214	Os04g0548500	Similar to OSIGBa0106P14.6 protein. (Os04t0548500-01)	Os04t0548500-01
	DM_4_2																					chr04	27322010	27522010	27478192	27479717	Os04g0548700	Homeodomain-like containing protein. (Os04t0548700-01)	Os04t0548700-01					HD-ZIP protein HOX17 Homeobox-leucine zipper protein HOX17 Homeodomain transcription factor HOX17 rice homeobox gene 17	OsHox17 Oshox17			HOMEOBOX GENE 17	HOX33
	DM_4_2																					chr04	27322010	27522010	27494477	27497968	Os04g0549300	Similar to GA protein (Fragment). (Os04t0549300-01)	Os04t0549300-01
	DM_4_2																					chr04	27322010	27522010	27505498	27509994	Os04g0549600	Heat shock protein DnaJ family protein. (Os04t0549600-01) Similar to OSIGBa0134H18.3 protein. (Os04t0549600-02)	Os04t0549600-01,Os04t0549600-02					DnaJ domain protein A6	OsDjA6
	DM_4_2																					chr04	27322010	27522010	27517205	27518340	Os04g0549700	Similar to Dehydration responsive element binding protein 1F (DREB1F protein). (Os04t0549700-01)	Os04t0549700-01					APETALA2/ethylene-responsive element binding protein 40 ethylene response factor 33	AP2/EREBP#040 AP2/EREBP40 OsDREB4-2 OsERF#033 OsERF033 OsERF33			ETHYLENE RESPONSE FACTOR 33	ERF6
								PL_4_1														chr04	30482194	30683938	30482211	30483492	Os04g0604300	Similar to Xyloglucan endotransglucosylase/hydrolase protein 24 precursor (EC 2.4.1.207) (At-XTH24) (XTH-24) (Meristem protein 5) (MERI-5 protein) (MERI5 protein) (Endo-xyloglucan transferase) (Xyloglucan endo-1 4-beta-D-glucanase). (Os04t0604300-01)	Os04t0604300-01					xyloglucan endotransglucosylase 9 xyloglucan endotransglucosylase/hydrolase xyloglucan endotransglycosylase 1	OsXET9 OsXTH1 OsXTH9 XTH1			XYLOGLUCAN ENDOTRANSGLUCOSYDASE/HYDROLASE 9	YAB4
						PH_4_1	PNH_4_2	PL_4_1														chr04	30482194	30683938	30495547	30496068	Os04g0604500	Similar to OSIGBa0118P15.9 protein. (Os04t0604500-00)	Os04t0604500-00
						PH_4_1	PNH_4_2	PL_4_1														chr04	30482194	30683938	30510983	30513871	Os04g0604600	Similar to OSIGBa0118P15.10 protein. (Os04t0604600-01)	Os04t0604600-01
						PH_4_1	PNH_4_2	PL_4_1														chr04	30482194	30683938	30518927	30520167	Os04g0604800	Similar to OSIGBa0118P15.11 protein. (Os04t0604800-00)	Os04t0604800-00					xyloglucan endotransglucosylase 7 xyloglucan endotransglucosylase/hydrolase	OsXTH7			XYLOGLUCAN ENDOTRANSGLUCOSYDASE/HYDROLASE 7	XTH7
						PH_4_1	PNH_4_2	PL_4_1														chr04	30482194	30683938	30520357	30523556	Os04g0604900	Similar to Xyloglucan endotransglycosylase (Fragment). (Os04t0604900-01)	Os04t0604900-01					xyloglucan endotransglucosylase 16 xyloglucan endotransglucosylase/hydrolase	OsXTH16			XYLOGLUCAN ENDOTRANSGLUCOSYDASE/HYDROLASE 16	XTH16
						PH_4_1	PNH_4_2	PL_4_1														chr04	30482194	30683938	30545175	30546517	Os04g0605100	WRKY transcription factor 68. (Os04t0605100-01)	Os04t0605100-01					Rice WRKY gene68	OsWRKY68			WRKY GENE 68	WRKY68
						PH_4_1	PNH_4_2	PL_4_1														chr04	30482194	30683938	30550966	30552133	Os04g0605200	Protein-tyrosine phosphatase low molecular weight domain containing protein. (Os04t0605200-01)	Os04t0605200-01
						PH_4_1	PNH_4_2	PL_4_1														chr04	30482194	30683938	30553037	30558393	Os04g0605300	Leucine-rich repeat typical subtype containing protein. (Os04t0605300-01) Leucine-rich repeat typical subtype containing protein. (Os04t0605300-02)	Os04t0605300-01,Os04t0605300-02					intracellular Ras-group-related LRR protein 1	OsIRL1
						PH_4_1	PNH_4_2	PL_4_1														chr04	30482194	30683938	30572141	30584308	Os04g0605500	P-type IIB Ca(2+) ATPase Stress tolerance (Os04t0605500-01) Similar to Calcium-transporting ATPase 8 plasma membrane-type (EC 3.6.3.8) (Ca(2+)-ATPase isoform 8). (Os04t0605500-02) Similar to P-type ATPase (Fragment). (Os04t0605500-03)	Os04t0605500-01,Os04t0605500-02,Os04t0605500-03					Ca2+ P-Type ATPase 11	OsACA5 OsACA6 OsPM4ATP8 osACA11	CA2+-ATPASE 11 Ca2+ P-Type ATPase 11	ACA11 osACA11 OsACA6 OsACA5	CA2+-ATPASE 11	ACA11
						PH_4_1	PNH_4_2	PL_4_1														chr04	30482194	30683938	30599917	30602262	Os04g0605900	Similar to 60S ribosomal protein L7-2. (Os04t0605900-01)	Os04t0605900-01					60S ribosomal protein L7 ribosomal protein L7	rpl7			RIBOSOMAL PROTEIN L7	RPL7
						PH_4_1	PNH_4_2	PL_4_1														chr04	30482194	30683938	30608872	30610396	Os04g0606000	Transferase family protein. (Os04t0606000-01)	Os04t0606000-01
						PH_4_1	PNH_4_2	PL_4_1														chr04	30482194	30683938	30615558	30616313	Os04g0606200	Similar to OSIGBa0113I13.1 protein. (Os04t0606200-01)	Os04t0606200-01
						PH_4_1	PNH_4_2	PL_4_1														chr04	30482194	30683938	30621163	30628349	Os04g0606400	Similar to Mannosyl-oligosaccharide 1 2-alpha-mannosidase (EC 3.2.1.113). (Os04t0606400-01) Similar to OSIGBa0113I13.2 protein. (Os04t0606400-02)	Os04t0606400-01,Os04t0606400-02
						PH_4_1	PNH_4_2	PL_4_1														chr04	30482194	30683938	30629734	30630680	Os04g0606450	Similar to DNA ligase. (Os04t0606450-01)	Os04t0606450-01					DNA ligase 4 rice homolog of Lig4	Lig4 OsLig4
						PH_4_1	PNH_4_2	PL_4_1														chr04	30482194	30683938	30642129	30645845	Os04g0606500	Similar to OSIGBa0113I13.4 protein. (Os04t0606500-01)	Os04t0606500-01
						PH_4_1	PNH_4_2	PL_4_1														chr04	30482194	30683938	30678978	30681789	Os04g0606700	Similar to OSIGBa0113I13.5 protein. (Os04t0606700-01)	Os04t0606700-01
						PH_4_1	PNH_4_2	PL_4_1														chr04	30482194	30683938	30682174	30685122	Os04g0606800	Similar to OSIGBa0113I13.6 protein. (Os04t0606800-01)	Os04t0606800-01
				FLW_4_1	LA_4_1																	chr04	31048130	31506024	31061682	31062694	Os04g0612500	Similar to 36.4 kDa proline-rich protein. (Os04t0612500-01) Similar to Prolin rich protein. (Os04t0612500-02)	Os04t0612500-01,Os04t0612500-02
				FLW_4_1	LA_4_1																	chr04	31048130	31506024	31064070	31068874	Os04g0612600	Similar to Coatomer-like protein epsilon subunit. (Os04t0612600-01) Similar to Coatomer-like protein epsilon subunit. (Os04t0612600-02)	Os04t0612600-01,Os04t0612600-02
				FLW_4_1	LA_4_1																	chr04	31048130	31506024	31069629	31073727	Os04g0612700	Similar to Cinnamyl alcohol dehydrogenase (EC 1.1.1.195). (Os04t0612700-01)	Os04t0612700-01					Cinnamyl alcohol dehydrogenase 7 FLEXIBLE CULM1 Protein FLEXIBLE CULM 1 flexible culm1	CAD7 OsCAD7 fc1			FLEXIBLE CULM 1	FLA18
				FLW_4_1	LA_4_1																	chr04	31048130	31506024	31073723	31076340	Os04g0612800	Similar to EMB2217. (Os04t0612800-01)	Os04t0612800-01
				FLW_4_1	LA_4_1																	chr04	31048130	31506024	31076518	31077776	Os04g0612900	Vacuolar ATPase assembly integral membrane protein VMA21-like domain domain containing protein. (Os04t0612900-01)	Os04t0612900-01
				FLW_4_1	LA_4_1																	chr04	31048130	31506024	31078201	31080558	Os04g0613000	Zinc transporter Preferential distribution of Zn to developing tissues (Os04t0613000-01)	Os04t0613000-01					Zinc-regulated transporter 3 Zrt-Irt-like protein 3 zinc transporter 3 zinc transporter OsZIP3	OsZIP3	ZINC TRANSPORTER 3 zinc transporter 3 Zrt-Irt-like protein 3 Zinc-regulated transporter 3 zinc transporter OsZIP3	ZIP3 OsZIP3	ZINC TRANSPORTER 3	ZIP4
				FLW_4_1	LA_4_1																	chr04	31048130	31506024	31089267	31092608	Os04g0613200	Pectin lyase fold/virulence factor domain containing protein. (Os04t0613200-01)	Os04t0613200-01
				FLW_4_1	LA_4_1																	chr04	31048130	31506024	31098634	31102729	Os04g0613400	Similar to Cell differentiation protein rcd1. (Os04t0613400-00)	Os04t0613400-00
				FLW_4_1	LA_4_1																	chr04	31048130	31506024	31103334	31104657	Os04g0613500	Similar to 40S ribosomal protein S11. (Os04t0613500-00)	Os04t0613500-00					Ribosomal protein S11
				FLW_4_1	LA_4_1																	chr04	31048130	31506024	31105989	31107921	Os04g0613600	Similar to 40S ribosomal protein S11. (Os04t0613600-00)	Os04t0613600-00					Ribosomal protein S11
				FLW_4_1	LA_4_1																	chr04	31048130	31506024	31108921	31113437	Os04g0613700	Similar to UDP-N-acetylglucosamine pyrophosphorylase. (Os04t0613700-01) Similar to cDNA clone:J013000B13 full insert sequence. (Os04t0613700-02) Non-protein coding transcript. (Os04t0613700-03)	Os04t0613700-01,Os04t0613700-02,Os04t0613700-03
				FLW_4_1	LA_4_1																	chr04	31048130	31506024	31128314	31133415	Os04g0613900	Similar to Potassium transporter 18. (Os04t0613900-01)	Os04t0613900-01					High-affinity Potassium(K+) Transporter 11 Probable potassium transporter 11	OsHAK11			HIGH-AFFINITY POTASSIUM(K+) TRANSPORTER 11	HAP2B
				FLW_4_1	LA_4_1																	chr04	31048130	31506024	31139226	31141511	Os04g0614000	Similar to Peroxisomal 2 4-dienoyl-CoA reductase (EC 1.3.1.34). (Os04t0614000-01)	Os04t0614000-01
				FLW_4_1	LA_4_1																	chr04	31048130	31506024	31143100	31144202	Os04g0614100	Transcription factor MADS-box domain containing protein. (Os04t0614100-00)	Os04t0614100-00					MADS box gene31 MADS-box transcription factor 31	OsMADS31			MADS BOX GENE 31	MADS50
				FLW_4_1	LA_4_1											HGW_4_1		PW_4_1				chr04	31048130	31506024	31169012	31174731	Os04g0614500	Pyridoxal phosphate-dependent transferase major region subdomain 1 domain containing protein. (Os04t0614500-01)	Os04t0614500-01
				FLW_4_1	LA_4_1											HGW_4_1		PW_4_1				chr04	31048130	31506024	31176650	31182430	Os04g0614600	Similar to Viroid RNA-binding protein (Fragment). (Os04t0614600-01) Similar to OSIGBa0126B18.7 protein. (Os04t0614600-02)	Os04t0614600-01,Os04t0614600-02					aminotransferase pyruvate-dependent GABA transaminase	Osl2
				FLW_4_1	LA_4_1											HGW_4_1		PW_4_1				chr04	31048130	31506024	31189280	31193896	Os04g0614650	Similar to OSIGBa0126B18.8 protein. (Os04t0614650-00)	Os04t0614650-00
				FLW_4_1	LA_4_1											HGW_4_1		PW_4_1				chr04	31048130	31506024	31194936	31196293	Os04g0614700	Similar to OSIGBa0126B18.8 protein. (Os04t0614700-01)	Os04t0614700-01
				FLW_4_1	LA_4_1											HGW_4_1		PW_4_1				chr04	31048130	31506024	31205267	31214632	Os04g0615000	Control of lateral leaf growth panicle number (Os04t0615000-01)	Os04t0615000-01					Green for photosysthesis SPIKELET NUMBER curl leaf-1 narrow leaf 1 narrow leaf-1 narrow leaf1	GPS LSCHL4 SPIKE SPIKE/LSCHL4/NAL1/GPS SPIKE/NAL1 cul1 nal1	NARROW LEAF 1 narrow leaf1 narrow leaf 1 narrow leaf-1 curl leaf-1 Green for photosysthesis SPIKELET NUMBER	NAL1 nal1 cul1 GPS SPIKE SPIKE/LSCHL4/NAL1/GPS SPIKE/NAL1 LSCHL4	NARROW LEAF 1	NAS1
				FLW_4_1	LA_4_1						SW_4_1					HGW_4_1		PW_4_1				chr04	31048130	31506024	31215137	31219569	Os04g0615100	Similar to Lecithine cholesterol acyltransferase-like protein. (Os04t0615100-01)	Os04t0615100-01
				FLW_4_1	LA_4_1						SW_4_1					HGW_4_1	NHGW_4_1	PW_4_1				chr04	31048130	31506024	31226065	31229570	Os04g0615500	Similar to H0525G02.2 protein. (Os04t0615500-01)	Os04t0615500-01					Iron-sulfur cluster protein 39	OsISC39			IRON-SULFUR CLUSTER PROTEIN 39	ISC5
				FLW_4_1	LA_4_1						SW_4_1					HGW_4_1	NHGW_4_1	PW_4_1				chr04	31048130	31506024	31231440	31232057	Os04g0615600	Similar to H0525G02.3 protein. (Os04t0615600-01)	Os04t0615600-01
				FLW_4_1	LA_4_1						SW_4_1					HGW_4_1	NHGW_4_1	PW_4_1				chr04	31048130	31506024	31239185	31243430	Os04g0615700	Argonaute and Dicer protein PAZ domain containing protein. (Os04t0615700-01)	Os04t0615700-01					Protein argonaute 2 sativa Argonaute 2	OsAGO2			ARGONAUTE 2	AGO3
				FLW_4_1	LA_4_1						SW_4_1					HGW_4_1	NHGW_4_1	PW_4_1				chr04	31048130	31506024	31247863	31249612	Os04g0615800	Similar to H0525G02.5 protein. (Os04t0615800-01)	Os04t0615800-01					Protein argonaute 3	OsAGO3			ARGONAUTE 3	AGPS2
				FLW_4_1	LA_4_1						SW_4_1					HGW_4_1	NHGW_4_1	PW_4_1				chr04	31048130	31506024	31251438	31254040	Os04g0615900	FAR1 domain containing protein. (Os04t0615900-01) - citocromi	Os04t0615900-01
					LA_4_1						SW_4_1					HGW_4_1	NHGW_4_1	PW_4_1				chr04	31048130	31506024	31254843	31257934	Os04g0616000	Similar to H0525G02.7 protein. (Os04t0616000-01)	Os04t0616000-01
					LA_4_1						SW_4_1					HGW_4_1	NHGW_4_1	PW_4_1				chr04	31048130	31506024	31260001	31262246	Os04g0616100	Similar to H0525G02.8 protein. (Os04t0616100-00)	Os04t0616100-00
											SW_4_1					HGW_4_1	NHGW_4_1	PW_4_1				chr04	31048130	31506024	31263110	31264993	Os04g0616200	Similar to H0525G02.9 protein. (Os04t0616200-01)	Os04t0616200-01					Receptor-like Cytoplasmic Kinase 159	OsRLCK159			RECEPTOR-LIKE CYTOPLASMIC KINASE 159	RLCK159
											SW_4_1					HGW_4_1	NHGW_4_1	PW_4_1				chr04	31048130	31506024	31270141	31270896	Os04g0616282	Similar to H0525G02.9 protein. (Os04t0616282-00)	Os04t0616282-00					Receptor-like Cytoplasmic Kinase 159	OsRLCK159			RECEPTOR-LIKE CYTOPLASMIC KINASE 159	RLCK16
											SW_4_1					HGW_4_1	NHGW_4_1	PW_4_1				chr04	31048130	31506024	31274513	31282357	Os04g0616300	Similar to H0525G02.10 protein. (Os04t0616300-01)	Os04t0616300-01
											SW_4_1					HGW_4_1	NHGW_4_1	PW_4_1				chr04	31048130	31506024	31285363	31295976	Os04g0616400	Similar to H0525G02.12 protein. (Os04t0616400-01) Similar to H0525G02.11 protein. (Os04t0616400-02)	Os04t0616400-01,Os04t0616400-02
											SW_4_1					HGW_4_1	NHGW_4_1	PW_4_1				chr04	31048130	31506024	31299841	31307729	Os04g0616500	Similar to H0525G02.11 protein. (Os04t0616500-01)	Os04t0616500-01
											SW_4_1				TPM_4_1	HGW_4_1	NHGW_4_1	PW_4_1				chr04	31048130	31506024	31308749	31310236	Os04g0616600	Serine/threonine protein kinase-related domain containing protein. (Os04t0616600-01)	Os04t0616600-01					Leucine-rich repeat-containing protein kinase family protein
											SW_4_1				TPM_4_1	HGW_4_1	NHGW_4_1	PW_4_1				chr04	31048130	31506024	31329731	31331334	Os04g0616800	Similar to H0525G02.13 protein. (Os04t0616800-00)	Os04t0616800-00
											SW_4_1				TPM_4_1	HGW_4_1	NHGW_4_1	PW_4_1				chr04	31048130	31506024	31340285	31344722	Os04g0616900	Similar to H0525G02.14 protein. (Os04t0616900-01)	Os04t0616900-01
											SW_4_1				TPM_4_2		NHGW_4_1	PW_4_1				chr04	31048130	31506024	31349656	31350385	Os04g0617050	Similar to H0313F03.1 protein. (Os04t0617050-01)	Os04t0617050-01					Small auxin-up RNA 21	OsSAUR21			SMALL AUXIN-UP RNA 21	SAUR39
											SW_4_1				TPM_4_2		NHGW_4_1					chr04	31048130	31506024	31357541	31357847	Os04g0617350	Similar to H0313F03.3 protein. (Os04t0617350-00)	Os04t0617350-00
											SW_4_1				TPM_4_2		NHGW_4_1					chr04	31048130	31506024	31361030	31361512	Os04g0617500	Similar to H0313F03.4 protein. (Os04t0617500-00)	Os04t0617500-00
											SW_4_1				TPM_4_2		NHGW_4_1					chr04	31048130	31506024	31364111	31369399	Os04g0617600	Similar to Cdc48 cell division control protein 48 AAA family. (Os04t0617600-01)	Os04t0617600-01
											SW_4_1				TPM_4_2		NHGW_4_1					chr04	31048130	31506024	31379330	31379841	Os04g0617700	Similar to H0313F03.6 protein. (Os04t0617700-01)	Os04t0617700-01
											SW_4_1				TPM_4_2		NHGW_4_1					chr04	31048130	31506024	31389665	31393330	Os04g0617800	Similar to Imidazoleglycerol-phosphate dehydratase 1 (EC 4.2.1.19) (IGPD 1). (Os04t0617800-01)	Os04t0617800-01
											SW_4_1				TPM_4_2		NHGW_4_1					chr04	31048130	31506024	31393340	31395182	Os04g0617900	Similar to germin-like protein subfamily 1 member 11. (Os04t0617900-01)	Os04t0617900-01					Germin-like protein 4-1	OsGLP4-1			GERMIN-LIKE PROTEIN 4-1	GLP8-1
											SW_4_1				TPM_4_2		NHGW_4_1					chr04	31048130	31506024	31398698	31400185	Os04g0618050	Pentatricopeptide repeat containing protein. (Os04t0618050-01)	Os04t0618050-01
											SW_4_1				TPM_4_2		NHGW_4_1					chr04	31048130	31506024	31403388	31407274	Os04g0618200	Similar to cDNA clone:J013046D23 full insert sequence. (Os04t0618200-01) Similar to H0313F03.11 protein. (Os04t0618200-02)	Os04t0618200-01,Os04t0618200-02
											SW_4_1				TPM_4_2		NHGW_4_1					chr04	31048130	31506024	31410510	31410971	Os04g0618400	Similar to H0313F03.13 protein. (Os04t0618400-01)	Os04t0618400-01
											SW_4_1				TPM_4_2		NHGW_4_1					chr04	31048130	31506024	31412175	31416159	Os04g0618500	Similar to Gamma-SNAP (Fragment). (Os04t0618500-01)	Os04t0618500-01
															TPM_4_2		NHGW_4_1					chr04	31048130	31506024	31416378	31420095	Os04g0618600	Similar to Long hypocotyl in far-red 1 (bHLH-like protein HFR1) (Reduced phytochrome signaling) (Basic helix-loop-helix FBI1 protein) (Basic helix-loop-helix protein 26) (bHLH26) (AtbHLH026) (Reduced sensitivity to far-red light). (Os04t0618600-01)	Os04t0618600-01					basic helix-loop-helix protein 101	OsbHLH101
															TPM_4_2		NHGW_4_1					chr04	31048130	31506024	31420801	31425092	Os04g0618700	Protein kinase core domain containing protein. (Os04t0618700-01)	Os04t0618700-01					flagellin sensitive2	FLS2 Os-FLS2 OsFLS2
															TPM_4_1							chr04	31048130	31506024	31434880	31435978	Os04g0618950	Similar to H0114G12.1 protein. (Os04t0618950-00)	Os04t0618950-00
															TPM_4_1							chr04	31048130	31506024	31439595	31443397	Os04g0619000	Similar to L1332.9 protein. (Os04t0619000-01)	Os04t0619000-01					NAC domain-containing protein 083 NAC domain-containing protein 83	ONAC083 ONAC83			NAC DOMAIN-CONTAINING PROTEIN 83	NAC85
															TPM_4_1							chr04	31048130	31506024	31458951	31462013	Os04g0619300	Similar to H0114G12.4 protein. (Os04t0619300-01) Similar to L1332.8 protein. (Os04t0619300-02)	Os04t0619300-01,Os04t0619300-02					F-box protein 232	OsFbox232 Os_F0576
															TPM_4_1							chr04	31048130	31506024	31463105	31466291	Os04g0619400	Protein kinase core domain containing protein. (Os04t0619400-01)	Os04t0619400-01					Receptor-like Cytoplasmic Kinase 160	OsRLCK160			RECEPTOR-LIKE CYTOPLASMIC KINASE 160	RLCK161
															TPM_4_1							chr04	31048130	31506024	31474399	31477315	Os04g0619500	Ovarian tumour otubain domain containing protein. (Os04t0619500-01)	Os04t0619500-01
															TPM_4_1							chr04	31048130	31506024	31478250	31481997	Os04g0619600	Similar to Resistance protein candidate (Fragment). (Os04t0619600-01) Similar to Resistance protein candidate (Fragment). (Os04t0619600-02) Similar to Resistance protein candidate (Fragment). (Os04t0619600-03)	Os04t0619600-01,Os04t0619600-02,Os04t0619600-03					Catharanthus roseus receptor-like kinase1-like kinase 9 Receptor-like Cytoplasmic Kinase 161	OsCrRLK1L9 OsRLCK161			RECEPTOR-LIKE CYTOPLASMIC KINASE 161	RLCK17
															TPM_4_1							chr04	31048130	31506024	31485367	31488482	Os04g0619700	Similar to H0114G12.8 protein. (Os04t0619700-01)	Os04t0619700-01					F-box protein 233	OsFbox233 OsWD40-110 Os_F0069
															TPM_4_1							chr04	31048130	31506024	31492252	31493474	Os04g0619800	Similar to H0714H04.3 protein. (Os04t0619800-00)	Os04t0619800-00
															TPM_4_1							chr04	31048130	31506024	31497058	31500179	Os04g0619900	Similar to H0114G12.10 protein. (Os04t0619900-00)	Os04t0619900-00
															TPM_4_1							chr04	31048130	31506024	31502967	31514308	Os04g0620000	C-type ATP-binding cassette (ABC) transporter Arsenic (As) detoxification Reduction of As in grains (Os04t0620000-01)	Os04t0620000-01					ABC transporter superfamily ABCC subgroup member 1 C-type ABC transporter 1 C-type ATP-binding cassette transporter 1 multidrug resistance-associated protein 1	OsABCC1 OsABCC1-1 OsABCC1-2 OsMRP1	MULTIDRUG RESISTANCE-ASSOCIATED PROTEIN 1 ABC transporter superfamily ABCC subgroup member 1 multidrug resistance-associated protein 1 C-type ATP-binding cassette transporter 1 C-type ABC transporter 1	MRP1 OsABCC1 OsABCC1-1 OsABCC1-2 OsMRP1	MULTIDRUG RESISTANCE-ASSOCIATED PROTEIN 1	MRP3
															TPM_4_2							chr04	32983637	33183637	32991267	32994650	Os04g0648400	Similar to H0811D08.17 protein. (Os04t0648400-00)	Os04t0648400-00
															TPM_4_2							chr04	32983637	33183637	32994714	32999780	Os04g0648500	Zinc finger RING/FYVE/PHD-type domain containing protein. (Os04t0648500-01)	Os04t0648500-01
															TPM_4_2							chr04	32983637	33183637	33001948	33003003	Os04g0648600	Similar to H0821G03.14 protein. (Os04t0648600-01)	Os04t0648600-01
															TPM_4_2							chr04	32983637	33183637	33006324	33012909	Os04g0648700	DNA repair nuclease XPF-type/Helicase domain containing protein. (Os04t0648700-01)	Os04t0648700-01						EME1
															TPM_4_2							chr04	32983637	33183637	33022835	33028358	Os04g0648800	C3HC4 RING domain-containing E3 ubiquitin ligase Modulation of heading date by physically interacting with Hd1 (Os04t0648800-01) Similar to Zinc finger C3HC4 type family protein. (Os04t0648800-02)	Os04t0648800-01,Os04t0648800-02					Heading date Associated Factor 1 OsHAL3-interacting protein 1	HAF1 HIP1 OsHAF1 OsHIP1	OsHAL3-interacting protein 1 Heading date Associated Factor 1	OsHIP1 HIP1 HAF1 OsHAF1
															TPM_4_2							chr04	32983637	33183637	33030613	33031827	Os04g0648900	Similar to Dehydration responsive element binding protein 2F (DREB2F protein). (Os04t0648900-01) Similar to Dehydration responsive element binding protein 2F (DREB2F protein). (Os04t0648900-02)	Os04t0648900-01,Os04t0648900-02					APETALA2/ethylene-responsive element binding protein 128 ethylene response factor 8	AP2/EREBP#128 AP2/EREBP128 OsERF#008 OsERF008 OsERF8			ETHYLENE RESPONSE FACTOR 8	ERF88
															TPM_4_2							chr04	32983637	33183637	33063500	33066186	Os04g0649051	Similar to H0211B05.9 protein. (Os04t0649051-01)	Os04t0649051-01
															TPM_4_2							chr04	32983637	33183637	33071622	33075371	Os04g0649100	Similar to cDNA clone:J023121E19 full insert sequence. (Os04t0649100-01) Pathogenesis-related transcriptional factor and ERF domain containing protein. (Os04t0649100-02) APETALA2 transcription factor Seed shattering through abscission zone (AZ) development (Os04t0649100-03)	Os04t0649100-01,Os04t0649100-02,Os04t0649100-03					APETALA2-5 APETALA2/ethylene-responsive element binding protein 43 SHATTERING ABORTION1 shattering abortion 1	AP2-5 AP2/EREBP#043 AP2/EREBP43	SHATTERING ABORTION 1 shattering abortion 1 APETALA2/ethylene-responsive element binding protein 43	SHAT1 AP2/EREBP#043 AP2/EREBP43	SHATTERING ABORTION 1	SKIPA
															TPM_4_2							chr04	32983637	33183637	33080927	33086419	Os04g0649200	Similar to H0212B02.1 protein. (Os04t0649200-01)	Os04t0649200-01
															TPM_4_2							chr04	32983637	33183637	33095273	33096554	Os04g0649400	WUSCHEL-related homeobox protein Meristem maintenance (Os04t0649400-01)	Os04t0649400-01					WUSCHEL-RELATED HOMEOBOX4 WUSCHEL-related homeobox 4	Os WOX4 OsWOX4	WUSCHEL-LIKE HOMEOBOX 4 WUSCHEL-related homeobox 4 WUSCHEL-RELATED HOMEOBOX4	WOX4 OsWOX4 Os WOX4	WUSCHEL-LIKE HOMEOBOX 4	WOX9
															TPM_4_2							chr04	32983637	33183637	33101621	33102439	Os04g0649500	Similar to H0212B02.4 protein. (Os04t0649500-01)	Os04t0649500-01
															TPM_4_2							chr04	32983637	33183637	33109718	33113326	Os04g0649700	Serine/threonine protein kinase-related domain containing protein. (Os04t0649700-01) Serine/threonine protein kinase-related domain containing protein. (Os04t0649700-02) Similar to H0212B02.5 protein. (Os04t0649700-03) Similar to H0212B02.5 protein. (Os04t0649700-04) Similar to H0212B02.5 protein. (Os04t0649700-05)	Os04t0649700-01,Os04t0649700-02,Os04t0649700-03,Os04t0649700-04,Os04t0649700-05
															TPM_4_2							chr04	32983637	33183637	33123327	33126987	Os04g0650000	Similar to Oryzain alpha chain precursor (EC 3.4.22.-). (Os04t0650000-01) Similar to Oryzain alpha chain precursor (EC 3.4.22.-). (Os04t0650000-02) Similar to cDNA clone:J013002H09 full insert sequence. (Os04t0650000-03)	Os04t0650000-01,Os04t0650000-02,Os04t0650000-03					Oryzain alpha chain precursor Oryzain alpha-A oryzain alpha oryzain alpha chain	ocp ocp*			ORYZAIN ALPHA CHAIN	ODCA
															TPM_4_2							chr04	32983637	33183637	33132306	33134251	Os04g0650200	Lipase GDSL domain containing protein. (Os04t0650200-01)	Os04t0650200-01					GDSL esterase/lipase protein 59 rice microspore-preferred 7	OsGELP59 RMP7			GDSL ESTERASE/LIPASE PROTEIN 59	GELP93
															TPM_4_2							chr04	32983637	33183637	33137073	33137607	Os04g0650300	Similar to H0212B02.9 protein. (Os04t0650300-01)	Os04t0650300-01					glycosyltransferase family GT43 member I	OsGT43B OsGT43I
															TPM_4_2							chr04	32983637	33183637	33138559	33140012	Os04g0650366	Similar to H0212B02.9 protein. (Os04t0650366-00)	Os04t0650366-00					glycosyltransferase family GT43 member I	OsGT43B OsGT43I
															TPM_4_2							chr04	32983637	33183637	33147439	33150039	Os04g0650500	Similar to H0212B02.11 protein. (Os04t0650500-01)	Os04t0650500-01
															TPM_4_2							chr04	32983637	33183637	33150022	33153292	Os04g0650600	Exonuclease domain containing protein. (Os04t0650600-01)	Os04t0650600-01
															TPM_4_2							chr04	32983637	33183637	33161539	33164512	Os04g0650700	Similar to OSIGBa0113E10.3 protein. (Os04t0650700-01) Similar to OSIGBa0113E10.3 protein. (Os04t0650700-02) Similar to OSIGBa0113E10.3 protein. (Os04t0650700-03) Similar to OSIGBa0113E10.3 protein. (Os04t0650700-04)	Os04t0650700-01,Os04t0650700-02,Os04t0650700-03,Os04t0650700-04
															TPM_4_2							chr04	32983637	33183637	33167054	33169881	Os04g0650800	Similar to Phosphoglycerate dehydrogenase. (Os04t0650800-01) Similar to H0212B02.14 protein. (Os04t0650800-02)	Os04t0650800-01,Os04t0650800-02
															TPM_4_2							chr04	32983637	33183637	33170262	33177295	Os04g0650900	Similar to Alpha-N-acetylglucosaminidase. (Os04t0650900-01)	Os04t0650900-01
															TPM_4_2							chr04	32983637	33183637	33179647	33181417	Os04g0651000	Similar to Peroxidase. (Os04t0651000-01)	Os04t0651000-01					class III peroxidase 57	prx57
																				TPM_4_1		chr04	33854928	34054928	33854490	33856500	Os04g0663300	Similar to PHD finger-like domain protein 5A (Splicing factor 3B associated 14 kDa protein) (SF3b14b). (Os04t0663300-01)	Os04t0663300-01
																				TPM_4_1		chr04	33854928	34054928	33856586	33859127	Os04g0663500	Similar to OSIGBa0099L20.5 protein. (Os04t0663500-00)	Os04t0663500-00
																				TPM_4_1		chr04	33854928	34054928	33860374	33861424	Os04g0663600	Homeobox protein orthologous to Arabidopsis WUS Initiation of axillary meristem formation (Os04t0663600-01)	Os04t0663600-01					MONOCULM 3 TILLERS ABSENT 1 TILLERS ABSENT1 WUS Orthologue WUSCHEL WUSCHEL-related homeobox 1	MOC3 MOC3/OsWUS Os WUS OsWOX1 OsWUS SRT1 TAB1 TAB1/WUS WUS	WUSCHEL-LIKE HOMEOBOX 1 WUSCHEL WUSCHEL-related homeobox 1 WUS Orthologue TILLERS ABSENT1 TILLERS ABSENT 1 MONOCULM 3	WOX1 Os WUS WUS OsWOX1 OsWUS TAB1 TAB1/WUS MOC3 MOC3/OsWUS	WUSCHEL-LIKE HOMEOBOX 1	WOX4
																				TPM_4_1		chr04	33854928	34054928	33869085	33872898	Os04g0663700	Similar to OSIGBa0099L20.7 protein. (Os04t0663700-01)	Os04t0663700-01
																				TPM_4_1		chr04	33854928	34054928	33873137	33875586	Os04g0663800	Similar to Peptidyl-prolyl cis-trans isomerase 1 (EC 5.2.1.8) (Rotamase Pin1) (PPIase Pin1) (PIN1At). (Os04t0663800-01)	Os04t0663800-01
																				TPM_4_1		chr04	33854928	34054928	33888122	33894393	Os04g0664400	Auxin response factor 1. (Os04t0664400-01) Similar to Auxin response factor 11. (Os04t0664400-02)	Os04t0664400-01,Os04t0664400-02					auxin response factor 11 auxin response factor 5 auxin response factor-11 auxin response factor-5 rice ortholog of Arabidopsis MONOPTEROS	OsARF11 OsARF5 OsMP
																				TPM_4_1		chr04	33854928	34054928	33925445	33927123	Os04g0664500	Similar to H1005F08.2 protein. (Os04t0664500-01)	Os04t0664500-01					agmatine hydroxycinnamoyl transferase 1	Os-AHT1 OsAHT1			AGMATINE HYDROXYCINNAMOYL TRANSFERASE 1	AID1
																				TPM_4_1		chr04	33854928	34054928	33929184	33930533	Os04g0664600	Similar to H1005F08.3 protein. (Os04t0664600-00)	Os04t0664600-00					agmatine N-hydroxycinnamoyl- transferase agmatine hydroxycinnamoyl acyltransferase feruloylagmatine synthase
																				TPM_4_1		chr04	33854928	34054928	33940929	33943427	Os04g0664800	Similar to Cell wall invertase (EC 3.2.1.26). (Os04t0664800-00)	Os04t0664800-00					cell-wall invertase 6 cell-wall invertase 7	OsCIN6 OsCIN7
																				TPM_4_1		chr04	33854928	34054928	33943991	33946513	Os04g0664900	Similar to H1005F08.5 protein. (Os04t0664900-01)	Os04t0664900-01					cell-wall invertase 5 cell-wall invertase 6	OsCIN5 OsCIN6
																				TPM_4_1		chr04	33854928	34054928	33947318	33949741	Os04g0665000	CHCH domain containing protein. (Os04t0665000-01)	Os04t0665000-01
																				TPM_4_1		chr04	33854928	34054928	33950246	33952563	Os04g0665200	SABATH family protein IAA homeostasis (Os04t0665200-01)	Os04t0665200-01					Oryza sativa indole-3-acetic acid methyltransferase 1	OsIAMT1 OsSABATH4	INDOL-3-ACETIC ACID METHYTRANSFERASE 1 Oryza sativa indole-3-acetic acid methyltransferase 1	IAMT1 OsIAMT1 OsSABATH4	INDOL-3-ACETIC ACID METHYTRANSFERASE 1	IEZ1
																				TPM_4_1		chr04	33854928	34054928	33963664	33966703	Os04g0665400	Similar to H1005F08.7 protein. (Os04t0665400-01) Similar to H1005F08.7 protein. (Os04t0665400-02) Similar to H1005F08.7 protein. (Os04t0665400-03)	Os04t0665400-01,Os04t0665400-02,Os04t0665400-03					plastid division protein FtsZ1	FtsZ1
																				TPM_4_1		chr04	33854928	34054928	33968605	33972525	Os04g0665500	Similar to H1005F08.9 protein. (Os04t0665500-01)	Os04t0665500-01
																				TPM_4_1		chr04	33854928	34054928	33972765	33975729	Os04g0665600	Similar to Phosphate starvation response regulator-like protein. (Os04t0665600-01)	Os04t0665600-01
																				TPM_4_1		chr04	33854928	34054928	33982975	33986219	Os04g0665700	K Homology type 1 subgroup domain containing protein. (Os04t0665700-01)	Os04t0665700-01					Zinc finger CCCH domain-containing protein 31	OsC3H31			ZINC FINGER CCCH DOMAIN-CONTAINING PROTEIN 31	C3H35
																				TPM_4_1		chr04	33854928	34054928	33986389	33989930	Os04g0665800	Similar to H1005F08.12 protein. (Os04t0665800-01) Similar to H1005F08.12 protein. (Os04t0665800-02) Similar to H1005F08.12 protein. (Os04t0665800-03)	Os04t0665800-01,Os04t0665800-02,Os04t0665800-03
																				TPM_4_1		chr04	33854928	34054928	33990056	33990556	Os04g0665900	Similar to H1005F08.13 protein. (Os04t0665900-00)	Os04t0665900-00					VQ motif-containing protein 17	OsVQ17
																				TPM_4_1		chr04	33854928	34054928	34038375	34039430	Os04g0666800	Similar to H1005F08.21 protein. (Os04t0666800-01)	Os04t0666800-01
																				TPM_4_1		chr04	33854928	34054928	34040123	34048308	Os04g0666900	Similar to H1005F08.22 protein. (Os04t0666900-01) Similar to H1005F08.22 protein. (Os04t0666900-02)	Os04t0666900-01,Os04t0666900-02
																				TPM_4_1		chr04	33854928	34054928	34054318	34058149	Os04g0667000	Tafazzin family protein. (Os04t0667000-01)	Os04t0667000-01
																HGW_5_1	NHGW_5_1					chr05	5185253	5385253	5187764	5189754	Os05g0184901	Phospholipase A2 active site domain containing protein. (Os05t0184901-01)	Os05t0184901-01
																HGW_5_1	NHGW_5_1					chr05	5185253	5385253	5274199	5277761	Os05g0186000	Similar to 30S ribosomal protein S31 chloroplast (Fragment). (Os05t0186000-01) Similar to PSRP4. (Os05t0186000-02) Similar to 30S ribosomal protein S31 chloroplast (Fragment). (Os05t0186000-03)	Os05t0186000-01,Os05t0186000-02,Os05t0186000-03
																HGW_5_1	NHGW_5_1					chr05	5185253	5385253	5278373	5280638	Os05g0186100	Similar to Histidine-containing phosphotransfer protein 4. (Os05t0186100-01)	Os05t0186100-01					pseudo-phosphotransfer protein 2	Hpt4 OsHP5 OsHpt4 OsPHP2			PSEUDO-PHOSPHOTRANSFER PROTEIN 2	PHT3
																HGW_5_1	NHGW_5_1					chr05	5185253	5385253	5293558	5297417	Os05g0186300	Similar to NADP-malic enzyme. (Os05t0186300-01) Non-protein coding transcript. (Os05t0186300-03)	Os05t0186300-01,Os05t0186300-03					cytosolic NADP malic enzyme 2	OscytME2
																HGW_5_1	NHGW_5_1					chr05	5185253	5385253	5329989	5331482	Os05g0186900	Similar to Auxin-responsive protein IAA16. (Os05t0186900-01)	Os05t0186900-01					Aux/IAA protein 16	OsIAA16				IAA27
																HGW_5_1	NHGW_5_1					chr05	5185253	5385253	5333747	5336857	Os05g0187000	Beta 2 subunit of 20S proteasome (20S proteasome beta subunit). (Os05t0187000-01) Similar to Proteasome subunit beta type 7-A. (Os05t0187000-02)	Os05t0187000-01,Os05t0187000-02					20S proteasome beta2 subunit proteasome component PUP1	OsPBB1 PUP1
																HGW_5_1	NHGW_5_1					chr05	5185253	5385253	5337160	5341148	Os05g0187100	Similar to Hexokinase. (Os05t0187100-01) Cytosolic hexokinase Sugar signaling and metabolism (Os05t0187100-02)	Os05t0187100-01,Os05t0187100-02					Hexokinase 7 Hexokinase7 hexokinase 1	OsHXK7	HEXOKINASE-7 Hexokinase 7 Hexokinase7 hexokinase 1	HXK7 OsHXK7	HEXOKINASE-7	IAA16
																HGW_5_1	NHGW_5_1					chr05	5185253	5385253	5365121	5366701	Os05g0187500	IQ calmodulin-binding region domain containing protein. (Os05t0187500-00)	Os05t0187500-00						qSW5/GW5			GRAIN WIDTH 5	HAK11
									SL_5_1		SW_5_1		SWLR_5_1	NSWLR_5_1								chr05	5400521	5638628	5419379	5419987	Os05g0188300	Uncharacterised protein family UPF0546 domain containing protein. (Os05t0188300-01)	Os05t0188300-01
									SL_5_1		SW_5_1		SWLR_5_1	NSWLR_5_1								chr05	5400521	5638628	5424381	5433010	Os05g0188500	Similar to SCC3. (Os05t0188500-01) Armadillo-type fold domain containing protein. (Os05t0188500-02)	Os05t0188500-01,Os05t0188500-02
									SL_5_1		SW_5_1		SWLR_5_1	NSWLR_5_1								chr05	5400521	5638628	5446772	5448502	Os05g0188700	Leucine-rich repeat domain containing protein. (Os05t0188700-01)	Os05t0188700-01
									SL_5_1		SW_5_1		SWLR_5_1	NSWLR_5_1								chr05	5400521	5638628	5450728	5451973	Os05g0188800	Similar to H0403D02.13 protein. (Os05t0188800-00)	Os05t0188800-00
									SL_5_1		SW_5_1		SWLR_5_1	NSWLR_5_1								chr05	5400521	5638628	5472720	5474678	Os05g0189300	Vegetative storage protein/acid phosphatase domain containing protein. (Os05t0189300-01)	Os05t0189300-01
									SL_5_1		SW_5_1		SWLR_5_1	NSWLR_5_1								chr05	5400521	5638628	5508436	5510290	Os05g0189900	Vegetative storage protein/acid phosphatase domain containing protein. (Os05t0189900-01)	Os05t0189900-01
									SL_5_1		SW_5_1		SWLR_5_1	NSWLR_5_1								chr05	5400521	5638628	5534529	5536108	Os05g0190300	Acid phosphatase (Class B) family protein. (Os05t0190300-03)	Os05t0190300-03
									SL_5_1		SW_5_1		SWLR_5_1	NSWLR_5_1								chr05	5400521	5638628	5553632	5554934	Os05g0190500	Similar to Acid phosphatase. (Os05t0190500-02)	Os05t0190500-02					VEGETATIVE STORAGE PROTEIN 2	OsVSP2
									SL_5_1		SW_5_1		SWLR_5_1	NSWLR_5_1								chr05	5400521	5638628	5625713	5632906	Os05g0191500	Similar to stem 28 kDa glycoprotein. (Os05t0191500-01) Similar to Stem 28 kDa glycoprotein. (Os05t0191500-02) Similar to stem 28 kDa glycoprotein. (Os05t0191500-03)	Os05t0191500-01,Os05t0191500-02,Os05t0191500-03
									SL_5_1		SW_5_1		SWLR_5_1	NSWLR_5_1								chr05	5400521	5638628	5638522	5641118	Os05g0191700	Similar to Stem 28 kDa glycoprotein. (Os05t0191700-00)	Os05t0191700-00
																HGW_5_1						chr05	5689766	5889766	5747345	5747866	Os05g0193700	IQ calmodulin-binding region domain containing protein. (Os05t0193700-00)	Os05t0193700-00
																HGW_5_1						chr05	5689766	5889766	5763848	5767422	Os05g0194000	Similar to CRS2-associated factor 2 chloroplastic precursor. (Os05t0194000-01) Similar to CRS2-associated factor 2 chloroplastic precursor. (Os05t0194000-02)	Os05t0194000-01,Os05t0194000-02
																HGW_5_1						chr05	5689766	5889766	5784144	5789558	Os05g0194500	Similar to ANAC075. (Os05t0194500-01)	Os05t0194500-01					NAC domain-containing protein 085 NAC domain-containing protein 85	ONAC085 ONAC85			NAC DOMAIN-CONTAINING PROTEIN 85	NAL1
																HGW_5_1						chr05	5689766	5889766	5791922	5797158	Os05g0194600	Peptidase M22 O-sialoglycoprotein endopeptidase family protein. (Os05t0194600-01) Similar to O-sialoglycoprotein endopeptidase. (Os05t0194600-02)	Os05t0194600-01,Os05t0194600-02
																HGW_5_1						chr05	5689766	5889766	5814320	5815467	Os05g0194900	Similar to Pyrophosphate-fructose-6-phosphate 1-phosphotransferase-like protein (Pyrophosphate-dependent phosphofructo-1-kinase-like protein). (Os05t0194900-01)	Os05t0194900-01					Pyrophosphate-dependent phosphofructo-1-kinase phosphofructokinase 4	OsPFK04 OsPPi-PFK PFK04 PFK4
																HGW_5_1						chr05	5689766	5889766	5846703	5848186	Os05g0195200	CCCH-tandem zinc finger protein Photomorphogenesis and ABA responses Abiotic stress tolerance (Os05t0195200-01)	Os05t0195200-01					Protein DELAY OF THE ONSET OF SENESCENCE-like Tandem zinc finger protein 1 Zinc finger CCCH domain-containing protein 35	OsC3H35 OsCCCH-Zn-3 OsTZF1	ZINC FINGER CCCH DOMAIN-CONTAINING PROTEIN 35 Zinc finger CCCH domain-containing protein 35 Protein DELAY OF THE ONSET OF SENESCENCE-like Tandem zinc finger protein 1	C3H35 OsC3H35 OsTZF1 OsCCCH-Zn-3	ZINC FINGER CCCH DOMAIN-CONTAINING PROTEIN 35	C3H38
																HGW_5_1						chr05	5689766	5889766	5870175	5873986	Os05g0195700	Similar to Transcription factor MYBS2. (Os05t0195700-01) Similar to Transcription factor MYBS2. (Os05t0195700-02)	Os05t0195700-01,Os05t0195700-02
						PH_5_1	PNH_5_1															chr05	17829906	18029906	17870104	17873680	Os05g0371200	Similar to 26S proteasome non-ATPase regulatory subunit 14 (26S proteasome regulatory subunit rpn11). (Os05t0371200-01)	Os05t0371200-01
						PH_5_1	PNH_5_1															chr05	17829906	18029906	17885559	17888744	Os05g0371600	Similar to BRASSINOSTEROID INSENSITIVE 1-associated receptor kinase 1. (Os05t0371600-01)	Os05t0371600-01					Receptor-like Cytoplasmic Kinase 184	OsRLCK184			RECEPTOR-LIKE CYTOPLASMIC KINASE 184	RLCK20
						PH_5_1	PNH_5_1															chr05	17829906	18029906	17914214	17917811	Os05g0372000	Ribosomal protein L22/L17 family protein. (Os05t0372000-01)	Os05t0372000-01
						PH_5_1	PNH_5_1															chr05	17829906	18029906	17932110	17933512	Os05g0372200	Surfeit locus 6 family protein. (Os05t0372200-00)	Os05t0372200-00
						PH_5_1	PNH_5_1															chr05	17829906	18029906	17934628	17941855	Os05g0372300	Cytochrome P450 family protein. (Os05t0372300-01)	Os05t0372300-01
						PH_5_1	PNH_5_1															chr05	17829906	18029906	17942072	17945667	Os05g0372400	Lipase class 3 family protein. (Os05t0372400-01)	Os05t0372400-01
						PH_5_1	PNH_5_1															chr05	17829906	18029906	17951299	17954214	Os05g0372800	Cyclin-like F-box domain containing protein. (Os05t0372800-01)	Os05t0372800-01					F-box protein 257	OsFbox257 Os_F0400
						PH_5_1	PNH_5_1															chr05	17829906	18029906	17965061	17970698	Os05g0373000	PapD-like domain containing protein. (Os05t0373000-01)	Os05t0373000-01
						PH_5_1	PNH_5_1															chr05	17829906	18029906	17995247	18001004	Os05g0373400	Ribonucleoprotein BRUNO-like domain containing protein. (Os05t0373400-01) Similar to cDNA clone:J033067B10 full insert sequence. (Os05t0373400-02)	Os05t0373400-01,Os05t0373400-02
						PH_5_1	PNH_5_1															chr05	17829906	18029906	18012302	18014219	Os05g0373700	Similar to Nascent polypeptide-associated complex alpha subunit-like protein 3 (NAC-alpha-like protein 3) (Alpha-NAC-like protein 3). (Os05t0373700-01)	Os05t0373700-01
						PH_5_1	PNH_5_1															chr05	17829906	18029906	18016742	18020353	Os05g0373900	Similar to Eukaryotic peptide chain release factor subunit 1 (eRF1) (Eukaryotic release factor 1) (TB3-1) (Cl1 protein). (Os05t0373900-01)	Os05t0373900-01
																			CHL_5_1			chr05	21535103	21735103	21555553	21556609	Os05g0440000	Zinc finger Dof-type family protein. (Os05t0440000-00)	Os05t0440000-00					Dof transcription factor 29 Dof zinc factor 29	Dof29 OsDof-29 OsDof29			DNA BINDING WITH ONE FINGER 29	DREB1F
																			CHL_5_1			chr05	21535103	21735103	21557366	21560040	Os05g0440100	Similar to (RAP Annotation release2) Histone deacetylase superfamily protein. (Os05t0440100-01) Similar to (RAP Annotation release2) Histone deacetylase superfamily protein. (Os05t0440100-02)	Os05t0440100-01,Os05t0440100-02
																			CHL_5_1			chr05	21535103	21735103	21561375	21564322	Os05g0440250	Histone deacetylase superfamily protein. (Os05t0440250-01)	Os05t0440250-01
																			CHL_5_1			chr05	21535103	21735103	21567352	21571809	Os05g0440300	Similar to S1 self-incompatibility locus-linked G221 protein (Fragment). (Os05t0440300-01)	Os05t0440300-01
																			CHL_5_1			chr05	21535103	21735103	21570249	21570913	Os05g0440632	Similar to Histone deacetylase superfamily. (Os05t0440632-00)	Os05t0440632-00
																			CHL_5_1			chr05	21535103	21735103	21587817	21593415	Os05g0440800	Serine/threonine protein kinase domain containing protein. (Os05t0440800-01)	Os05t0440800-01					NIMA-related kinase 4	OsNek4
																			CHL_5_1			chr05	21535103	21735103	21654183	21655380	Os05g0442400	R-R-type MYB-like transcription factor Response to drought stress during reproductive development (Os05t0442400-01)	Os05t0442400-01					Myb-like DNA-binding domain containing protein 1	OsMYB-1	MYB Important for Drought Response1 Myb-like DNA-binding domain containing protein 1	MID1 OsMYB-1
																			CHL_5_1			chr05	21535103	21735103	21657847	21661906	Os05g0442550	Similar to H0801D08.16 protein. (Os05t0442550-01)	Os05t0442550-01
																			CHL_5_1			chr05	21535103	21735103	21668193	21669728	Os05g0442700	No apical meristem (NAM) protein domain containing protein. (Os05t0442700-01)	Os05t0442700-01					NAC domain-containing protein 012 NAC domain-containing protein 12	ONAC012 ONAC12			NAC DOMAIN-CONTAINING PROTEIN 12	NAC13
																			CHL_5_1			chr05	21535103	21735103	21699330	21703558	Os05g0443400	Similar to Glucan endo-1 3-beta-glucosidase 7. (Os05t0443400-01) Similar to Glucan endo-1 3-beta-glucosidase 7. (Os05t0443400-02)	Os05t0443400-01,Os05t0443400-02
																			CHL_5_1			chr05	21535103	21735103	21705751	21707086	Os05g0443500	Similar to Ferredoxin VI chloroplast precursor (Fd VI). (Os05t0443500-01)	Os05t0443500-01					Ferredoxin B1 ferredoxin ferredoxin 4	Fd Fd4 OsFd4
																			CHL_5_1			chr05	21535103	21735103	21708483	21711661	Os05g0443700	Syntaxin 6 N-terminal domain containing protein. (Os05t0443700-01)	Os05t0443700-01						OsSTA150
																			CHL_5_1			chr05	21535103	21735103	21711936	21715624	Os05g0443800	Similar to Plastid division protein ftsZ1 precursor. (Os05t0443800-01)	Os05t0443800-01
																			CHL_5_1			chr05	21535103	21735103	21718749	21724490	Os05g0443900	Similar to Basic leucine zipper protein (Liguleless2). (Os05t0443900-01)	Os05t0443900-01					TGA transcription factor 1 b-ZIP transcription factor 41	OsbZIP41 TGA1			b-ZIP TRANSCRIPTION FACTOR 41	BZIP45
														NSWLR_5_2								chr05	28004538	28391673	28003165	28004999	Os05g0563000	No apical meristem (NAM) protein domain containing protein. (Os05t0563000-01)	Os05t0563000-01					NAC domain-containing protein 062 NAC domain-containing protein 62 SECONDARY WALL-ASSOCIATED NAC DOMAIN PROTEIN 2 SECONDARY WALL-ASSOCIATED NAC DOMAIN PROTEIN2	ONAC062 ONAC62 OsSND2 SND2			NAC DOMAIN-CONTAINING PROTEIN 62	NAC83
														NSWLR_5_2								chr05	28004538	28391673	28009513	28010606	Os05g0563100	Similar to GTP binding / GTPase. (Os05t0563100-01)	Os05t0563100-01
														NSWLR_5_2								chr05	28004538	28391673	28034380	28039748	Os05g0563400	Similar to Auxin response factor 5. (Os05t0563400-01) Similar to Auxin response factor 15. (Os05t0563400-02)	Os05t0563400-01,Os05t0563400-02					OsETTIN1 auxin response factor 15 auxin response factor-15	ARF3b ETT1 OsARF15 OsETT1
														NSWLR_5_2								chr05	28004538	28391673	28047385	28048140	Os05g0563550	FAS1 domain domain containing protein. (Os05t0563550-00)	Os05t0563550-00					fasciclin-like AGP 18 fasciclin-like arabinogalactan protein 18	OsFLA18			FASCICLIN-LIKE ARABINOGALACTAN PROTEIN 18	FLA20
														NSWLR_5_2								chr05	28004538	28391673	28051758	28052859	Os05g0563600	FAS1 domain domain containing protein. (Os05t0563600-01)	Os05t0563600-01					fasciclin-like AGP 6 fasciclin-like arabinogalactan protein 6	OsFLA6			FASCICLIN-LIKE ARABINOGALACTAN PROTEIN 6	FLO5
														NSWLR_5_2								chr05	28004538	28391673	28077381	28078527	Os05g0564100	Nicotinamide N-methyltransferase putative domain containing protein. (Os05t0564100-01)	Os05t0564100-01
														NSWLR_5_2								chr05	28004538	28391673	28080214	28082860	Os05g0564200	U2 snRNP auxiliary factor small subunit. (Os05t0564200-01)	Os05t0564200-01					Splicing factor U2af small subunit B U2 Small Nuclear Ribonucleoprotein Auxiliary Factor U2AF Subunit 35b U2 auxiliary factor 35 kDa subunit B U2 small nuclear ribonucleoprotein auxiliary factor small subunit B U2 snRNP auxiliary factor small subunit B Zinc finger CCCH domain-containing protein 38	OsC3H38 OsU2AF35b U2AF35B			ZINC FINGER CCCH DOMAIN-CONTAINING PROTEIN 38	CAD3
														NSWLR_5_2								chr05	28004538	28391673	28085122	28092378	Os05g0564300	Zinc finger RING/FYVE/PHD-type domain containing protein. (Os05t0564300-01)	Os05t0564300-01
														NSWLR_5_2								chr05	28004538	28391673	28092844	28094569	Os05g0564400	Similar to GTP-binding protein. (Os05t0564400-02)	Os05t0564400-02					small GTP-binding protein OsRab11C3	OsRab11C3
														NSWLR_5_2								chr05	28004538	28391673	28100584	28100778	Os05g0564500	Similar to WUSCHEL-related homeobox 12. (Os05t0564500-00)	Os05t0564500-00					DWT-LIKE 2 WUSCHEL-related homeobox 9C	DWL2 OsWOX9C			WUSCHEL-LIKE HOMEOBOX 9C	WRKY11
														NSWLR_5_2								chr05	28004538	28391673	28112936	28114907	Os05g0564800	Similar to 60S ribosomal protein L18A. (Os05t0564800-01)	Os05t0564800-01
														NSWLR_5_2								chr05	28004538	28391673	28118290	28120481	Os05g0565000	Similar to 60S ribosomal protein L18a-1. (Os05t0565000-01)	Os05t0565000-01					ribosomal protein L18a	rpl18a			RIBOSOMAL PROTEIN L18A	RPL7
														NSWLR_5_2								chr05	28004538	28391673	28123115	28124803	Os05g0565100	Cytochrome b561/ferric reductase transmembrane domain containing protein. (Os05t0565100-01)	Os05t0565100-01
														NSWLR_5_2								chr05	28004538	28391673	28125241	28128053	Os05g0565200	Similar to Urease accessory protein G. (Os05t0565200-01)	Os05t0565200-01					urease accessory protein UreG	OsUreG UreG
														NSWLR_5_2								chr05	28004538	28391673	28131797	28133188	Os05g0565500	3-hydroxyacid dehydrogenase/reductase domain containing protein. (Os05t0565500-01)	Os05t0565500-01
														NSWLR_5_2								chr05	28004538	28391673	28154693	28157931	Os05g0565900	DNA-binding WRKY domain containing protein. (Os05t0565900-00)	Os05t0565900-00					Rice WRKY gene49	OsWRKY49			WRKY GENE 49	WRKY55
														NSWLR_5_2								chr05	28004538	28391673	28176577	28181817	Os05g0566200	NLI interacting factor domain containing protein. (Os05t0566200-01)	Os05t0566200-01
														NSWLR_5_2								chr05	28004538	28391673	28183127	28188674	Os05g0566300	PRC-barrel domain containing protein. (Os05t0566300-01)	Os05t0566300-01
										NSL_5_1				NSWLR_5_2								chr05	28004538	28391673	28188894	28194022	Os05g0566400	Similar to Blast and wounding induced mitogen-activated protein kinase. (Os05t0566400-01)	Os05t0566400-01					mitogen-activated protein kinase 7	OsMAPK44 OsMPK7			MITOGEN-ACTIVATED PROTEIN KINASE 7	MRP1
										NSL_5_1				NSWLR_5_2								chr05	28004538	28391673	28202128	28204227	Os05g0566500	Similar to Initiation factor 3d (Fragment). (Os05t0566500-01) Similar to Initiation factor 3d (Fragment). (Os05t0566500-02)	Os05t0566500-01,Os05t0566500-02					Eukaryotic translation initiation factor 3 subunit d "eukaryotic translation initiation factor 3 subunit d"	OseIF3d eIF-3d			EUKARYOTIC INITIATION FACTOR 3D	EIF6
										NSL_5_1												chr05	28004538	28391673	28205482	28206970	Os05g0566600	Similar to Negatively light-regulated protein. (Os05t0566600-01)	Os05t0566600-01
										NSL_5_1												chr05	28004538	28391673	28210407	28212525	Os05g0566700	Similar to Homeobox protein B-H1 (Homeobox BarH1 protein). (Os05t0566700-01)	Os05t0566700-01
										NSL_5_1												chr05	28004538	28391673	28213968	28216045	Os05g0566800	Cold acclimation protein COR413-TM1. (Os05t0566800-01)	Os05t0566800-01					COR413-thylakoid membrane group multispanning transmembrane protein 1 Cold acclimation protein 413-TM1 cold-regulated 413-thylakoid membrane group multispanning transmembrane protein 1	COR413-TM1 Oscor413-tm1
										NSL_5_1												chr05	28004538	28391673	28231900	28237359	Os05g0567100	Aspartic proteinase oryzasin 1 precursor (EC 3.4.23.-). (Os05t0567100-01) Aspartic proteinase oryzasin 1 precursor (EC 3.4.23.-). (Os05t0567100-02) Similar to Phytepsin. (Os05t0567100-03)	Os05t0567100-01,Os05t0567100-02,Os05t0567100-03					Oryzasin 1	Oryzasin
										NSL_5_1												chr05	28004538	28391673	28238562	28241041	Os05g0567200	Similar to WRKY transcription factor 43. (Os05t0567200-00)	Os05t0567200-00					Rice WRKY gene43	OsWRKY43			WRKY GENE 43	WRKY49
										NSL_5_1												chr05	28004538	28391673	28242072	28244772	Os05g0567300	Similar to GTP-binding protein era. (Os05t0567300-01)	Os05t0567300-01
										NSL_5_1												chr05	28004538	28391673	28245031	28249577	Os05g0567400	Ribosomal RNA methyltransferase J domain containing protein. (Os05t0567400-01)	Os05t0567400-01
										NSL_5_1												chr05	28004538	28391673	28251313	28256757	Os05g0567500	HhH-GPD domain domain containing protein. (Os05t0567500-01) HhH-GPD domain domain containing protein. (Os05t0567500-02)	Os05t0567500-01,Os05t0567500-02						AlkA
										NSL_5_1												chr05	28004538	28391673	28253508	28255090	Os05g0567600	Similar to SANT/MYB protein. (Os05t0567600-00)	Os05t0567600-00
										NSL_5_1												chr05	28004538	28391673	28258432	28262464	Os05g0567700	Similar to Integral membrane protein. (Os05t0567700-01)	Os05t0567700-01
										NSL_5_1												chr05	28004538	28391673	28264787	28269370	Os05g0567800	Similar to solute carrier family 2 facilitated glucose transporter member 8. (Os05t0567800-01) Similar to Integral membrane protein. (Os05t0567800-02)	Os05t0567800-01,Os05t0567800-02
										NSL_5_1												chr05	28004538	28391673	28278858	28281235	Os05g0568000	Similar to FAE1. (Os05t0568000-02)	Os05t0568000-02						KCS1 OsKCS1
										NSL_5_1												chr05	28004538	28391673	28289829	28293256	Os05g0568100	Similar to Iron sulfur cluster assembly protein 1 mitochondrial precursor (Iron sulfur cluster scaffold protein 1). (Os05t0568100-01)	Os05t0568100-01					Iron-sulfur cluster protein 5	OsISC5			IRON-SULFUR CLUSTER PROTEIN 5	ISC8
										NSL_5_1												chr05	28004538	28391673	28299369	28300093	Os05g0568300	Similar to 50S ribosomal protein L12 chloroplast precursor (CL12). (Os05t0568300-00)	Os05t0568300-00
										NSL_5_1												chr05	28004538	28391673	28315242	28318639	Os05g0568900	Similar to Protease Do-like 1 chloroplast precursor (EC 3.4.21.-). (Os05t0568900-01)	Os05t0568900-01					DEG PROTEASE 9 Deg protease 9	DEGP9 OsDeg1 OsDegp9
										NSL_5_1												chr05	28004538	28391673	28327419	28328783	Os05g0569100	Cyclin-like F-box domain containing protein. (Os05t0569100-00)	Os05t0569100-00					F-box protein 279	OsFbox279 Os_F0100
										NSL_5_1												chr05	28004538	28391673	28334780	28339606	Os05g0569300	Similar to G-box binding factor 1. (Os05t0569300-01)	Os05t0569300-01					b-ZIP transcription factor 45	OsbZIP45			b-ZIP TRANSCRIPTION FACTOR 45	BZIP49
										NSL_5_1												chr05	28004538	28391673	28342690	28345103	Os05g0569400	Similar to apospory-associated protein C. (Os05t0569400-01)	Os05t0569400-01
										NSL_5_1												chr05	28004538	28391673	28346743	28347863	Os05g0569500	Similar to Embryo-specific protein. (Os05t0569500-01)	Os05t0569500-01
										NSL_5_1												chr05	28004538	28391673	28351859	28356807	Os05g0569700	Similar to Glutamine amidotransferase class I active site. (Os05t0569700-00)	Os05t0569700-00
										NSL_5_1												chr05	28004538	28391673	28357016	28359077	Os05g0569800	Tho complex subunit 7 domain containing protein. (Os05t0569800-01)	Os05t0569800-01
											SW_6_1											chr06	3891637	4091637	3892063	3892359	Os06g0178450	Similar to Leucoanthocyanidin dioxygenase. (Os06t0178450-00)	Os06t0178450-00
											SW_6_1											chr06	3891637	4091637	3893624	3895446	Os06g0178500	Isopenicillin N synthase family protein. (Os06t0178500-01)	Os06t0178500-01
											SW_6_1											chr06	3891637	4091637	3898331	3898775	Os06g0178650	Similar to leucoanthocyanidin dioxygenase. (Os06t0178650-00)	Os06t0178650-00
											SW_6_1											chr06	3891637	4091637	3900488	3903056	Os06g0178700	Similar to Iron/ascorbate-dependent oxidoreductase. (Os06t0178700-01)	Os06t0178700-01
											SW_6_1											chr06	3891637	4091637	3919532	3924302	Os06g0178900	Vacuolar H+-pyrophosphatase (EC 3.6.1.1) (Ovp2). (Os06t0178900-01)	Os06t0178900-01					V-PPase 2 class II V-PPase vacuolar H+-pyrophosphatase 2	OVP2
											SW_6_1											chr06	3891637	4091637	3924758	3927818	Os06g0179000	Glycoside hydrolase family 79 N-terminal protein. (Os06t0179000-01)	Os06t0179000-01
											SW_6_1											chr06	3891637	4091637	3932020	3933032	Os06g0179100	Similar to H0306F03.13 protein. (Os06t0179100-00)	Os06t0179100-00
											SW_6_1											chr06	3891637	4091637	3934027	3937229	Os06g0179200	Similar to Nodulin-like protein. (Os06t0179200-01)	Os06t0179200-01
											SW_6_1											chr06	3891637	4091637	3947927	3952217	Os06g0179700	Similar to DNA-binding protein phosphatase 2C. (Os06t0179700-01)	Os06t0179700-01					protein phosphatase 2C 54 protein phosphatase 2C54 protein phosphatase 84	OsPP2C54 OsPP84 PP2C54
											SW_6_1											chr06	3891637	4091637	3961923	3964854	Os06g0179900	Major facilitator superfamily protein. (Os06t0179900-01)	Os06t0179900-01
											SW_6_1											chr06	3891637	4091637	3966107	3969423	Os06g0180000	Similar to Root determined nodulation 1. (Os06t0180000-01)	Os06t0180000-01
											SW_6_1											chr06	3891637	4091637	4008139	4009941	Os06g0181100	Octicosapeptide/Phox/Bem1p domain containing protein. (Os06t0181100-01) - ubiquitinazione	Os06t0181100-01
											SW_6_1											chr06	3891637	4091637	4010785	4013536	Os06g0181200	Serine/threonine protein kinase domain containing protein. (Os06t0181200-01)	Os06t0181200-01
											SW_6_1											chr06	3891637	4091637	4015962	4019316	Os06g0181300	Similar to terminal acidic SANT 1. (Os06t0181300-01)	Os06t0181300-01					Anther Indehiscence1 anther indehiscence-1	OsAID1 aid1			ANTHER INDEHISCENCE 1	AKR2
											SW_6_1											chr06	3891637	4091637	4019847	4022584	Os06g0181400	Similar to oxidoreductase. (Os06t0181400-01)	Os06t0181400-01
											SW_6_1											chr06	3891637	4091637	4025530	4030375	Os06g0181500	Similar to Plasma membrane H+-ATPase (EC 3.6.1.3). (Os06t0181500-01) Similar to Plasma membrane H+-ATPase. (Os06t0181500-02)	Os06t0181500-01,Os06t0181500-02					PM H+-ATPase 10 plasma membrane H+ P-Type ATPase 10 plasma membrane H+-ATPase 10	OSA10 OsA10 osAHA10			H+-ATPASE 10	AHT1
											SW_6_1											chr06	3891637	4091637	4033605	4034172	Os06g0181566	Similar to 60S ribosomal protein L39. (Os06t0181566-01)	Os06t0181566-01					Ribosomal protein L39
											SW_6_1											chr06	3891637	4091637	4040784	4041763	Os06g0181700	Pathogenesis-related transcriptional factor and ERF domain containing protein. (Os06t0181700-01)	Os06t0181700-01					APETALA2/ethylene-responsive element binding protein 100 ethylene response factor 2 rice wax synthesis regulatory gene 4 wax synthesis regulator 4	AP2/EREBP#100 AP2/EREBP100 OsERF#002 OsERF002 OsERF2 OsWR4 WR4			ETHYLENE RESPONSE FACTOR 2	ERF3
											SW_6_1											chr06	3891637	4091637	4067116	4083811	Os06g0182300	Callose synthase Microsporogenesis Male fertility (Os06t0182300-01)	Os06t0182300-01						OsSTA169	BETA-1 3-GLUCANASE ACTIVITY 5 GLUCAN SYNTHASE-LIKE 5 Oryza sativa callose synthase 5	GSL5 OsGSL5
																				FLA_6_1		chr06	10084497	10284497	10101308	10102349	Os06g0284500	Zinc finger Dof-type family protein. (Os06t0284500-00)	Os06t0284500-00					Dof transcription factor 20 Dof zinc factor 20	Dof20 OsDof-20 OsDof20			DNA BINDING WITH ONE FINGER 20	DOF29
																				FLA_6_1		chr06	10084497	10284497	10120998	10124400	Os06g0284800	Spectrin repeat containing protein. (Os06t0284800-01)	Os06t0284800-01
																				FLA_6_1		chr06	10084497	10284497	10131033	10131804	Os06g0285100	Similar to endosperm specific protein1. (Os06t0285100-00)	Os06t0285100-00					fasciclin-like AGP 23 fasciclin-like arabinogalactan protein 23	OsFLA23			FASCICLIN-LIKE ARABINOGALACTAN PROTEIN 23	FLA5
																				FLA_6_1		chr06	10084497	10284497	10137823	10138746	Os06g0285200	Similar to Leafy cotyledon 1-like L1L protein. (Os06t0285200-01)	Os06t0285200-01					HAP3 SUBUNIT D HAP3 subunit D LEC1-type 3 subunit protein-D NUCLEAR FACTOR-Y subunit B9 NUCLEAR FACTOR-Y subunit NF-YB9 endosperm-specific gene 83	NF-YB9 OsEnS-83 OsHAP3D			HAP3D SUBUNIT OF CCAAT-BOX BINDING COMPLEX	HAP3F
																				FLA_6_1		chr06	10084497	10284497	10146888	10149402	Os06g0285400	Similar to Serine/threonine-specific kinase like protein. (Os06t0285400-01) Similar to predicted protein. (Os06t0285400-02)	Os06t0285400-01,Os06t0285400-02
																				FLA_6_1		chr06	10084497	10284497	10184016	10185175	Os06g0285900	Similar to embryogenesis transmembrane protein. (Os06t0285900-00)	Os06t0285900-00
																				FLA_6_1		chr06	10084497	10284497	10279629	10280577	Os06g0286146	Similar to Embryogenesis transmembrane protein. (Os06t0286146-00)	Os06t0286146-00
								PL_6_1														chr06	13445500	13688590	13476487	13485051	Os06g0338200	Copper amine oxidase family protein. (Os06t0338200-01)	Os06t0338200-01
								PL_6_1														chr06	13445500	13688590	13499044	13501580	Os06g0338700	Similar to Primary amine oxidase. (Os06t0338700-00)	Os06t0338700-00
								PL_6_1														chr06	13445500	13688590	13514718	13521719	Os06g0338900	Bacterial transferase hexapeptide repeat domain containing protein. (Os06t0338900-01)	Os06t0338900-01
								PL_6_1														chr06	13445500	13688590	13544626	13545173	Os06g0339500	Similar to OSIGBa0137A06.2 protein. (Os06t0339500-01)	Os06t0339500-01
								PL_6_1														chr06	13445500	13688590	13554616	13555059	Os06g0339800	Ribosomal protein L30 bacterial family protein. (Os06t0339800-00)	Os06t0339800-00
								PL_6_1														chr06	13445500	13688590	13601989	13604917	Os06g0340600	Similar to phosphatidylinositol 3- and 4-kinase family protein. (Os06t0340600-01) Similar to phosphatidylinositol 3- and 4-kinase family protein. (Os06t0340600-02) Phosphatidylinositol 3- and 4-kinase catalytic domain containing protein. (Os06t0340600-03)	Os06t0340600-01,Os06t0340600-02,Os06t0340600-03
								PL_6_1														chr06	13445500	13688590	13630101	13631408	Os06g0341300	Seed maturation protein domain containing protein. (Os06t0341300-01)	Os06t0341300-01					endosperm-specific gene 85 late embryogenesis abundant protein 33				LATE EMBRYOGENESIS ABUNDANT PROTEIN 33	LEA6
								PL_6_1														chr06	13445500	13688590	13631842	13632938	Os06g0341500	Plant lipid transfer protein/seed storage/trypsin-alpha amylase inhibitor domain containing protein. (Os06t0341500-01)	Os06t0341500-01
								PL_6_1														chr06	13445500	13688590	13652913	13653125	Os06g0341801	Similar to Maturase K (Fragment). (Os06t0341801-00)	Os06t0341801-00
								PL_6_1														chr06	13445500	13688590	13674054	13676418	Os06g0342000	Exostosin-like family protein. (Os06t0342000-01)	Os06t0342000-01
								PL_6_1														chr06	13445500	13688590	13677508	13681736	Os06g0342100	Signal recognition particle 19 kDa protein (SRP19). (Os06t0342100-01)	Os06t0342100-01					signal recognition particle 19	SRP19
								PL_6_1														chr06	13445500	13688590	13685423	13686169	Os06g0342200	Similar to Eukaryotic translation initiation factor 1A (EIF-1A) (EIF-4C). (Os06t0342200-01)	Os06t0342200-01					eukaryotic initiation factor 1A-2 initiation factor eIF-4C translation initiation factor 1A-2				EUKARYOTIC INITIATION FACTOR 1A-2	EIF3D
																HGW_6_1						chr06	18025239	18225239	18065964	18066543	Os06g0507100	Similar to Prolamin. (Os06t0507100-01)	Os06t0507100-01					endosperm-specific gene 87	OsEnS-87 Prol-16 pro16.1
																HGW_6_1						chr06	18025239	18225239	18072258	18072890	Os06g0507200	Bifunctional inhibitor/plant lipid transfer protein/seed storage domain containing protein. (Os06t0507200-01)	Os06t0507200-01					16 kDa prolamin cystein-rich 16.6-kDa prolamin endosperm-specific gene 88	OsEnS-88 PROLM24 Prol-17 pro16.2
																HGW_6_1						chr06	18025239	18225239	18079011	18079819	Os06g0507300	Similar to GAMYB-binding protein. (Os06t0507300-01)	Os06t0507300-01
																HGW_6_1						chr06	18025239	18225239	18081028	18086698	Os06g0507400	Similar to GAMYB-binding protein (Fragment). (Os06t0507400-01)	Os06t0507400-01
																HGW_6_1						chr06	18025239	18225239	18145794	18146262	Os06g0508700	Similar to methionyl-tRNA synthetase-like protein (ISS). (Os06t0508700-01)	Os06t0508700-01					methionyl-tRNA synthetase	MRS MetRS
																HGW_6_1						chr06	18025239	18225239	18159081	18165296	Os06g0509100	Serine/threonine protein kinase-related domain containing protein. (Os06t0509100-01) Similar to Mitogen-activated protein kinase 17. (Os06t0509100-02)	Os06t0509100-01,Os06t0509100-02
																HGW_6_1						chr06	18025239	18225239	18186931	18188528	Os06g0509600	Glycoside hydrolase family 28 domain containing protein. (Os06t0509600-00)	Os06t0509600-00
																HGW_6_1						chr06	18025239	18225239	18201961	18202883	Os06g0509900	Similar to Thionin. (Os06t0509900-00)	Os06t0509900-00					Thionin 1 thionin 2	OsTHI1 Osthi2 THI1 thi2
											SW_6_2											chr06	19172666	19372666	19186999	19192365	Os06g0521000	Homeodomain-like containing protein. (Os06t0521000-01)	Os06t0521000-01
											SW_6_2											chr06	19172666	19372666	19194458	19195583	Os06g0521200	Similar to peroxidase 52. (Os06t0521200-00)	Os06t0521200-00					class III peroxidase 85	prx85
											SW_6_2											chr06	19172666	19372666	19195774	19196540	Os06g0521300	Similar to Harpin-induced protein 1 containing protein expressed. (Os06t0521300-00)	Os06t0521300-00
											SW_6_2											chr06	19172666	19372666	19199629	19200715	Os06g0521400	Haem peroxidase family protein. (Os06t0521400-00)	Os06t0521400-00					class III peroxidase 84	prx84
											SW_6_2											chr06	19172666	19372666	19205574	19207119	Os06g0521500	Haem peroxidase family protein. (Os06t0521500-01) Haem peroxidase family protein. (Os06t0521500-02)	Os06t0521500-01,Os06t0521500-02					class III peroxidase 83	prx83
											SW_6_2											chr06	19172666	19372666	19258267	19259376	Os06g0521900	Plant peroxidase domain containing protein. (Os06t0521900-00)	Os06t0521900-00					class III peroxidase 82	prx82
											SW_6_2											chr06	19172666	19372666	19265652	19266050	Os06g0522100	Plant peroxidase domain containing protein. (Os06t0522100-00)	Os06t0522100-00
											SW_6_2											chr06	19172666	19372666	19271256	19272675	Os06g0522300	Haem peroxidase family protein. (Os06t0522300-01)	Os06t0522300-01					class III peroxidase 81	prx81
											SW_6_2											chr06	19172666	19372666	19318794	19320654	Os06g0523100	Similar to loricrin-related. (Os06t0523100-01) Similar to predicted protein. (Os06t0523100-02)	Os06t0523100-01,Os06t0523100-02
											SW_6_2											chr06	19172666	19372666	19338633	19344721	Os06g0523400	Nucleotide-sugar transporter family protein. (Os06t0523400-01)	Os06t0523400-01
											SW_6_2											chr06	19172666	19372666	19357232	19360499	Os06g0523900	RNA-processing protein HAT helix domain containing protein. (Os06t0523900-00)	Os06t0523900-00
						PH_6_1	PNH_6_1															chr06	22364644	22564644	22488680	22491650	Os06g0578100	Similar to Retrotransposon protein. (Os06t0578100-00)	Os06t0578100-00
						PH_6_1	PNH_6_1															chr06	22364644	22564644	22496918	22498316	Os06g0576800	Myb/SANT-like domain domain containing protein. (Os06t0576800-00)	Os06t0576800-00
						PH_6_1	PNH_6_1															chr06	22364644	22564644	22522400	22526017	Os06g0578700	von Willebrand factor type A domain containing protein. (Os06t0578700-01)	Os06t0578700-01
						PH_6_2	PNH_6_2															chr06	24373578	24622491	24379827	24382168	Os06g0611400	Pectin lyase fold/virulence factor domain containing protein. (Os06t0611400-01)	Os06t0611400-01
						PH_6_2	PNH_6_2															chr06	24373578	24622491	24384025	24386064	Os06g0611500	Similar to Polygalacturonase (Fragment). (Os06t0611500-01)	Os06t0611500-01
						PH_6_2	PNH_6_2															chr06	24373578	24622491	24388239	24389073	Os06g0611600	Similar to CDA1. (Os06t0611600-00)	Os06t0611600-00
						PH_6_2	PNH_6_2															chr06	24373578	24622491	24390137	24393848	Os06g0611700	Similar to Nucleosome assembly protein 1-like protein 3. (Os06t0611700-00)	Os06t0611700-00
						PH_6_2	PNH_6_2															chr06	24373578	24622491	24399546	24404035	Os06g0611900	Similar to Glycine decarboxylase P subunit. (Os06t0611900-01) Similar to Victorin binding protein. (Os06t0611900-02)	Os06t0611900-01,Os06t0611900-02
						PH_6_2	PNH_6_2		SL_6_1													chr06	24373578	24622491	24425808	24426989	Os06g0612200	RNA polymerase Rpb1 domain 5 containing protein. (Os06t0612200-01)	Os06t0612200-01					RNA polymerase I RPA1 subunit RPA1 subunit of RNA polymerase I
						PH_6_2	PNH_6_2		SL_6_1													chr06	24373578	24622491	24453131	24456495	Os06g0612300	Similar to T6J4.5 protein (WIP6 protein). (Os06t0612300-01)	Os06t0612300-01
						PH_6_2	PNH_6_2		SL_6_1													chr06	24373578	24622491	24491993	24493907	Os06g0612800	Similar to PVPR3 protein. (Os06t0612800-01) Similar to cDNA clone:006-301-C11 full insert sequence. (Os06t0612800-02)	Os06t0612800-01,Os06t0612800-02					O. sativa subspecies indica stress-associated protein 8 Zinc finger A20 and AN1 domain-containing stress-associated protein 8 rice (indica) stress associated protein gene8 stress-associated protein 8	OsSAP8 Osi-SAP8 OsiSAP8			STRESS ASSOCIATED PROTEIN GENE 8	SAP8
						PH_6_2	PNH_6_2		SL_6_1													chr06	24373578	24622491	24516542	24519256	Os06g0613400	COM1/SAE2 homolog Homologous chromosome synapsis and recombination in meiosis (Os06t0613400-01)	Os06t0613400-01					COM1/SAE2 homolog Completion of Meiosis 1 completion of meiotic recombination 1	COM1 OsCOM1	Completion of Meiosis 1 COM1/SAE2 homolog	OsCOM1
						PH_6_2	PNH_6_2		SL_6_1													chr06	24373578	24622491	24522241	24527832	Os06g0613500	Similar to Transcription factor (Fragment). (Os06t0613500-01)	Os06t0613500-01					basic helix-loop-helix protein 095	OsbHLH095
						PH_6_2	PNH_6_2		SL_6_1													chr06	24373578	24622491	24531826	24533798	Os06g0613600	Cytochrome P450 family protein. (Os06t0613600-01)	Os06t0613600-01					Cytochrome P450 93F1	OsCYP93F1			P-450 93F1	CYP93F1
						PH_6_2	PNH_6_2		SL_6_1													chr06	24373578	24622491	24555317	24557454	Os06g0614000	C2 calcium-dependent membrane targeting domain containing protein. (Os06t0614000-01)	Os06t0614000-01
						PH_6_2	PNH_6_2		SL_6_1													chr06	24373578	24622491	24561305	24568614	Os06g0614100	bZIP transcription factor bZIP-1 domain containing protein. (Os06t0614100-01)	Os06t0614100-01					b-ZIP transcription factor 49	OsbZIP49			b-ZIP TRANSCRIPTION FACTOR 49	BZIP49
									SL_6_1													chr06	24373578	24622491	24574396	24582084	Os06g0614300	C-CAP/cofactor C-like domain domain containing protein. (Os06t0614300-01)	Os06t0614300-01
																			CHL_6_1		NBI_6_1	chr06	27060011	27260011	27063980	27067191	Os06g0658400	Similar to HAT dimerisation domain-containing protein-like. (Os06t0658400-01)	Os06t0658400-01
																			CHL_6_1		NBI_6_1	chr06	27060011	27260011	27087548	27092892	Os06g0658900	Similar to homogentisate phytyltransferase VTE2-1. (Os06t0658900-01)	Os06t0658900-01					VITAMIN E DEFICIENT 2	OsVTE2
																			CHL_6_1		NBI_6_1	chr06	27060011	27260011	27114925	27117096	Os06g0659100	Similar to Squamosa-promoter binding protein 1. (Os06t0659100-00)	Os06t0659100-00					Squamosa promoter-binding-like protein 10	OsSPL10			RICE SQUAMOSA PROMOTER-BINDING-LIKE 10	SPY
																			CHL_6_1		NBI_6_1	chr06	27060011	27260011	27123569	27128527	Os06g0659200	Intron maturase type II family protein. (Os06t0659200-01)	Os06t0659200-01
																			CHL_6_1		NBI_6_1	chr06	27060011	27260011	27135555	27144857	Os06g0659300	Similar to Actin filament bundling protein P-115-ABP. (Os06t0659300-01)	Os06t0659300-01					VILLIN 3 VILLIN3	Os VLN3 OsVLN3 VLN3
																			CHL_6_1		NBI_6_1	chr06	27060011	27260011	27152706	27153945	Os06g0659500	Similar to Glutaredoxin. (Os06t0659500-01)	Os06t0659500-01					glutaredoxin 18	OsGRX18			GLUTAREDOXIN 18	GSTU39
																			CHL_6_1		NBI_6_1	chr06	27060011	27260011	27200808	27204611	Os06g0660200	Similar to Auxin efflux carrier protein. (Os06t0660200-01)	Os06t0660200-01					PIN-FORMED 2	OsPIN2			PIN PROTEIN 2	PIN8
																			CHL_6_1		NBI_6_1	chr06	27060011	27260011	27209776	27210287	Os06g0660400	Similar to OSIGBa0113I13.1 protein. (Os06t0660400-01)	Os06t0660400-01
																			CHL_6_1		NBI_6_1	chr06	27060011	27260011	27219564	27222979	Os06g0660700	Similar to Ubiquitin carrier protein. (Os06t0660700-01) Similar to Ubiquitin carrier protein. (Os06t0660700-02)	Os06t0660700-01,Os06t0660700-02					Ubiquitin-conjugating enzyme 33	OsUBC33			UBIQUITIN-CONJUGATING ENZYME 33	UBC34
																			CHL_6_1		NBI_6_1	chr06	27060011	27260011	27231460	27232940	Os06g0660800	Protein kinase domain containing protein. (Os06t0660800-01)	Os06t0660800-01
																			CHL_6_1		NBI_6_1	chr06	27060011	27260011	27242823	27247637	Os06g0661000	Zinc finger CCHC-type domain containing protein. (Os06t0661000-01)	Os06t0661000-01
																			CHL_6_1		NBI_6_1	chr06	27060011	27260011	27253336	27254108	Os06g0661200	Similar to B-box zinc finger family protein. (Os06t0661200-00)	Os06t0661200-00					B-box-containing protein 21	OsBBX21
																			CHL_6_1		NBI_6_1	chr06	27060011	27260011	27257416	27261248	Os06g0661400	Similar to clathrin assembly protein. (Os06t0661400-01)	Os06t0661400-01						OsSTA175
DF_7_1	DM_7_1																					chr07	20812737	21012737	20812882	20817921	Os07g0531700	NUC153 domain containing protein. (Os07t0531700-01)	Os07t0531700-01
DF_7_1	DM_7_1																					chr07	20812737	21012737	20884650	20885960	Os07g0532800	Peptidase A1 domain containing protein. (Os07t0532800-00)	Os07t0532800-00
DF_7_1	DM_7_1																					chr07	20812737	21012737	20900389	20901744	Os07g0533000	Peptidase A1 domain containing protein. (Os07t0533000-00)	Os07t0533000-00
DF_7_1	DM_7_1																					chr07	20812737	21012737	20905305	20905499	Os07g0533201	Similar to WUSCHEL-related homeobox 7. (Os07t0533201-00)	Os07t0533201-00					DWT-LIKE 1 WUSCHEL-related homeobox 9	DWL1 OsWOX9			WUSCHEL-LIKE HOMEOBOX 9	WOX9C
DF_7_1	DM_7_1																					chr07	20812737	21012737	20919296	20920819	Os07g0533300	Peptidase A1 domain containing protein. (Os07t0533300-00)	Os07t0533300-00
DF_7_1	DM_7_1																					chr07	20812737	21012737	20926852	20928381	Os07g0533600	Peptidase aspartic catalytic domain containing protein. (Os07t0533600-01)	Os07t0533600-01
DF_7_1	DM_7_1																					chr07	20812737	21012737	20931661	20933256	Os07g0533800	Peptidase A1 domain containing protein. (Os07t0533800-01)	Os07t0533800-01
DF_7_1	DM_7_1																					chr07	20812737	21012737	20936091	20941652	Os07g0534000	Similar to permeases of the major facilitator superfamily. (Os07t0534000-01)	Os07t0534000-01
DF_7_1	DM_7_1																					chr07	20812737	21012737	20942978	20945787	Os07g0534100	Protein kinase catalytic domain domain containing protein. (Os07t0534100-00)	Os07t0534100-00
DF_7_1	DM_7_1																					chr07	20812737	21012737	20958635	20962268	Os07g0534500	Gnk2-homologous domain domain containing protein. (Os07t0534500-01)	Os07t0534500-01					Receptor-like Cytoplasmic Kinase 233	OsRLCK233			RECEPTOR-LIKE CYTOPLASMIC KINASE 233	RLCK248
DF_7_1	DM_7_1																					chr07	20812737	21012737	20970019	20975946	Os07g0534700	Serine/threonine protein kinase-related domain containing protein. (Os07t0534700-01)	Os07t0534700-01
DF_7_1	DM_7_1																					chr07	20812737	21012737	20999329	21001148	Os07g0535100	Cyclin-like F-box domain containing protein. (Os07t0535100-01)	Os07t0535100-01					F-box protein 375	OsFbox375 Os_F0062
DF_7_1	DM_7_1																					chr07	20812737	21012737	21002829	21004717	Os07g0535200	Cyclin-like F-box domain containing protein. (Os07t0535200-01)	Os07t0535200-01					F-box protein 376	OsFbox376 Os_F0063
													SWLR_7_1									chr07	22883134	23083134	22889318	22890939	Os07g0569100	Remorin protein Coordination of interlink between abscisic acid (ABA) and brassinosteroid (BR) signaling (Os07t0569100-01)	Os07t0569100-01					Remorin 4.1 remorin remorin group 4 member 1	OsREM4.1	REMORIN 4.1 remorin Remorin 4.1 remorin group 4 member 1	REM4.1 OsREM4.1	REMORIN 4.1	REM6.3
													SWLR_7_1									chr07	22883134	23083134	22920999	22922468	Os07g0569500	Nicotinamide N-methyltransferase putative domain containing protein. (Os07t0569500-01)	Os07t0569500-01
													SWLR_7_1									chr07	22883134	23083134	22922745	22924814	Os07g0569550	Similar to protein kinase. (Os07t0569550-00)	Os07t0569550-00
													SWLR_7_1									chr07	22883134	23083134	22925654	22926972	Os07g0569600	Chaperonin-like RbcX domain containing protein. (Os07t0569600-01)	Os07t0569600-01
													SWLR_7_1									chr07	22883134	23083134	22930745	22933283	Os07g0569700	Zinc finger AN1 and C2H2 domain-containing stress-associated protein Stress response Regulation of the expression of stress-associated genes (Os07t0569700-01)	Os07t0569700-01					C2H2 transcription factor stress associated protein 16 stress-associated protein 16	OsSAP16	STRESS ASSOCIATED PROTEIN GENE 16 C2H2 transcription factor stress associated protein 16	SAP16 OsSAP16	STRESS ASSOCIATED PROTEIN GENE 16	SAP2
													SWLR_7_1									chr07	22883134	23083134	22935622	22937578	Os07g0569800	Similar to protein kinase. (Os07t0569800-01)	Os07t0569800-01
													SWLR_7_1									chr07	22883134	23083134	22955767	22972671	Os07g0570300	Peptidase M16 core domain containing protein. (Os07t0570300-01)	Os07t0570300-01
													SWLR_7_1									chr07	22883134	23083134	22997026	22997412	Os07g0570550	Cupredoxin domain containing protein. (Os07t0570550-00)	Os07t0570550-00
													SWLR_7_1									chr07	22883134	23083134	23001340	23002063	Os07g0570600	Cupredoxin domain containing protein. (Os07t0570600-01)	Os07t0570600-01
													SWLR_7_1									chr07	22883134	23083134	23003380	23008447	Os07g0570700	Ribosome recycling factor family protein. (Os07t0570700-01)	Os07t0570700-01
													SWLR_7_1									chr07	22883134	23083134	23070015	23074573	Os07g0571500	Similar to Transmembrane protein 49. (Os07t0571500-00)	Os07t0571500-00
													SWLR_7_1									chr07	22883134	23083134	23076409	23078827	Os07g0571600	Chalcone isomerase domain containing protein. (Os07t0571600-00)	Os07t0571600-00
													SWLR_7_1									chr07	22883134	23083134	23081214	23085128	Os07g0571700	Similar to Transporter-like protein. (Os07t0571700-01)	Os07t0571700-01
											SW_7_1						NHGW_7_1					chr07	23202632	23402632	23208713	23210830	Os07g0574100	Similar to receptor-kinase isolog. (Os07t0574100-00)	Os07t0574100-00
											SW_7_1						NHGW_7_1					chr07	23202632	23402632	23213439	23214991	Os07g0574200	Ubiquitin supergroup domain containing protein. (Os07t0574200-00)	Os07t0574200-00
											SW_7_1						NHGW_7_1					chr07	23202632	23402632	23227384	23227979	Os07g0574500	Ubiquitin domain containing protein. (Os07t0574500-01)	Os07t0574500-01
											SW_7_1						NHGW_7_1					chr07	23202632	23402632	23243797	23247215	Os07g0574800	Tubulin alpha-1 chain. (Os07t0574800-01) Tubulin alpha-1 chain. (Os07t0574800-02)	Os07t0574800-01,Os07t0574800-02					Tubulin alpha-1 Tubulin alpha-1 chain	OS-TubA3 OsTubA1 TubA1 TubA3			TUBULIN ALPHA-1 CHAIN	UBC33
											SW_7_1						NHGW_7_1					chr07	23202632	23402632	23248080	23248647	Os07g0574900	Similar to C3H transcription factor. (Os07t0574900-01)	Os07t0574900-01
											SW_7_1						NHGW_7_1					chr07	23202632	23402632	23251004	23252291	Os07g0575000	Pathogenesis-related transcriptional factor/ERF DNA-binding domain containing protein. (Os07t0575000-00)	Os07t0575000-00					APETALA2/ethylene-responsive element binding protein 75 ethylene response factor 6	AP2/EREBP#075 AP2/EREBP75 OsERF#006 OsERF006 OsERF6			ETHYLENE RESPONSE FACTOR 6	ERF65
											SW_7_1						NHGW_7_1					chr07	23202632	23402632	23274457	23276634	Os07g0575500	Similar to beta-hexosaminidase. (Os07t0575500-00)	Os07t0575500-00
											SW_7_1						NHGW_7_1					chr07	23202632	23402632	23278788	23281103	Os07g0575600	Similar to Lectin receptor-type kinase. (Os07t0575600-01) Similar to Lectin-like receptor kinase 7 2. (Os07t0575600-02)	Os07t0575600-01,Os07t0575600-02
											SW_7_1						NHGW_7_1					chr07	23202632	23402632	23282761	23284948	Os07g0575700	Similar to Lectin-like receptor kinase 7 2. (Os07t0575700-01)	Os07t0575700-01					Salt Intolerance 3	SIT3
											SW_7_1						NHGW_7_1					chr07	23202632	23402632	23289173	23291356	Os07g0575750	Similar to Lectin receptor-type kinase. (Os07t0575750-00)	Os07t0575750-00
											SW_7_1						NHGW_7_1					chr07	23202632	23402632	23294530	23296803	Os07g0575800	Similar to hydrolase alpha/beta fold family protein. (Os07t0575800-01)	Os07t0575800-01									NYC3-LIKE 2	NIGT1
											SW_7_1						NHGW_7_1					chr07	23202632	23402632	23302454	23309676	Os07g0576000	UbiA prenyltransferase family protein. (Os07t0576000-01) Homogentisic acid geranylgeranyl transferase. (Os07t0576000-02) Non-protein coding transcript. (Os07t0576000-03)	Os07t0576000-01,Os07t0576000-02,Os07t0576000-03
											SW_7_1						NHGW_7_1					chr07	23202632	23402632	23314373	23319116	Os07g0576100	Similar to indole-3-acetic acid amido synthetase. (Os07t0576100-00)	Os07t0576100-00						OsGH3-10				GH3-9
											SW_7_1						NHGW_7_1					chr07	23202632	23402632	23325199	23327227	Os07g0576500	Similar to Auxin-responsive GH3-8 protein. (Os07t0576500-01)	Os07t0576500-01						OsGH3-9				GLO4
											SW_7_1						NHGW_7_1					chr07	23202632	23402632	23344170	23348587	Os07g0577300	Glycoside hydrolase family 17 protein. (Os07t0577300-01)	Os07t0577300-01
											SW_7_1						NHGW_7_1					chr07	23202632	23402632	23349441	23352488	Os07g0577400	Similar to Constitutive photomorphogenesis protein 10. (Os07t0577400-01)	Os07t0577400-01
											SW_7_1						NHGW_7_1					chr07	23202632	23402632	23357777	23359442	Os07g0577600	Similar to Type II chlorophyll a/b binding protein from photosystem I precursor. (Os07t0577600-01) Similar to Chlorophyll a-b binding protein. (Os07t0577600-02)	Os07t0577600-01,Os07t0577600-02					PSI type II chlorophyll a/b-binding protein
											SW_7_1						NHGW_7_1					chr07	23202632	23402632	23361218	23365802	Os07g0577700	Succinyl-CoA synthetase-like domain containing protein. (Os07t0577700-01)	Os07t0577700-01					Succinate:CoA ligase (GDP-forming) alpha chain
											SW_7_1						NHGW_7_1					chr07	23202632	23402632	23371551	23373885	Os07g0577900	Target SNARE coiled-coil region domain containing protein. (Os07t0577900-01)	Os07t0577900-01
											SW_7_1						NHGW_7_1					chr07	23202632	23402632	23389398	23396906	Os07g0578200	Major facilitator superfamily general substrate transporter domain containing protein. (Os07t0578200-01)	Os07t0578200-01
											SW_7_1						NHGW_7_1					chr07	23202632	23402632	23398209	23400653	Os07g0578300	Peptidase S8 subtilisin-related domain containing protein. (Os07t0578300-01)	Os07t0578300-01					SUBTILISIN 53 Subtilisin 53	OsSub53 SUB53
												NSW_7_1										chr07	24904532	25104532	24901922	24906903	Os07g0606400	Sulfotransferase domain domain containing protein. (Os07t0606400-00)	Os07t0606400-00
												NSW_7_1										chr07	24904532	25104532	24921067	24921998	Os07g0606600	Similar to Nuclear factor Y transcription factor subunit B homolog. (Os07t0606600-01)	Os07t0606600-01					NUCLEAR FACTOR-Y subunit B10 NUCLEAR FACTOR-Y subunit NF-YB10	CBF-A NF-YB NF-YB10 OsHAP3F OsNF-YB10			HAP3F SUBUNIT OF CCAAT-BOX BINDING COMPLEX	HAP5C
												NSW_7_1										chr07	24904532	25104532	24931816	24933033	Os07g0606800	Alpha/beta hydrolase fold-3 domain containing protein. (Os07t0606800-01)	Os07t0606800-01
												NSW_7_1										chr07	24904532	25104532	24961190	24964182	Os07g0607400	Pectin lyase fold/virulence factor domain containing protein. (Os07t0607400-01)	Os07t0607400-01					endosperm-specific gene 109 pectin methylesterase 20	OsEnS-109 OsPME20			PECTIN METHYLESTERASE 20	PME21
												NSW_7_1										chr07	24904532	25104532	24973608	24976582	Os07g0607700	Di-trans-poly-cis-decaprenylcistransferase family protein. (Os07t0607700-01)	Os07t0607700-01
												NSW_7_1										chr07	24904532	25104532	24996740	25001214	Os07g0608200	Similar to CCAAT-binding transcription factor subunit B (CBF-B) (NF-Y protein chain A) (NF-YA) (CAAT-box DNA binding protein subunit A). Splice isoform Short. (Os07t0608200-01)	Os07t0608200-01					NF-YA transcription factor 6 NUCLEAR FACTOR-Y subunit A6 NUCLEAR FACTOR-Y subunit NF-YA6	CBF-B NF-YA NF-YA6 OsHAP2G OsNF-YA6			HAP2 SUBUNIT OF CCAAT-BOX BINDING COMPLEX	HAP3D
												NSW_7_1										chr07	24904532	25104532	25007223	25012581	Os07g0608300	Alpha/beta hydrolase fold-1 domain containing protein. (Os07t0608300-01) Alpha/beta hydrolase fold-1 domain containing protein. (Os07t0608300-02)	Os07t0608300-01,Os07t0608300-02					PROLYL OLIGOPEPTIDASE 16 Prolyl Oligopeptidase 16	OsPOP16 POP16
												NSW_7_1										chr07	24904532	25104532	25013549	25017774	Os07g0608400	Similar to nucleic acid binding protein [Oryza sativa (japonica cultivar-group)]. (Os07t0608400-01)	Os07t0608400-01
												NSW_7_1										chr07	24904532	25104532	25019607	25021710	Os07g0608500	Similar to Ribosomal protein S3 (Fragment). (Os07t0608500-01)	Os07t0608500-01					Ribosomal protein S3
												NSW_7_1										chr07	24904532	25104532	25036622	25039078	Os07g0608700	Similar to Small nuclear ribonucleoprotein G (snRNP-G) (Sm protein G) (Sm-G) (SmG). (Os07t0608700-01) Similar to small nuclear ribonucleoprotein G. (Os07t0608700-02)	Os07t0608700-01,Os07t0608700-02					Sm family protein Sm gene
												NSW_7_1										chr07	24904532	25104532	25039237	25043732	Os07g0608800	Similar to Peroxisome assembly protein 10 (Peroxin-10) (AthPEX10) (Pex10p) (PER8). (Os07t0608800-01)	Os07t0608800-01					RING finger protein	OsRFP
												NSW_7_1										chr07	24904532	25104532	25045353	25048382	Os07g0608900	Similar to cDNA clone:001-031-A11 full insert sequence (Fragment). (Os07t0608900-01)	Os07t0608900-01
												NSW_7_1										chr07	24904532	25104532	25049566	25050645	Os07g0609000	Stress responsive alpha-beta barrel domain containing protein. (Os07t0609000-01) Dimeric alpha-beta barrel domain containing protein. (Os07t0609000-04)	Os07t0609000-01,Os07t0609000-04
												NSW_7_1										chr07	24904532	25104532	25100647	25104313	Os07g0609766	Armadillo-like helical domain containing protein. (Os07t0609766-00)	Os07t0609766-00
																HGW_7_1						chr07	25316737	25516737	25320455	25323447	Os07g0614600	Transmembrane receptor eukaryota domain containing protein. (Os07t0614600-01)	Os07t0614600-01
																HGW_7_1						chr07	25316737	25516737	25326762	25327995	Os07g0614700	SPX N-terminal domain containing protein. (Os07t0614700-01)	Os07t0614700-01					SPX (SYG/PHO81/XPR1) domain gene 6	OsSPX6
																HGW_7_1						chr07	25316737	25516737	25335229	25338981	Os07g0615000	Similar to PPR repeat domain containing protein. (Os07t0615000-01)	Os07t0615000-01					mesocotyl length candidate gene pentatricopeptide repeat-containing protein
																HGW_7_1						chr07	25316737	25516737	25348060	25350242	Os07g0615200	Tify domain containing protein. (Os07t0615200-01)	Os07t0615200-01					Jasmonate ZIM-domain protein 6 Jasmonate ZIM-domain protein 7.	OsJAZ 7 OsJAZ6 OsJAZ7 OsTIFY10B			TIFY GENE 10B	TIFY11G
																HGW_7_1						chr07	25316737	25516737	25369462	25371807	Os07g0615800	DNA-directed RNA polymerase M/15 kDa subunit domain containing protein. (Os07t0615800-00)	Os07t0615800-00
																HGW_7_1						chr07	25316737	25516737	25393024	25398600	Os07g0616200	Similar to Beta-ketoacyl-ACP synthase. (Os07t0616200-01)	Os07t0616200-01
																HGW_7_1						chr07	25316737	25516737	25408400	25413093	Os07g0616500	Similar to (S)-2-hydroxy-acid oxidase peroxisomal (EC 1.1.3.15) (Glycolate oxidase) (GOX) (Short chain alpha-hydroxy acid oxidase). (Os07t0616500-01)	Os07t0616500-01					Glycolate oxidase 4 Glycolate oxidase 5	GLO5 OsGLO4 OsGLO5			GLYCOLATE OXIDASE 4	GLP4-1
																HGW_7_1						chr07	25316737	25516737	25413432	25415684	Os07g0616600	Similar to 40S ribosomal protein SA (p40) (Laminin receptor homolog). (Os07t0616600-02)	Os07t0616600-02					40S ribosomal protein	40SRPS
																HGW_7_1						chr07	25316737	25516737	25429639	25435132	Os07g0616800	Sucrose synthase 3 (EC 2.4.1.13) (Sucrose-UDP glucosyltransferase 3). (Os07t0616800-01)	Os07t0616800-01					Rice sucrose synthase-3(t) Sucrose synthase 3 Sucrose synthase-3 Sucrose-UDP glucosyltransferase 3 endosperm-specific gene 111 rice SuSy gene 3	OsEnS-111 OsSUS3 OsScS3 RSS3 RSs3 RSus3 RSus3(t) SS3 SUS3			SUCROSE SYNTHASE 3	RUS6A
																HGW_7_1						chr07	25316737	25516737	25435750	25439659	Os07g0616900	Zinc finger RING/FYVE/PHD-type domain containing protein. (Os07t0616900-01)	Os07t0616900-01
																HGW_7_1						chr07	25316737	25516737	25440818	25442669	Os07g0617000	Similar to Ethylene response factor 2. (Os07t0617000-01) Similar to Ethylene response factor 2. (Os07t0617000-02)	Os07t0617000-01,Os07t0617000-02					APETALA2/ethylene-responsive element binding protein 107 ethylene response factor 65	AP2/EREBP#107 AP2/EREBP107 OsERF#065 OsERF065 OsERF65			ETHYLENE RESPONSE FACTOR 65	ERF8
																HGW_7_1						chr07	25316737	25516737	25446542	25447193	Os07g0617100	Plant disease resistance response protein family protein. (Os07t0617100-01)	Os07t0617100-01
																HGW_7_1						chr07	25316737	25516737	25469511	25470146	Os07g0617500	Plant disease resistance response protein family protein. (Os07t0617500-00)	Os07t0617500-00
																HGW_7_1						chr07	25316737	25516737	25488479	25489870	Os07g0617700	Cyclin-like F-box domain containing protein. (Os07t0617700-01)	Os07t0617700-01					F-box protein 397	OsFbox397 Os_F0108
																HGW_7_1						chr07	25316737	25516737	25492989	25495303	Os07g0617800	Similar to Alanine aminotransferase. (Os07t0617800-01)	Os07t0617800-01					Alanine transaminase 3 alanine-aminotransferase3	AlaAT3 OsAlaAT3			ALANINE AMINOTRANSFERASE 3	AM3
																HGW_7_1						chr07	25316737	25516737	25516454	25523182	Os07g0618400	Similar to Leucine-rich repeat transmembrane protein kinase 1 (Fragment). (Os07t0618400-01) Similar to Leucine-rich repeat transmembrane protein kinase 1 (Fragment). (Os07t0618400-02)	Os07t0618400-01,Os07t0618400-02
	DM_7_2																					chr07	26628099	26828099	26628478	26631258	Os07g0639800	Similar to Eukaryotic translation initiation factor 6 (Fragment). (Os07t0639800-01) Similar to Eukaryotic translation initiation factor 6 (Fragment). (Os07t0639800-02)	Os07t0639800-01,Os07t0639800-02					Eukaryotic translation initiation factor 6	OseIF6 eIF-6			EUKARYOTIC INITIATION FACTOR 6	EIL1
	DM_7_2																					chr07	26628099	26828099	26631395	26633619	Os07g0639900	Thymidylate kinase-like protein. (Os07t0639900-01)	Os07t0639900-01
	DM_7_2																					chr07	26628099	26828099	26634726	26637242	Os07g0640000	Similar to PRMT3 (PROTEIN ARGININE METHYLTRANSFERASE 3) methyltransferase/ zinc ion binding. (Os07t0640000-01)	Os07t0640000-01					protein arginine methyltransferase 3	OsPRMT3			PROTEIN ARGININE METHYLTRANSFERASE 3	PSAD
	DM_7_2																					chr07	26628099	26828099	26637549	26639817	Os07g0640100	Complex 1 LYR protein family protein. (Os07t0640100-01)	Os07t0640100-01
	DM_7_2																					chr07	26628099	26828099	26640735	26645331	Os07g0640200	Carbohydrate kinase FGGY family protein. (Os07t0640200-01)	Os07t0640200-01
	DM_7_2																					chr07	26628099	26828099	26661089	26661663	Os07g0640401	Similar to Zinc finger CCHC domain-containing protein 10. (Os07t0640401-00)	Os07t0640401-00
	DM_7_2																					chr07	26628099	26828099	26673661	26676853	Os07g0640900	Similar to Isoform 2 of Heat stress transcription factor B-4b. (Os07t0640900-01) Similar to Heat shock transcription factor 33 (Fragment). (Os07t0640900-02) Similar to cDNA clone:001-123-F07 full insert sequence. (Os07t0640900-03)	Os07t0640900-01,Os07t0640900-02,Os07t0640900-03					Heat stress transcription factor 12 Heat stress transcription factor 19 Heat stress transcription factor B-4b Heat stress transcription factor B4b	HSF12 HSF19 HSFB4b OsHSF12 OsHSFB4b OsHsf-19 rHsf12			HEAT STRESS TRANSCRIPTION FACTOR B4B	HSFC1A
	DM_7_2																					chr07	26628099	26828099	26683065	26684804	Os07g0641200	Similar to Calcium/calmodulin-dependent serine/threonine-protein kinase 1. (Os07t0641200-01)	Os07t0641200-01					calcium-dependent protein kinase	OsCDPK30 OsCPK30			CALCIUM-DEPENDENT PROTEIN KINASE 30	CESA7
	DM_7_2																					chr07	26628099	26828099	26700793	26705242	Os07g0641600	SAM (and some other nucleotide) binding motif domain containing protein. (Os07t0641600-02)	Os07t0641600-02
	DM_7_2																					chr07	26628099	26828099	26705903	26707842	Os07g0641700	Similar to 10 kDa chaperonin (Protein CPN10) (Protein groES). (Os07t0641700-01) Similar to 10 kDa chaperonin. (Os07t0641700-02)	Os07t0641700-01,Os07t0641700-02
	DM_7_2																					chr07	26628099	26828099	26719124	26727238	Os07g0642100	Nucleic acid-binding OB-fold domain containing protein. (Os07t0642100-01)	Os07t0642100-01
	DM_7_2																					chr07	26628099	26828099	26727638	26729979	Os07g0642200	Lipase GDSL domain containing protein. (Os07t0642200-01)	Os07t0642200-01					GDSL esterase/lipase protein 93	OsGELP93			GDSL ESTERASE/LIPASE PROTEIN 93	GH3-10
	DM_7_2																					chr07	26628099	26828099	26731041	26733282	Os07g0642300	TRAPP I complex Bet3 domain containing protein. (Os07t0642300-01)	Os07t0642300-01
	DM_7_2																					chr07	26628099	26828099	26734659	26746290	Os07g0642400	Similar to chromatin remodeling complex subunit. (Os07t0642400-00)	Os07t0642400-00
	DM_7_2																					chr07	26628099	26828099	26754722	26757533	Os07g0642600	Transcription elongation factor TFIIS/CRSP70 N-terminal domain containing protein. (Os07t0642600-01)	Os07t0642600-01
	DM_7_2																					chr07	26628099	26828099	26768377	26774119	Os07g0642800	Similar to plectin-related. (Os07t0642800-01)	Os07t0642800-01
	DM_7_2																					chr07	26628099	26828099	26775410	26778677	Os07g0642900	Bacterial transferase hexapeptide repeat domain containing protein. (Os07t0642900-01)	Os07t0642900-01
	DM_7_2																					chr07	26628099	26828099	26780049	26781207	Os07g0643000	Alpha/beta hydrolase fold-3 domain containing protein. (Os07t0643000-01)	Os07t0643000-01
	DM_7_2																					chr07	26628099	26828099	26782880	26784563	Os07g0643100	Alpha/beta hydrolase fold-3 domain containing protein. (Os07t0643100-01)	Os07t0643100-01
	DM_7_2																					chr07	26628099	26828099	26790870	26792040	Os07g0643400	Alpha/beta hydrolase fold-3 domain containing protein. (Os07t0643400-01)	Os07t0643400-01
	DM_7_2																					chr07	26628099	26828099	26796193	26797512	Os07g0643700	Alpha/beta hydrolase fold-3 domain containing protein. (Os07t0643700-01)	Os07t0643700-01
	DM_7_2																					chr07	26628099	26828099	26802460	26803443	Os07g0643800	Similar to Dirigent protein. (Os07t0643800-01)	Os07t0643800-01
	DM_7_2																					chr07	26628099	26828099	26806424	26809048	Os07g0644000	ATP12 ATPase F1F0-assembly protein domain containing protein. (Os07t0644000-01)	Os07t0644000-01
	DM_7_2																					chr07	26628099	26828099	26809800	26813252	Os07g0644100	bZIP transcription factor bZIP-1 domain containing protein. (Os07t0644100-01)	Os07t0644100-01					b-ZIP transcription factor 60	OsbZIP60 bZIP60			b-ZIP TRANSCRIPTION FACTOR 60	BZIP77
	DM_7_2																					chr07	26628099	26828099	26819447	26824258	Os07g0644300	Similar to XPA-binding protein 2 (Adapter protein ATH-55). (Os07t0644300-02)	Os07t0644300-02						XAB2
					LA_7_1													PW_7_1				chr07	27561814	27888464	27555873	27566776	Os07g0655500	Regulation of nuclear pre-mRNA protein domain containing protein. (Os07t0655500-01)	Os07t0655500-01
					LA_7_1													PW_7_1				chr07	27561814	27888464	27569369	27571494	Os07g0655600	Pectin lyase fold/virulence factor domain containing protein. (Os07t0655600-01)	Os07t0655600-01					pectin methylesterase 21	OsPME21			PECTIN METHYLESTERASE 21	PPCK2
					LA_7_1													PW_7_1				chr07	27561814	27888464	27577343	27578696	Os07g0655800	Similar to Aspartic acid-rich protein. (Os07t0655800-00)	Os07t0655800-00						OS-RP2
					LA_7_1													PW_7_1				chr07	27561814	27888464	27579597	27584114	Os07g0655900	SNARE associated Golgi protein domain containing protein. (Os07t0655900-01) Similar to predicted protein. (Os07t0655900-02)	Os07t0655900-01,Os07t0655900-02
					LA_7_1													PW_7_1				chr07	27561814	27888464	27615673	27618594	Os07g0656200	Similar to Beta-glucosidase 26. (Os07t0656200-01)	Os07t0656200-01					beta-glucosidase 26	Os7BGlu26 Os7bglu26			BETA-GLUCOSIDASE 26	BPH14
					LA_7_1													PW_7_1				chr07	27561814	27888464	27623979	27626667	Os07g0656500	Similar to Magnesium-chelatase subunit H family protein expressed. (Os07t0656500-00)	Os07t0656500-00					Magnesium-chelatase subunit H	chlH
					LA_7_1													PW_7_1				chr07	27561814	27888464	27635604	27638590	Os07g0656800	Similar to catalytic/ methyltransferase. (Os07t0656800-01)	Os07t0656800-01
					LA_7_1													PW_7_1				chr07	27561814	27888464	27639160	27643492	Os07g0656900	Similar to Serine carboxypepsidase (Fragment). (Os07t0656900-00)	Os07t0656900-00					Serine carboxypeptidase 40	OsSCP40			SERINE CARBOXYPEPTIDASE 40	SCP41
					LA_7_1													PW_7_1				chr07	27561814	27888464	27653023	27654081	Os07g0657100	Glyoxalase I Abiotic stress tolerance (Os07t0657100-01)	Os07t0657100-01					endosperm-specific gene 113 glyoxalase I-10	OsEnS-113 OsGLYI10	GLYOXALASE I-10 glyoxalase I-10 endosperm-specific gene 113	GLYI10 OsGLYI10 OsEnS-113 OsGly I	GLYOXALASE I-10	GLYI-11
					LA_7_1													PW_7_1				chr07	27561814	27888464	27656036	27665871	Os07g0657200	WD40/YVTN repeat-like domain containing protein. (Os07t0657200-01) WD40/YVTN repeat-like domain containing protein. (Os07t0657200-02) Similar to Sec31p. (Os07t0657200-03) Similar to Sec31p. (Os07t0657200-04)	Os07t0657200-01,Os07t0657200-02,Os07t0657200-03,Os07t0657200-04						OsWD40-148
					LA_7_1													PW_7_1				chr07	27561814	27888464	27677463	27679473	Os07g0657400	Glycosyltransferase AER61 uncharacterized domain containing protein. (Os07t0657400-01)	Os07t0657400-01
DF_7_2					LA_7_1													PW_7_1				chr07	27561814	27888464	27684419	27686520	Os07g0657500	Zinc finger C2H2-like domain containing protein. (Os07t0657500-01) Similar to XIAP associated factor-1. (Os07t0657500-02)	Os07t0657500-01,Os07t0657500-02
DF_7_2					LA_7_1										TPM_7_1			PW_7_1				chr07	27561814	27888464	27694622	27699162	Os07g0657900	Similar to Thioredoxin reductase. (Os07t0657900-01) NADPH thioredoxin reductase Chloroplast detoxification (Os07t0657900-02)	Os07t0657900-01,Os07t0657900-02					GRX-like protein 15 NADPH thioredoxin reductase chloroplastic type NADPH-dependent thioredoxin reductase chloroplastic type NTR glutaredoxin-like protein 15	NtrC OsGRL15 OsNTRC	CHLOROPLAST NADPH THIOREDOXIN REDUCTASE NADPH thioredoxin reductase GRX-like protein 15 glutaredoxin-like protein 15 chloroplastic type NTR chloroplastic type NADPH-dependent thioredoxin reductase	NTRC OsNTRC NtrC OsGRL15	CHLOROPLAST NADPH THIOREDOXIN REDUCTASE	OCP
DF_7_2					LA_7_1										TPM_7_1			PW_7_1				chr07	27561814	27888464	27706359	27709933	Os07g0658200	Similar to 30S ribosomal protein S9. (Os07t0658200-01) Similar to 30S ribosomal protein S9. (Os07t0658200-02)	Os07t0658200-01,Os07t0658200-02
DF_7_2					LA_7_1										TPM_7_1			PW_7_1				chr07	27561814	27888464	27713321	27722659	Os07g0658300	Rho GTPase-activating protein Target of the E3 ligase SPL11 Negative regulation of programmed cell death and innate immunity (Os07t0658300-01) Splicing isoform of SPIN6 (Os07t0658300-02) Splicing isoform of SPIN6 (Os07t0658300-03)	Os07t0658300-01,Os07t0658300-02,Os07t0658300-03					SKIP interacting protein 11 SKIPa-interacting protein 11 SPL11-interacting Protein 6 SPL11-interacting protein6	SIP11 SPIN6 Spin6	SPL11-interacting Protein 6 SPL11-interacting protein6	Spin6.2 SPIN6.2
DF_7_2					LA_7_1										TPM_7_1			PW_7_1				chr07	27561814	27888464	27723089	27738212	Os07g0658400	Ferredoxin-dependent glutamate synthase Leaf senescence and nitrogen remobilization (Os07t0658400-02)	Os07t0658400-02					Ferredoxin-dependent Glu synthase ferredoxin-GOGAT ferredoxin-dependent glutamate synthase ferredoxin-glutamate synthase	Fd-GOGAT OsFd-GOGAT OsGLU	ferredoxin-glutamate synthase ferredoxin-GOGAT Ferredoxin-dependent Glu synthase ferredoxin-dependent glutamate synthase	OsGLU OsFd-GOGAT Fd-GOGAT
DF_7_2					LA_7_1										TPM_7_1			PW_7_1				chr07	27561814	27888464	27746066	27747742	Os07g0658600	Similar to Nucleoid DNA-binding-like protein. (Os07t0658600-00)	Os07t0658600-00
DF_7_2					LA_7_1										TPM_7_1			PW_7_1				chr07	27561814	27888464	27752803	27757305	Os07g0658700	Phosphatidylinositol-4-phosphate 5-kinase family protein. (Os07t0658700-01)	Os07t0658700-01
DF_7_2															TPM_7_1							chr07	27561814	27888464	27783743	27786614	Os07g0659400	Similar to rhythmically expressed protein. (Os07t0659400-00)	Os07t0659400-00
DF_7_2															TPM_7_1							chr07	27561814	27888464	27791121	27799497	Os07g0659500	Non-SMC condensin subunit XCAP-D2/Cnd1 family protein. (Os07t0659500-01)	Os07t0659500-01
DF_7_2															TPM_7_1							chr07	27561814	27888464	27800556	27802446	Os07g0659600	Similar to annexin-like protein RJ4. (Os07t0659600-00)	Os07t0659600-00					Annexin 6	OsANN6			ANNEXIN 6	AP2/EREBP127
DF_7_2															TPM_7_1							chr07	27561814	27888464	27803524	27805837	Os07g0659700	Similar to SKIP5-like protein. (Os07t0659700-01)	Os07t0659700-01						Os_F0300
DF_7_2															TPM_7_1							chr07	27561814	27888464	27807792	27811531	Os07g0659800	Similar to Ubiquitin ligase SINAT5 (EC 6.3.2.-) (Seven in absentia homolog 5). Splice isoform 2. (Os07t0659800-01)	Os07t0659800-01
DF_7_2															TPM_7_1							chr07	27561814	27888464	27814171	27815216	Os07g0659900	Thioredoxin fold domain containing protein. (Os07t0659900-01)	Os07t0659900-01					GRX-like protein 16 glutaredoxin-like protein 16	OsGRL16
DF_7_2															TPM_7_1							chr07	27561814	27888464	27819750	27823763	Os07g0660000	Similar to cDNA clone:J013120J20 full insert sequence. (Os07t0660000-00)	Os07t0660000-00
DF_7_2															TPM_7_1							chr07	27561814	27888464	27841389	27845407	Os07g0660400	Similar to pseudouridine synthase family protein. (Os07t0660400-01)	Os07t0660400-01
DF_7_2															TPM_7_1							chr07	27561814	27888464	27846318	27847754	Os07g0660500	Similar to Cis-zeatin O-glucosyltransferase 1 (EC 2.4.1.215) (cisZOG1). (Os07t0660500-00)	Os07t0660500-00
DF_7_2															TPM_7_1							chr07	27561814	27888464	27850797	27855081	Os07g0660700	WD repeat protein 55 domain containing protein. (Os07t0660700-01)	Os07t0660700-01						OsWD40-149
DF_7_2															TPM_7_1							chr07	27561814	27888464	27865026	27868232	Os07g0661000	Adenosine/AMP deaminase domain containing protein. (Os07t0661000-01)	Os07t0661000-01
DF_7_2															TPM_7_1							chr07	27561814	27888464	27868843	27876572	Os07g0661100	Glycosyl transferase family 4 protein. (Os07t0661100-01)	Os07t0661100-01
DF_7_2															TPM_7_1							chr07	27561814	27888464	27884566	27888239	Os07g0661300	Similar to Ubiquitin-specific protease 24. (Os07t0661300-01)	Os07t0661300-01
					LA_8_1																	chr08	3289674	3489674	3285096	3289874	Os08g0156700	Similar to VAP27. (Os08t0156700-01)	Os08t0156700-01
					LA_8_1																	chr08	3289674	3489674	3293131	3295889	Os08g0156800	Similar to 60S ribosomal protein L34. (Os08t0156800-01)	Os08t0156800-01					Ribosomal protein L34
					LA_8_1																	chr08	3289674	3489674	3301039	3304257	Os08g0156900	Spo11/DNA topoisomerase VI subunit A family protein. (Os08t0156900-01) Similar to Topoisomerase 6 subunit A. (Os08t0156900-02)	Os08t0156900-01,Os08t0156900-02					topoisomerase 6 subunit A2	OsSPO11-2 OsSPO11B OsSpo11-2 OsTOP6A2			TOPOISOMERASE 6 SUBUNIT A2	TUBA1
					LA_8_1																	chr08	3289674	3489674	3307597	3310513	Os08g0157000	Similar to Mitogen-activated protein kinase 4. (Os08t0157000-00)	Os08t0157000-00					MAP kinase 2 Mitogen-activated protein kinase 2	MPK2 OsMAPK2			MITOGEN-ACTIVATED PROTEIN KINASE 2	MLO_
					LA_8_1																	chr08	3289674	3489674	3313246	3318036	Os08g0157100	RNA polymerase II-associated Paf1 domain containing protein. (Os08t0157100-01)	Os08t0157100-01
					LA_8_1																	chr08	3289674	3489674	3326359	3327581	Os08g0157400	Zinc finger RING/FYVE/PHD-type domain containing protein. (Os08t0157400-01)	Os08t0157400-01
					LA_8_1																	chr08	3289674	3489674	3337800	3340918	Os08g0157500	Caffeic acid O-methyltransferase Flavonoid 3'-O-methyltransferase Melatonin biosynthesis Tricin biosynthesis (Os08t0157500-01) Similar to Quercetin 3-O-methyltransferase 1. (Os08t0157500-02)	Os08t0157500-01,Os08t0157500-02					5-HCAld OMT1 5-hydroxyconiferaldehyde O-methyltransferase 1 5-hydroxyconiferaldehyde OMT1 Flavonol 3-O-methyltransferase 1 Quercetin 3-O-methyltransferase 1 caffeic acid 3-O-methyltransferase caffeic acid O-methyltransferase 1	CAldOMT1 COMT OsCAldOMT1 OsCOMT OsCOMT1 OsOMT ROMT-9	O-METHYLTRANSFERASE 9 Quercetin 3-O-methyltransferase 1 Flavonol 3-O-methyltransferase 1 caffeic acid 3-O-methyltransferase caffeic acid O-methyltransferase 1 5-hydroxyconiferaldehyde O-methyltransferase 1 5-hydroxyconiferaldehyde OMT1 5-HCAld OMT1	ROMT9 COMT OsCOMT ROMT-9 OsCOMT1 OsCAldOMT1 CAldOMT1 OsOMT	O-METHYLTRANSFERASE 9	RPA2B
					LA_8_1																	chr08	3289674	3489674	3360865	3373395	Os08g0157600	MYB transcription factor Circadian clock (Os08t0157600-01) Similar to LHY protein. (Os08t0157600-02) Similar to LHY protein. (Os08t0157600-03)	Os08t0157600-01,Os08t0157600-02,Os08t0157600-03					LATE ELONGATED HYPOCOTYL	COC1 LHY-like_chr.8 OsCCA1 OsLHY	CIRCADIAN CLOCK ASSOCIATED 1 LATE ELONGATED HYPOCOTYL	CCA1 OsCCA1 OsLHY LHY-like_chr.8 COC1	CIRCADIAN CLOCK ASSOCIATED 1	CDKF%3B3
					LA_8_1																	chr08	3289674	3489674	3377469	3378332	Os08g0157700	Similar to NGA1 (NGATHA1) transcription factor. (Os08t0157700-00)	Os08t0157700-00
					LA_8_1																	chr08	3289674	3489674	3389030	3393349	Os08g0157900	Similar to NAM protein. (Os08t0157900-01)	Os08t0157900-01					NAC domain-containing protein 037 NAC domain-containing protein 37	ONAC037 ONAC37			NAC DOMAIN-CONTAINING PROTEIN 37	NAC52
					LA_8_1																	chr08	3289674	3489674	3408278	3409968	Os08g0158200	FAD linked oxidase N-terminal domain containing protein. (Os08t0158200-02)	Os08t0158200-02
					LA_8_1																	chr08	3289674	3489674	3415483	3417216	Os08g0158400	Similar to Berberine bridge enzyme-like protein. (Os08t0158400-00)	Os08t0158400-00
					LA_8_1																	chr08	3289674	3489674	3420573	3424713	Os08g0158500	Similar to stomatin-like protein. (Os08t0158500-01) Similar to Stomatin-like protein. (Os08t0158500-02)	Os08t0158500-01,Os08t0158500-02
					LA_8_1																	chr08	3289674	3489674	3425736	3428059	Os08g0158600	Similar to Cell wall invertase (EC 3.2.1.26). (Os08t0158600-01)	Os08t0158600-01
					LA_8_1																	chr08	3289674	3489674	3430990	3432342	Os08g0158800	Transferase domain containing protein. (Os08t0158800-01)	Os08t0158800-01
					LA_8_1																	chr08	3289674	3489674	3432154	3438225	Os08g0158900	GTP1/OBG domain containing protein. (Os08t0158900-01)	Os08t0158900-01
					LA_8_1																	chr08	3289674	3489674	3438448	3441867	Os08g0159000	Similar to DnaJ homolog subfamily C member 1. (Os08t0159000-01)	Os08t0159000-01
					LA_8_1																	chr08	3289674	3489674	3443462	3446937	Os08g0159100	Tetraspanin domain containing protein. (Os08t0159100-01)	Os08t0159100-01
					LA_8_1																	chr08	3289674	3489674	3460765	3463758	Os08g0159500	Similar to Zinc-finger protein Lsd1. (Os08t0159500-01) Similar to LOL1. (Os08t0159500-02)	Os08t0159500-01,Os08t0159500-02					LESION SIMULATING DISEASE 1.1 LESION SIMULATING DISEASE1.1 zinc finger protein LSD1	LSD1 LSD1.1 OsLOL1 OsLSD1 OsLSD1.1
												NSW_8_1			TPM_8_1			PW_8_1				chr08	5172898	5379375	5186875	5187698	Os08g0188900	Germin-like protein 8-1 Disease resistance (Os08t0188900-01)	Os08t0188900-01					Germin-like protein 8-1	OsGLP8-1	GERMIN-LIKE PROTEIN 8-1 Germin-like protein 8-1	GLP8-1 OsGLP8-1	GERMIN-LIKE PROTEIN 8-1	GLP8-10
												NSW_8_1			TPM_8_1			PW_8_1				chr08	5172898	5379375	5208410	5209440	Os08g0189100	Germin-like protein 8-2 Disease resistance (Os08t0189100-01)	Os08t0189100-01					Germin-like protein 16 Germin-like protein 3 Germin-like protein 8-2 endosperm-specific gene 117	GER3 GLP16 OsEnS-117 OsGER3 OsGLP8-2	GERMIN-LIKE PROTEIN 8-2 Germin-like protein 8-2 Germin-like protein 3 Germin-like protein 16 endosperm-specific gene 117	GLP8-2 OsGLP8-2 GER3 OsGER3 GLP16 OsEnS-117	GERMIN-LIKE PROTEIN 8-2	GLP8-3
												NSW_8_1			TPM_8_1			PW_8_1				chr08	5172898	5379375	5222230	5223304	Os08g0189200	Germin-like protein 8-3 Disease resistance (Os08t0189200-01)	Os08t0189200-01					Germin-like protein 8-3 germin-like protein 2	GER2 OsGLP8-3	GERMIN-LIKE PROTEIN 8-3 Germin-like protein 8-3 germin-like protein 2	GLP8-3 OsGLP8-3 GER2	GERMIN-LIKE PROTEIN 8-3	GLP8-4
												NSW_8_1			TPM_8_1			PW_8_1				chr08	5172898	5379375	5228827	5229949	Os08g0189300	Germin-like protein 8-4 Disease resistance (Os08t0189300-01)	Os08t0189300-01					Germin-like protein 8-4 germin-like protein 1	GER1 OsGLP8-4	GERMIN-LIKE PROTEIN 8-4 Germin-like protein 8-4 germin-like protein 1	GLP8-4 OsGLP8-4 GER1	GERMIN-LIKE PROTEIN 8-4	GLP8-5
												NSW_8_1			TPM_8_1			PW_8_1				chr08	5172898	5379375	5233864	5234719	Os08g0189400	Germin-like protein 8-5 Disease resistance (Os08t0189400-01)	Os08t0189400-01					Germin-like protein 8-5	OsGLP8-5	GERMIN-LIKE PROTEIN 8-5 Germin-like protein 8-5	GLP8-5 OsGLP8-5	GERMIN-LIKE PROTEIN 8-5	GLP8-6
												NSW_8_1			TPM_8_1			PW_8_1				chr08	5172898	5379375	5238999	5240148	Os08g0189500	Germin-like protein 8-6 Disease resistance (Os08t0189500-01)	Os08t0189500-01					Germin-like protein 8-6	OsGLP8-6	GERMIN-LIKE PROTEIN 8-6 Germin-like protein 8-6	GLP8-6 OsGLP8-6	GERMIN-LIKE PROTEIN 8-6	GLP8-7
												NSW_8_1			TPM_8_1			PW_8_1				chr08	5172898	5379375	5242497	5243656	Os08g0189600	Germin-like protein 8-7 Disease resistance (Os08t0189600-01)	Os08t0189600-01					Germin-like protein 6 Germin-like protein 8-7 Root GLP 2 germin-like protein gene 2 root GLP2 root Germin-like protein 2	GER6 OsGLP8-7 OsRGLP2 RGLP2	GERMIN-LIKE PROTEIN 8-7 Germin-like protein 8-7 Germin-like protein 6 germin-like protein gene 2 Root GLP 2 root GLP2 root Germin-like protein 2	GLP8-7 OsGLP8-7 GER6 OsRGLP2 RGLP2	GERMIN-LIKE PROTEIN 8-7	GLP8-8
												NSW_8_1			TPM_8_1			PW_8_1				chr08	5172898	5379375	5248666	5249832	Os08g0189700	Germin-like protein 8-8 Disease resistance (Os08t0189700-01)	Os08t0189700-01					Germin-like protein 8-8	OsGLP8-8	GERMIN-LIKE PROTEIN 8-8 Germin-like protein 8-8	GLP8-8 OsGLP8-8	GERMIN-LIKE PROTEIN 8-8	GLP8-9
												NSW_8_1			TPM_8_1			PW_8_1				chr08	5172898	5379375	5254364	5255230	Os08g0189850	Germin-like protein 8-9 Disease resistance (Os08t0189850-01)	Os08t0189850-01					Germin-like protein 8-9	OsGLP8-9	GERMIN-LIKE PROTEIN 8-9 Germin-like protein 8-9	GLP8-9 OsGLP8-9	GERMIN-LIKE PROTEIN 8-9	GLU7
												NSW_8_1			TPM_8_1			PW_8_1				chr08	5172898	5379375	5260239	5261296	Os08g0189900	Germin-like protein 8-10 Disease resistance (Os08t0189900-01)	Os08t0189900-01					Germin-like protein 8-10	OsGLP8-10	GERMIN-LIKE PROTEIN 8-10 Germin-like protein 8-10	GLP8-10 OsGLP8-10	GERMIN-LIKE PROTEIN 8-10	GLP8-11
												NSW_8_1			TPM_8_1			PW_8_1				chr08	5172898	5379375	5264245	5265340	Os08g0190100	Germin-like protein 8-11 Disease resistance (Os08t0190100-01)	Os08t0190100-01					Germin-like protein 8-11	OsGLP8-11	GERMIN-LIKE PROTEIN 8-11 Germin-like protein 8-11	GLP8-11 OsGLP8-11	GERMIN-LIKE PROTEIN 8-11	GLP8-2
												NSW_8_1			TPM_8_1			PW_8_1				chr08	5172898	5379375	5268917	5273165	Os08g0190200	Similar to cDNA clone:J033051E20 full insert sequence. (Os08t0190200-00)	Os08t0190200-00
												NSW_8_1			TPM_8_1			PW_8_1				chr08	5172898	5379375	5274970	5279294	Os08g0190300	Disease resistance protein domain containing protein. (Os08t0190300-00)	Os08t0190300-00
												NSW_8_1			TPM_8_1			PW_8_1				chr08	5172898	5379375	5318646	5320835	Os08g0190800	Postsynaptic protein CRIPT. (Os08t0190800-01)	Os08t0190800-01
												NSW_8_1			TPM_8_1			PW_8_1				chr08	5172898	5379375	5322769	5325114	Os08g0191000	Auxin efflux carrier domain containing protein. (Os08t0191000-01)	Os08t0191000-01					PIN likes 2	OsPILS2 PILS2
												NSW_8_1			TPM_8_1			PW_8_1				chr08	5172898	5379375	5327664	5328165	Os08g0191100	Similar to Iron-responsive element binding protein (Fragment). (Os08t0191100-01)	Os08t0191100-01					aconitase 1	ACO1 OsACO1
												NSW_8_1			TPM_8_1			PW_8_1				chr08	5172898	5379375	5341449	5345391	Os08g0191200	Pre-ATP-grasp fold domain containing protein. (Os08t0191200-01)	Os08t0191200-01
												NSW_8_1			TPM_8_1			PW_8_1				chr08	5172898	5379375	5353697	5363276	Os08g0191433	Starch synthase Starch biosynthesis (Os08t0191433-01)	Os08t0191433-01					SOLUBLE STARCH SYNTHASE III-2 SOLUBLE STARCH SYNTHASE IIIA floury endosperm 5	Flo5 OsSSIIIa OsSSSIIIa SS3A SSIII-2 SSIIIa	SOLUBLE STARCH SYNTHASE IIIA SOLUBLE STARCH SYNTHASE III-2	SSIIIA OsSSIIIa SSIII-2 SS3A OsSSSIIIa	FLOURY ENDOSPERM 5	FTSH3
												NSW_8_1			TPM_8_1			PW_8_1				chr08	5172898	5379375	5364394	5366465	Os08g0191600	Similar to Symbiosis-related like protein. (Os08t0191600-01)	Os08t0191600-01					OsAuTophaGy8c autophagy 8c	OsATG8c			AUTOPHAGY ASSOCIATED GENE 8C	ATG9A
												NSW_8_1						PW_8_1				chr08	5172898	5379375	5373362	5377125	Os08g0191700	Glyoxalase I Abiotic stress response (Os08t0191700-01) Glyoxalase I Splicing variant Stress tolerance (Os08t0191700-02) Similar to Lactoylglutathione lyase (EC 4.4.1.5) (Methylglyoxalase) (Aldoketomutase) (Glyoxalase I) (Glx I) (Ketone-aldehyde mutase) (S-D- lactoylglutathione methylglyoxal lyase). (Os08t0191700-03) Glyoxalase I Splicing variant Stress tolerance (Os08t0191700-04)	Os08t0191700-01,Os08t0191700-02,Os08t0191700-03,Os08t0191700-04					33-kDa Allergen glyoxalase I-11	GLYI11 Glb33 OsGLYI-11.2 OsGLYI11 OsGLYI11.2 OsGLYI11.3 OsGLYII1.1	GLYOXALASE I-11 glyoxalase I-11	GLYI-11 OsGLYI11.1 OsGLYI11 GLYI11	GLYOXALASE I-11	GLYII-2
																		PW_8_2				chr08	6213336	6413336	6212073	6217326	Os08g0206500	Similar to HAP5 subunit of HAP complex. (Os08t0206500-00)	Os08t0206500-00
																		PW_8_2				chr08	6213336	6413336	6218688	6224037	Os08g0206600	Similar to AICARFT/IMPCHase bienzyme family protein. (Os08t0206600-01) AICARFT/IMPCHase bienzyme family protein. (Os08t0206600-02)	Os08t0206600-01,Os08t0206600-02
																		PW_8_2				chr08	6213336	6413336	6226356	6231302	Os08g0206700	DNA-binding integrase-type domain containing protein. (Os08t0206700-01)	Os08t0206700-01
																		PW_8_2				chr08	6213336	6413336	6233507	6234131	Os08g0206800	Similar to cDNA clone:001-034-C01 full insert sequence. (Os08t0206800-01)	Os08t0206800-01
																		PW_8_2				chr08	6213336	6413336	6237449	6242078	Os08g0206900	UTP--glucose-1-phosphate uridylyltransferase family protein. (Os08t0206900-01)	Os08t0206900-01
																		PW_8_2				chr08	6213336	6413336	6242130	6243735	Os08g0206950	Similar to Pectinesterase. (Os08t0206950-00)	Os08t0206950-00
																		PW_8_2				chr08	6213336	6413336	6244128	6245111	Os08g0207000	Similar to 40S ribosomal protein S11. (Os08t0207000-01)	Os08t0207000-01
																		PW_8_2				chr08	6213336	6413336	6267823	6270904	Os08g0207500	Similar to Zinc transporter ZIP1 (Fragment). (Os08t0207500-01)	Os08t0207500-01					Zinc-regulated transporter 4 Zrt-Irt-like protein 4 zinc transporter 4	OsZIP4			ZINC TRANSPORTER 4
																		PW_8_2				chr08	6213336	6413336	6272214	6280917	Os08g0207600	Similar to GTP-binding protein. (Os08t0207600-01) Similar to GTP-binding protein (ERG). (Os08t0207600-02)	Os08t0207600-01,Os08t0207600-02
																		PW_8_2				chr08	6213336	6413336	6281221	6286663	Os08g0207800	Peptidase aspartic catalytic domain containing protein. (Os08t0207800-01)	Os08t0207800-01
																		PW_8_2				chr08	6213336	6413336	6313873	6314560	Os08g0208200	Peptidase aspartic catalytic domain containing protein. (Os08t0208200-01)	Os08t0208200-01
																		PW_8_2				chr08	6213336	6413336	6334289	6339617	Os08g0208700	Zinc finger BED-type predicted domain containing protein. (Os08t0208700-01)	Os08t0208700-01
		DFM_8_1																				chr08	8120521	8320521	8153389	8155815	Os08g0234000	Similar to 60S ribosomal protein L7-2. (Os08t0234000-01) Similar to 60S ribosomal protein L7-2. (Os08t0234000-02)	Os08t0234000-01,Os08t0234000-02
		DFM_8_1																				chr08	8120521	8320521	8207064	8207447	Os08g0235183	Similar to Thaumatin-like protein. (Os08t0235183-00)	Os08t0235183-00
		DFM_8_1																				chr08	8120521	8320521	8235249	8236739	Os08g0235651	NB-ARC domain containing protein. (Os08t0235651-00)	Os08t0235651-00
		DFM_8_1																				chr08	8120521	8320521	8258523	8259611	Os08g0235800	Similar to WRKY transcription factor 25. (Os08t0235800-00)	Os08t0235800-00					WRKY GENE 44.	OsWRKY25 OsWRKY44 WRKY44			WRKY GENE 25	WRKY26
		DFM_8_1																				chr08	8120521	8320521	8283843	8285334	Os08g0236400	Epidermal growth factor-like type 3 domain containing protein. (Os08t0236400-00)	Os08t0236400-00					Receptor-like Cytoplasmic Kinase 248	OsRLCK248			RECEPTOR-LIKE CYTOPLASMIC KINASE 248	RLCK254
		DFM_8_1																				chr08	8120521	8320521	8298118	8299493	Os08g0236700	Similar to Exonuclease. (Os08t0236700-00)	Os08t0236700-00
			FLL_8_1																			chr08	15102256	15302256	15163657	15166999	Os08g0337700	RabGAP/TBC domain containing protein. (Os08t0337700-01)	Os08t0337700-01
			FLL_8_1																			chr08	15102256	15302256	15199790	15201818	Os08g0338000	Antihaemostatic protein domain containing protein. (Os08t0338000-01)	Os08t0338000-01
			FLL_8_1																			chr08	15102256	15302256	15203206	15211938	Os08g0338200	Kelch related domain containing protein. (Os08t0338200-01)	Os08t0338200-01					TFIIH p62 subunit
			FLL_8_1																			chr08	15102256	15302256	15215734	15216416	Os08g0338500	Pectinesterase inhibitor domain containing protein. (Os08t0338500-01)	Os08t0338500-01
			FLL_8_1																			chr08	15102256	15302256	15232911	15236363	Os08g0338700	Similar to Chaperone GrpE type 2. (Os08t0338700-01)	Os08t0338700-01
			FLL_8_1																			chr08	15102256	15302256	15256031	15267417	Os08g0338900	Similar to enhancer of polycomb-like protein101. (Os08t0338900-01) Similar to enhancer of polycomb-like protein101. (Os08t0338900-02)	Os08t0338900-01,Os08t0338900-02
			FLL_8_1																			chr08	15506417	15706417	15508778	15509034	Os08g0343550	Similar to ER6 protein. (Os08t0343550-00)	Os08t0343550-00
			FLL_8_1																			chr08	15506417	15706417	15554139	15559145	Os08g0344100	Similar to Histone deacetylase. (Os08t0344100-01)	Os08t0344100-01					histone deacetylase 705	HDA705
			FLL_8_1																			chr08	15506417	15706417	15571222	15574549	Os08g0344300	Uncharacterised protein family UPF0041 domain containing protein. (Os08t0344300-01)	Os08t0344300-01
			FLL_8_1																			chr08	15506417	15706417	15592259	15599090	Os08g0344600	Similar to Triose phosphate/phosphate translocator non-green plastid chloroplast precursor (CTPT). (Os08t0344600-01) Similar to Phosphoenolpyruvate/phosphate translocator. (Os08t0344600-02)	Os08t0344600-01,Os08t0344600-02					Triose phosphate/phosphate translocator
			FLL_8_1																			chr08	15506417	15706417	15610010	15611929	Os08g0344800	Similar to HAT family dimerisation domain containing protein. (Os08t0344800-00)	Os08t0344800-00
			FLL_8_1																			chr08	15506417	15706417	15642407	15645945	Os08g0345500	Similar to Cellulose synthase-like protein D3. (Os08t0345500-00)	Os08t0345500-00						OsCSLD3			CELLULOSE SYNTHASE LIKE D3	CSLF7
			FLL_8_1																			chr08	15506417	15706417	15658493	15663867	Os08g0345700	Similar to Fructose-6-phosphate 1-phosphotransferase (Fragment). (Os08t0345700-01) Similar to Fructose-6-phosphate 1-phosphotransferase (Fragment). (Os08t0345700-02)	Os08t0345700-01,Os08t0345700-02					PFP alpha-subunit PFP-alpha subunit 3 pyrophosphate-dependent phosphofrucokinase alpha-subunit pyrophosphate-fructose-6-phosphatephosphotransferase alpha subunit 3	OsPFPA3 PFPA3
			FLL_8_1																			chr08	15506417	15706417	15666336	15672583	Os08g0345800	Similar to Glucose-1-phosphate adenylyltransferase small subunit chloroplast precursor (EC 2.7.7.27) (ADP-glucose synthase) (ADP-glucose pyrophosphorylase) (AGPASE B) (Alpha-D-glucose-1-phosphate adenyl transferase). (Os08t0345800-01) Similar to Glucose-1-phosphate adenylyltransferase. (Os08t0345800-02) Similar to Isoform 2 of Glucose-1-phosphate adenylyltransferase small subunit chloroplastic/am…	Os08t0345800-01,Os08t0345800-02,Os08t0345800-03,Os08t0345800-04					ADP-glucose Pyrophosphorylase small subunit 2 ADP-glucose pyrophosphorylase 51kD subunit ADP-glucose pyrophosphorylase small subunit 2a ADP-glucose pyrophosphorylase small subunit 2b ADP-glucose pyrophosphorylase small unit 2 AGPase small subunit 2 sativa ADP-glucose pyrophosphorylase small subunit 2 sativa ADP-glucose pyrophosphorylase small subunit 2a				ADP-GLUCOSE PYROPHOSPHORYLASE SMALL SUBUNIT 2	AHA10
			FLL_8_1																			chr08	15506417	15706417	15695538	15703940	Os08g0346400	Similar to Phosphate starvation regulator protein (Regulatory protein of P- starvation acclimation response Psr1). (Os08t0346400-01) Similar to Phosphate starvation regulator protein (Regulatory protein of P- starvation acclimation response Psr1). (Os08t0346400-02) Similar to myb family transcription factor-related protein. (Os08t0346400-03)	Os08t0346400-01,Os08t0346400-02,Os08t0346400-03
	DM_8_1																					chr08	17709885	17909885	17714143	17714938	Os08g0377200	A-type response regulator Cytokinin signaling (Os08t0377200-01)	Os08t0377200-01					A-TYPE response regulator 12 A-type RR 11	OsRR12 OsRR8 OsRRA11 Rra11	A-TYPE RESPONSE REGULATOR 12 A-TYPE response regulator 12 A-type RR 11	RR12 OsRR12 Rra11 OsRR8 OsRRA11	A-TYPE RESPONSE REGULATOR 12	RSUS1
	DM_8_1																					chr08	17709885	17909885	17730093	17734809	Os08g0377400	Exonuclease domain containing protein. (Os08t0377400-01) Exonuclease domain containing protein. (Os08t0377400-02)	Os08t0377400-01,Os08t0377400-02
	DM_8_1																					chr08	17709885	17909885	17782007	17783026	Os08g0378300	Similar to cDNA clone:J013100G02 full insert sequence. (Os08t0378300-00)	Os08t0378300-00					Receptor-like Cytoplasmic Kinase 254	OsRLCK254			RECEPTOR-LIKE CYTOPLASMIC KINASE 254	RLCK257
	DM_8_1																					chr08	17709885	17909885	17814500	17817621	Os08g0378800	Sterile alpha motif homology 2 domain containing protein. (Os08t0378800-01) Sterile alpha motif homology 2 domain containing protein. (Os08t0378800-02)	Os08t0378800-01,Os08t0378800-02
	DM_8_1																					chr08	17709885	17909885	17818457	17820510	Os08g0378900	Similar to Thioredoxin protein. (Os08t0378900-01) Similar to Thioredoxin protein. (Os08t0378900-02)	Os08t0378900-01,Os08t0378900-02
	DM_8_1																					chr08	17709885	17909885	17822367	17838135	Os08g0379000	RNA-processing protein HAT helix domain containing protein. (Os08t0379000-01)	Os08t0379000-01
	DM_8_1																					chr08	17709885	17909885	17849523	17850843	Os08g0379200	ATPase P-type K/Mg/Cd/Cu/Zn/Na/Ca/Na/H-transporter family protein. (Os08t0379200-01)	Os08t0379200-01
	DM_8_1																					chr08	17709885	17909885	17855680	17857615	Os08g0379400	Similar to Quinone oxidoreductase-like protein. (Os08t0379400-01) Similar to Quinone oxidoreductase-like protein. (Os08t0379400-02) Similar to Quinone oxidoreductase-like protein. (Os08t0379400-03) Similar to predicted protein. (Os08t0379400-04)	Os08t0379400-01,Os08t0379400-02,Os08t0379400-03,Os08t0379400-04
	DM_8_1																					chr08	17709885	17909885	17904215	17906771	Os08g0380100	Similar to Polygalacturonase isoenzyme 1 beta subunit (Fragment). (Os08t0380100-01) Similar to Polygalacturonase isoenzyme 1 beta subunit (Fragment). (Os08t0380100-02)	Os08t0380100-01,Os08t0380100-02					BURP domain-containing protein 12	OsBURP12
								PL_8_1														chr08	24776447	24976447	24818381	24820324	Os08g0502400	FAS1 domain domain containing protein. (Os08t0502400-01)	Os08t0502400-01					fasciclin-like AGP 5 fasciclin-like arabinogalactan protein 5	OsFLA5			FASCICLIN-LIKE ARABINOGALACTAN PROTEIN 5	FLA6
								PL_8_1														chr08	24776447	24976447	24827219	24827794	Os08g0502600	EF hand domain containing protein. (Os08t0502600-01)	Os08t0502600-01
								PL_8_1														chr08	24776447	24976447	24828163	24830863	Os08g0502700	Pyridoxal phosphate-dependent transferase major region subdomain 1 domain containing protein. (Os08t0502700-01) Similar to serine--glyoxylate aminotransferase. (Os08t0502700-03)	Os08t0502700-01,Os08t0502700-03
								PL_8_1														chr08	24776447	24976447	24837690	24842084	Os08g0502800	SWIB/MDM2 domain containing protein. (Os08t0502800-01)	Os08t0502800-01
								PL_8_1														chr08	24776447	24976447	24865941	24872043	Os08g0503200	PLC-like phosphodiesterase TIM beta/alpha-barrel domain domain containing protein. (Os08t0503200-01)	Os08t0503200-01
								PL_8_1														chr08	24776447	24976447	24883255	24886266	Os08g0503700	Sodium/sulphate symporter family protein. (Os08t0503700-01) Sodium/sulphate symporter family protein. (Os08t0503700-02)	Os08t0503700-01,Os08t0503700-02
								PL_8_1														chr08	24776447	24976447	24887773	24891876	Os08g0503800	Beta 1 2-xylosyltransferase Response to abiotic stresses and phytohormones (Os08t0503800-01)	Os08t0503800-01					2-xylosyltransferase beta 1 reduced culm number11	OsXylT RCN11/OsXylT Xyl	REDUCED CULM NUMBER 11 beta 1 2-xylosyltransferase reduced culm number11	RCN11 Xyl OsXylT RCN11/OsXylT	REDUCED CULM NUMBER 11	RDCP4
								PL_8_1														chr08	24776447	24976447	24905368	24908959	Os08g0504000	Similar to WIP5 protein. (Os08t0504000-01)	Os08t0504000-01
								PL_8_1														chr08	24776447	24976447	24917368	24918193	Os08g0504200	Similar to H0315A08.1 protein. (Os08t0504200-00)	Os08t0504200-00
								PL_8_1														chr08	24776447	24976447	24929625	24934781	Os08g0504400	Similar to uncharacterized enzyme involved in pigment biosynthesis. (Os08t0504400-01) Similar to Uncharacterized enzyme involved in pigment biosynthesis. (Os08t0504400-02)	Os08t0504400-01,Os08t0504400-02
								PL_8_1														chr08	24776447	24976447	24935623	24936616	Os08g0504500	Mog1/PsbP/DUF1795 alpha/beta/alpha sandwich domain containing protein. (Os08t0504500-01)	Os08t0504500-01
								PL_8_1														chr08	24776447	24976447	24938716	24946932	Os08g0504600	Nucleotide-binding alpha-beta plait domain containing protein. (Os08t0504600-01) Similar to RNA recognition motif family protein. (Os08t0504600-02)	Os08t0504600-01,Os08t0504600-02
								PL_8_1														chr08	24776447	24976447	24953937	24954919	Os08g0504700	Gibberellin-induced A20/AN1 zinc-finger protein Negative regulation of GA (gibberellin) -mediated cell elongation (Os08t0504700-01)	Os08t0504700-01					Oryza sativa dwarf rice with overexpression of gibberellin-induced gene dwarf rice with overexpression of gibberellin-induced gene stress associated protein 11	DOG OsDOG OsSAP11	STRESS ASSOCIATED PROTEIN GENE 11 Oryza sativa dwarf rice with overexpression of gibberellin-induced gene dwarf rice with overexpression of gibberellin-induced gene stress associated protein 11	SAP11 OsDOG OsSAP11	STRESS ASSOCIATED PROTEIN GENE 11	SAP13
								PL_8_1														chr08	24776447	24976447	24965854	24967348	Os08g0504800	Similar to protein kinase. (Os08t0504800-01)	Os08t0504800-01
					LA_8_2																	chr08	25010888	25221782	25015802	25017363	Os08g0505900	Leucine-rich repeat (LRR) protein Inhibitor of fungal polygalacturonase Defence response (Os08t0505900-01)	Os08t0505900-01					Polygalacturonase-inhibiting protein 6 polygalacturonase inhibiting protein 6	OsPGIP6 Ospgip6 pgip6	POLYGALACTURONASE-INHIBITING PROTEIN 6 Polygalacturonase-inhibiting protein 6 polygalacturonase inhibiting protein 6	PGIP6 Ospgip6 pgip6 OsPGIP6	POLYGALACTURONASE-INHIBITING PROTEIN 6	PHP2
				FLW_8_1	LA_8_2																	chr08	25010888	25221782	25023316	25026380	Os08g0506000	Ovarian tumour otubain domain containing protein. (Os08t0506000-01)	Os08t0506000-01
				FLW_8_1	LA_8_2																	chr08	25010888	25221782	25060794	25063403	Os08g0506400	Serine/threonine protein kinase domain containing protein. (Os08t0506400-01)	Os08t0506400-01					Receptor-like Cytoplasmic Kinase 257	OsRLCK257			RECEPTOR-LIKE CYTOPLASMIC KINASE 257	RLCK261
				FLW_8_1	LA_8_2																	chr08	25010888	25221782	25064640	25066853	Os08g0506500	Similar to tRNA/rRNA methyltransferase (SpoU) family protein. (Os08t0506500-00)	Os08t0506500-00
				FLW_8_1	LA_8_2																	chr08	25010888	25221782	25089523	25092373	Os08g0506700	Helix-loop-helix DNA-binding domain containing protein. (Os08t0506700-01)	Os08t0506700-01					FLOWERING BHLH 1 basic helix-loop-helix protein 112	OsFBH1 OsbHLH112
				FLW_8_1	LA_8_2																	chr08	25010888	25221782	25104735	25105616	Os08g0507000	Similar to Cyt-P450 monooxygenase. (Os08t0507000-00)	Os08t0507000-00
				FLW_8_1	LA_8_2																	chr08	25010888	25221782	25109674	25111322	Os08g0507100	Cytochrome P450 family protein. (Os08t0507100-00)	Os08t0507100-00					Cytochrome P450 76M10				P-450 76M10	CYP76M2
				FLW_8_1	LA_8_2																	chr08	25010888	25221782	25132615	25134365	Os08g0507702	Cytochrome P450 family protein. (Os08t0507702-01)	Os08t0507702-01
				FLW_8_1	LA_8_2																	chr08	25010888	25221782	25155158	25156850	Os08g0508000	Cytochrome P450 family protein. (Os08t0508000-01)	Os08t0508000-01					Cytochrome P450 76M2				P-450 76M2	CYP93F1
				FLW_8_1	LA_8_2																	chr08	25010888	25221782	25206777	25209977	Os08g0508600	Similar to Pre-rRNA-processing protein TSR2. (Os08t0508600-01)	Os08t0508600-01
				FLW_8_1																		chr08	25010888	25221782	25211518	25214721	Os08g0508700	Similar to EIL3. (Os08t0508700-01) - ethylen	Os08t0508700-01					EIN3-LIKE 4 EIN3-like protein 4 ETHYLENE INSENSITIVE3-LIKE 4	OsEIL4			ETHYLENE INSENSITIVE-LIKE GENE 4	ERF17
				FLW_8_1																		chr08	25010888	25221782	25216460	25224078	Os08g0508800	Lipoxygenase chloroplast precursor (EC 1.13.11.12). (Os08t0508800-01)	Os08t0508800-01					RLL2 lipoxygenase herbivore-induced type 2 13-lipoxygenase lipoxygenase 8 lipoxygenase 9 lipoxygenase Lox2:Os:1	LOX2 LOX2%3B1 Lox2:Os:1 Lox2osPil OsHI-LOX OsLOX2 OsLOX2%3B1 OsLOX8 OsLOX9 OsRLL RLL2 RLL2 LOX
											SW_8_1											chr08	26765734	27069268	26777982	26783294	Os08g0536000	Similar to Pyruvate dehydrogenase E1 beta subunit isoform 1 (EC 1.2.4.1). (Os08t0536000-01)	Os08t0536000-01
											SW_8_1											chr08	26765734	27069268	26791868	26792452	Os08g0536200	Uncharacterised protein family UPF0497 trans-membrane plant subgroup domain containing protein. (Os08t0536200-00)	Os08t0536200-00
											SW_8_1											chr08	26765734	27069268	26792942	26797114	Os08g0536300	Similar to Hd1. (Os08t0536300-01)	Os08t0536300-01					B-box-containing protein 26 "CCT (CO CO-LIKE and TOC1) domain protein 30" CCT domain protein 30 CCT domain-containing gene 30	OsBBX26 OsCCT30 OsO
									SL_8_1	NSL_8_1	SW_8_1		SWLR_8_1			HGW_8_1	NHGW_8_1					chr08	26765734	27069268	26841066	26843300	Os08g0536800	Similar to TA1 protein (Fragment). (Os08t0536800-01)	Os08t0536800-01					basic helix-loop-helix protein 080	OsbHLH080
									SL_8_1	NSL_8_1	SW_8_1		SWLR_8_1			HGW_8_1	NHGW_8_1					chr08	26765734	27069268	26871277	26879986	Os08g0537600	Arf GTPase activating protein family protein. (Os08t0537600-01)	Os08t0537600-01
									SL_8_1	NSL_8_1	SW_8_1		SWLR_8_1			HGW_8_1	NHGW_8_1					chr08	26765734	27069268	26883126	26885826	Os08g0537800	Ovarian tumour otubain domain containing protein. (Os08t0537800-01)	Os08t0537800-01
									SL_8_1	NSL_8_1	SW_8_1		SWLR_8_1			HGW_8_1	NHGW_8_1					chr08	26765734	27069268	26900384	26904520	Os08g0538000	Similar to Glycyl-tRNA synthetase mitochondrial precursor (EC 6.1.1.14) (Glycine--tRNA ligase) (GlyRS). (Os08t0538000-01) Similar to H0209H04.1 protein. (Os08t0538000-02)	Os08t0538000-01,Os08t0538000-02
									SL_8_1	NSL_8_1	SW_8_1		SWLR_8_1			HGW_8_1	NHGW_8_1					chr08	26765734	27069268	26909127	26913494	Os08g0538300	LysM receptor-like kinase Chitin elicitor signaling (Os08t0538300-01) Similar to LysM receptor-like kinase. (Os08t0538300-02)	Os08t0538300-01,Os08t0538300-02					LysM receptor-like kinase 9 chitin elicitor receptor kinase 1 chitinelicitor receptor kinase-1	Os-CERK1 Os-LysM-RLK9 OsCERK1 OsLysM-RLK9 OsLysMRLK9	chitin elicitor receptor kinase 1 chitinelicitor receptor kinase-1 LysM receptor-like kinase 9	OsCERK1 OsLysM-RLK9 Os-CERK1 Os-LysM-RLK9 OsLysMRLK9
									SL_8_1	NSL_8_1	SW_8_1		SWLR_8_1			HGW_8_1	NHGW_8_1					chr08	26765734	27069268	26918197	26921534	Os08g0538600	Stress up-regulated Nod 19 family protein. (Os08t0538600-01)	Os08t0538600-01
									SL_8_1	NSL_8_1	SW_8_1		SWLR_8_1			HGW_8_1	NHGW_8_1					chr08	26765734	27069268	26922222	26928300	Os08g0538700	Retinoblastoma-related protein. (Os08t0538700-01) Retinoblastoma-related protein. (Os08t0538700-02)	Os08t0538700-01,Os08t0538700-02					etinoblastoma-related 2 retinoblastoma protein homolog 2 retinoblastoma-related protein-1	Orysa%3BRb2 OsRBR1 RBR2
									SL_8_1	NSL_8_1	SW_8_1		SWLR_8_1			HGW_8_1	NHGW_8_1					chr08	26765734	27069268	26932311	26935259	Os08g0538800	Pentatricopeptide repeat domain containing protein. (Os08t0538800-01)	Os08t0538800-01
									SL_8_1	NSL_8_1	SW_8_1		SWLR_8_1			HGW_8_1	NHGW_8_1					chr08	26765734	27069268	26938833	26942097	Os08g0539100	Zinc finger DHHC-type domain containing protein. (Os08t0539100-01)	Os08t0539100-01
									SL_8_1	NSL_8_1	SW_8_1		SWLR_8_1			HGW_8_1	NHGW_8_1					chr08	26765734	27069268	26948601	26953317	Os08g0539300	Zinc finger RING/FYVE/PHD-type domain containing protein. (Os08t0539300-01)	Os08t0539300-01					RING finger protein OsRFPH2-10 RING-H2 Finger E3 Ubiquitin Ligase 10 RING-H2 protein 10	OsRFPH2-10 RFPH2-10
									SL_8_1	NSL_8_1	SW_8_1		SWLR_8_1			HGW_8_1	NHGW_8_1					chr08	26765734	27069268	26968546	26978236	Os08g0539400	Similar to Resistance protein T10rga2-1A. (Os08t0539400-01)	Os08t0539400-01
									SL_8_1	NSL_8_1	SW_8_1		SWLR_8_1			HGW_8_1	NHGW_8_1					chr08	26765734	27069268	26982655	26986691	Os08g0539600	Similar to Ankyrin repeat domain-containing protein 2. (Os08t0539600-01)	Os08t0539600-01
											SW_8_1		SWLR_8_1			HGW_8_1	NHGW_8_1					chr08	26765734	27069268	27016951	27027229	Os08g0539900	NB-ARC domain containing protein. (Os08t0539900-00)	Os08t0539900-00
											SW_8_1		SWLR_8_1									chr08	26765734	27069268	27034938	27038838	Os08g0540100	Similar to Biotin synthase (EC 2.8.1.6) (Biotin synthetase). (Os08t0540100-01) Similar to Biotin synthase (EC 2.8.1.6) (Biotin synthetase). (Os08t0540100-02)	Os08t0540100-01,Os08t0540100-02
													SWLR_8_1									chr08	26765734	27069268	27047369	27054956	Os08g0540300	Zinc finger C6HC-type domain containing protein. (Os08t0540300-01)	Os08t0540300-01
													SWLR_8_1									chr08	26765734	27069268	27055091	27059334	Os08g0540400	Similar to Calcium-dependent protein kinase. (Os08t0540400-01)	Os08t0540400-01					calcium-dependent protein kinase	OsCDPK21 OsCPK21			CALCIUM-DEPENDENT PROTEIN KINASE 21	CDPK30
													SWLR_8_1									chr08	26765734	27069268	27064824	27068182	Os08g0540500	Bicoid-interacting 3 domain containing protein. (Os08t0540500-01)	Os08t0540500-01
															TPM_8_2							chr08	27949635	28149635	27956314	27958978	Os08g0558600	Synaptobrevin domain containing protein. (Os08t0558600-01) Synaptobrevin domain containing protein. (Os08t0558600-02)	Os08t0558600-01,Os08t0558600-02
															TPM_8_2							chr08	27949635	28149635	27959500	27963022	Os08g0558700	Similar to Multiple myeloma tumor-associated protein 2. (Os08t0558700-01)	Os08t0558700-01
															TPM_8_2							chr08	27949635	28149635	27963204	27965477	Os08g0558800	Similar to Ribosomal protein. (Os08t0558800-01) Similar to Ribosomal protein. (Os08t0558800-02)	Os08t0558800-01,Os08t0558800-02					60S Ribosomal Protein L10a large ribosomal protein 10Ac1	OsL10a OsRPL10Ac1
															TPM_8_2							chr08	27949635	28149635	27966196	27967934	Os08g0558900	Similar to F1F0-ATPase inhibitor protein. (Os08t0558900-01) Similar to F1F0-ATPase inhibitor protein. (Os08t0558900-02)	Os08t0558900-01,Os08t0558900-02					F1F0-ATPase inhibitor protein 1-1	IF1-1
															TPM_8_2							chr08	27949635	28149635	27968346	27970710	Os08g0559000	Similar to F1F0-ATPase inhibitor protein. (Os08t0559000-01)	Os08t0559000-01
															TPM_8_2							chr08	27949635	28149635	27973023	27974647	Os08g0559200	Similar to Ribosomal protein S25 (40S ribosomal 25S subunit). (Os08t0559200-01)	Os08t0559200-01
															TPM_8_2							chr08	27949635	28149635	27991559	27999290	Os08g0559300	O-linked N-acetylglucosamine transferase Negative regulator of gibberellin (GA) signaling Brassinosteroid (BR) synthesis (Os08t0559300-01)	Os08t0559300-01					Probable UDP-N-acetylglucosamine--peptide N-acetylglucosaminyltransferase SPINDLY Spindly	OsSPY	SPINDLY Spindly Probable UDP-N-acetylglucosamine--peptide N-acetylglucosaminyltransferase SPINDLY	SPY OsSPY	SPINDLY	SRL2
															TPM_8_2							chr08	27949635	28149635	27999844	28002323	Os08g0559400	Similar to Cyclophilin-like protein. (Os08t0559400-01)	Os08t0559400-01					SKIP interacting protein 12 SKIPa-interacting protein 12 cyclophilin 18-2 cyclophilin 23	OsCYP-23 OsCYP18-2 OsCYP18-2a OsCYP18-2b OsCYP18-2c SIP12			CYCLOPHILIN 18-2	CYP51H4
															TPM_8_2							chr08	27949635	28149635	28004856	28009273	Os08g0559600	Similar to Dihydroxy-acid dehydratase (EC 4.2.1.9) (DAD). (Os08t0559600-01) Similar to Dihydroxy-acid dehydratase (EC 4.2.1.9) (DAD). (Os08t0559600-02)	Os08t0559600-01,Os08t0559600-02					dihydroxy-acid dehydratase	Dad
															TPM_8_2							chr08	27949635	28149635	28014059	28019958	Os08g0559900	PAP/25A core domain containing protein. (Os08t0559900-01)	Os08t0559900-01
															TPM_8_2							chr08	27949635	28149635	28043209	28045010	Os08g0560000	Similar to gibberellin 20 oxidase 2. (Os08t0560000-01)	Os08t0560000-01					GA 20-oxidase 7 Gibberellin-20 oxidase 7 gibberellin C-20 oxidase 7 rice GA 20-oxidase7	OsGA20ox7 ga20ox7			GIBBERELLIN 20-OXIDASE 7	GAMYB
															TPM_8_2							chr08	27949635	28149635	28069300	28074610	Os08g0560500	Peptidase S10 serine carboxypeptidase family protein. (Os08t0560500-01)	Os08t0560500-01					Serine carboxypeptidase 41	OsSCP41			SERINE CARBOXYPEPTIDASE 41	SCP47
															TPM_8_2							chr08	27949635	28149635	28074888	28077106	Os08g0560600	Similar to nucleobase:cation symporter. (Os08t0560600-01)	Os08t0560600-01
															TPM_8_2							chr08	27949635	28149635	28077380	28078024	Os08g0560700	Similar to Polcalcin Phl p 7 (Calcium-binding pollen allergen Phl p 7) (P7). (Os08t0560700-01)	Os08t0560700-01
															TPM_8_2							chr08	27949635	28149635	28081877	28082651	Os08g0560800	Similar to Calreticulin-like protein (Fragment). (Os08t0560800-00)	Os08t0560800-00
															TPM_8_2							chr08	27949635	28149635	28083386	28084239	Os08g0560900	Similar to Photosystem I reaction center subunit II chloroplast precursor (Photosystem I 20 kDa subunit) (PSI-D). (Os08t0560900-01) Similar to Photosystem I reaction center subunit II chloroplast precursor (Photosystem I 20 kDa subunit) (PSI-D). (Os08t0560900-02) Similar to Photosystem I reaction center subunit II chloroplastic. (Os08t0560900-03)	Os08t0560900-01,Os08t0560900-02,Os08t0560900-03					PSI subunit D PSI subunit PsaD photosystem I subunit PsaD	PsaD			PHOTOSYSTEM I SUBUNIT	PSB28
															TPM_8_2							chr08	27949635	28149635	28118732	28121568	Os08g0561500	Similar to nodulin-like protein 5NG4. (Os08t0561500-01)	Os08t0561500-01					Usually Multiple Acids Move In and out Transporter 12	OsUMAMIT12			USUALLY MULTIPLE ACIDS MOVE IN AND OUT TRANSPORTER 12	WAK12
															TPM_8_2							chr08	27949635	28149635	28132469	28135505	Os08g0561700	Similar to Superoxide dismutase. (Os08t0561700-01)	Os08t0561700-01					superoxide dismutase 4	OsCSD4 OsSOD4			SUPEROXIDE DISMUTASE 4	SPL10
															TPM_8_2							chr08	27949635	28149635	28135572	28137264	Os08g0561800	Similar to Mov34/MPN/PAD-1 family protein. (Os08t0561800-01)	Os08t0561800-01
															TPM_8_2							chr08	27949635	28149635	28137549	28138710	Os08g0561900	Similar to Alpha expansin 26. (Os08t0561900-01)	Os08t0561900-01
															TPM_8_2							chr08	27949635	28149635	28141176	28144882	Os08g0562100	Similar to Sorghum chloroplast CM3 malate dehydrogenase (NADP) (Fragment). (Os08t0562100-01) Similar to Sorghum chloroplast CM3 malate dehydrogenase (NADP) (Fragment). (Os08t0562100-02)	Os08t0562100-01,Os08t0562100-02
																			CHL_9_1			chr09	9333258	9533258	9357985	9362379	Os09g0321900	Similar to Ubiquitin-conjugating enzyme E2 M (EC 6.3.2.19) (Ubiquitin-protein ligase M) (Ubiquitin carrier protein M) (Nedd8-conjugating enzyme Ubc12). (Os09t0321900-01)	Os09t0321900-01					Ubiquitin-conjugating enzyme 6	OsUBC6			UBIQUITIN-CONJUGATING ENZYME 6	UCL14
																			CHL_9_1			chr09	9333258	9533258	9366327	9370327	Os09g0322000	Similar to PaMst-1. (Os09t0322000-01) Similar to sugar transport protein 14. (Os09t0322000-02) Similar to sugar transport protein 14. (Os09t0322000-03)	Os09t0322000-01,Os09t0322000-02,Os09t0322000-03
																			CHL_9_1			chr09	9333258	9533258	9379558	9383831	Os09g0322200	Similar to Nudix hydrolase 24. (Os09t0322200-01)	Os09t0322200-01
																			CHL_9_1			chr09	9333258	9533258	9397235	9398010	Os09g0322400	Proteolipid membrane potential modulator domain containing protein. (Os09t0322400-01)	Os09t0322400-01
																			CHL_9_1			chr09	9333258	9533258	9417889	9422857	Os09g0322800	Disease resistance protein domain containing protein. (Os09t0322800-00)	Os09t0322800-00
																			CHL_9_1			chr09	9333258	9533258	9428634	9432688	Os09g0322900	Inositol monophosphatase domain containing protein. (Os09t0322900-00)	Os09t0322900-00
																			CHL_9_1			chr09	9333258	9533258	9437673	9442553	Os09g0323000	Similar to UDP-galactose 4-epimerase-like protein. (Os09t0323000-01) Similar to UDP-D-glucose epimerase 2. (Os09t0323000-02)	Os09t0323000-01,Os09t0323000-02					UDP-glucose epimerase 4	OsUGE4
																			CHL_9_1			chr09	9333258	9533258	9445002	9449751	Os09g0323100	RING finger ubiquitin E3 ligase Heat tolerance Modulation of hydrogen peroxide-induced stomatal closure (Os09t0323100-01) Zinc finger RING/FYVE/PHD-type domain containing protein. (Os09t0323100-02)	Os09t0323100-01,Os09t0323100-02					heat tolerance at seedling stage	OsHTAS	heat tolerance at seedling stage HEAT TOLERANCE AT SEEDLING STAGE	OsHTAS	HEAT TOLERANCE AT SEEDLING STAGE	HXK3
																			CHL_9_1			chr09	9333258	9533258	9459302	9460255	Os09g0323400	F-box domain cyclin-like domain containing protein. (Os09t0323400-00)	Os09t0323400-00						Os_F0448
																			CHL_9_1			chr09	9333258	9533258	9486037	9487139	Os09g0323700	Haem peroxidase family protein. (Os09t0323700-00)	Os09t0323700-00					class III peroxidase 121	prx121
																			CHL_9_1			chr09	9333258	9533258	9492263	9492544	Os09g0323900	Similar to Class III peroxidase 120. (Os09t0323900-00)	Os09t0323900-00					class III peroxidase 120	prx120
																			CHL_9_1			chr09	9333258	9533258	9496346	9497016	Os09g0324000	Similar to Oleosin. (Os09t0324000-02)	Os09t0324000-02					oleosin 4	Os-OLE4 OsOLE4			OLEOSIN 4	PAL
																			CHL_9_1			chr09	9333258	9533258	9498904	9500493	Os09g0324200	Cyclin-like F-box domain containing protein. (Os09t0324200-01)	Os09t0324200-01					F-box protein 471	OsFbox471 Os_F0538
																			CHL_9_1			chr09	9333258	9533258	9501347	9502869	Os09g0324300	Cyclin-like F-box domain containing protein. (Os09t0324300-01)	Os09t0324300-01					F-box protein 472	OsFbox472 Os_F0599
																			CHL_9_1			chr09	9333258	9533258	9505694	9507077	Os09g0324400	Cyclin-like F-box domain containing protein. (Os09t0324400-01)	Os09t0324400-01					F-box protein 473	OsFbox473 Os_F0455
																			CHL_9_1			chr09	9333258	9533258	9514333	9515776	Os09g0325000	Similar to cDNA clone:001-038-B01 full insert sequence. (Os09t0325000-00)	Os09t0325000-00					Receptor-like Cytoplasmic Kinase 261	OsRLCK261			RECEPTOR-LIKE CYTOPLASMIC KINASE 261	RLCK300
			FLL_9_1																			chr09	14498793	14698793	14537648	14542933	Os09g0410125	Similar to membrane alanyl aminopeptidase. (Os09t0410125-00)	Os09t0410125-00
			FLL_9_1																			chr09	14498793	14698793	14545092	14547798	Os09g0410300	Similar to BRI1-KD interacting protein 120 (Fragment). (Os09t0410300-01)	Os09t0410300-01
			FLL_9_1																			chr09	14498793	14698793	14555403	14557393	Os09g0410400	Zinc finger RING-type domain containing protein. (Os09t0410400-01)	Os09t0410400-01
			FLL_9_1																			chr09	14498793	14698793	14566850	14568219	Os09g0410500	Similar to teosinte-branched one. (Os09t0410500-00)	Os09t0410500-00					RETARDED PALEA1. SDP1/REP1 is downstreamly regulated by DP1 (Yun Jin et al. 2011). SMALL DEGENERATIVE PALEA 1. TEOSINTE BRANCHED/CYCLOIDEA/PROLIFERATING CELL FACTOR 24	OsTCP24 SDP1 TCP24			RETARDED PALEA 1	RLCK127
			FLL_9_1																			chr09	14498793	14698793	14583538	14586281	Os09g0410700	Helix-loop-helix DNA-binding domain containing protein. (Os09t0410700-00)	Os09t0410700-00					basic helix-loop-helix protein 039	OsbHLH039
			FLL_9_1																			chr09	14498793	14698793	14603951	14607125	Os09g0411600	Pentatricopeptide repeat domain containing protein. (Os09t0411600-01)	Os09t0411600-01
			FLL_9_1																			chr09	14498793	14698793	14607519	14609862	Os09g0411650	Similar to Ribulose-1 5 bisphosphate carboxylase/oxygenase large subunit N- methyltransferase chloroplast precursor (EC 2.1.1.127) ([Ribulose- bisphosphate carboxylase]-lysine N-methyltransferase) (RuBisCO methyltransferase) (RuBisco LSMT) (rbcMT). (Os09t0411650-01)	Os09t0411650-01					SET protein 36	OsSET36
			FLL_9_1																			chr09	14498793	14698793	14610816	14613266	Os09g0411700	Peptidyl-prolyl cis-trans isomerase PpiC-type domain containing protein. (Os09t0411700-01) Peptidyl-prolyl cis-trans isomerase PpiC-type domain containing protein. (Os09t0411700-02) Peptidyl-prolyl cis-trans isomerase PpiC-type domain containing protein. (Os09t0411700-03)	Os09t0411700-01,Os09t0411700-02,Os09t0411700-03
			FLL_9_1																			chr09	14498793	14698793	14617481	14619069	Os09g0411900	Similar to NAC-domain containing protein 18 (ANAC018) (NO APICAL MERISTEM protein) (AtNAM). (Os09t0411900-01)	Os09t0411900-01					NAC domain-containing protein 108	ONAC108			NAC DOMAIN-CONTAINING PROTEIN 108	NAC12
			FLL_9_1																			chr09	14498793	14698793	14628150	14628656	Os09g0412050	Similar to Skp1-like protein. (Os09t0412050-00)	Os09t0412050-00
			FLL_9_1																			chr09	14498793	14698793	14635406	14636242	Os09g0412300	Similar to Calmodulin-like protein. (Os09t0412300-01)	Os09t0412300-01
			FLL_9_1																			chr09	14498793	14698793	14666247	14667786	Os09g0412900	Pentatricopeptide repeat domain containing protein. (Os09t0412900-01)	Os09t0412900-01
			FLL_9_1																			chr09	14498793	14698793	14675596	14676702	Os09g0413000	Similar to Protein binding protein. (Os09t0413000-01)	Os09t0413000-01
			FLL_9_1																			chr09	14498793	14698793	14680809	14684468	Os09g0413200	Similar to CAAX amino terminal protease family protein. (Os09t0413200-01)	Os09t0413200-01
			FLL_9_1																			chr09	14498793	14698793	14686187	14690226	Os09g0413300	Pentatricopeptide repeat domain containing protein. (Os09t0413300-00)	Os09t0413300-00					pentatricopeptide repeat protein gene-1	OsPPR1 rPPR1			PENTATRICOPEPTIDE REPEAT PROTEIN 1	PPT3
			FLL_9_1																			chr09	14498793	14698793	14691187	14693114	Os09g0413500	Similar to 60S ribosomal protein L34. (Os09t0413500-01) Non-protein coding transcript. (Os09t0413500-02)	Os09t0413500-01,Os09t0413500-02
								PL_9_1														chr09	15026957	15226957	15027311	15034300	Os09g0418500	Similar to CBL-interacting protein kinase 14. (Os09t0418500-00)	Os09t0418500-00					Putative CBL-interacting protein kinase 27	OsCIPK27			CALCINEURIN B-LIKE PROTEIN-INTERACTING PROTEIN KINASE 27	CKX4
								PL_9_1														chr09	15026957	15226957	15046354	15047280	Os09g0418700	Similar to R111. (Os09t0418700-00)	Os09t0418700-00
								PL_9_1														chr09	15026957	15226957	15076258	15079326	Os09g0419200	NAD(P)-binding domain containing protein. (Os09t0419200-01) Similar to Cinnamoyl-CoA reductase. (Os09t0419200-02)	Os09t0419200-01,Os09t0419200-02					cinnamoyl CoA reductase 19	CCR19
								PL_9_1														chr09	15026957	15226957	15090663	15092888	Os09g0419500	Similar to ubiquitin-protein ligase/ zinc ion binding protein. (Os09t0419500-01) Zinc finger C6HC-type domain containing protein. (Os09t0419500-02)	Os09t0419500-01,Os09t0419500-02
								PL_9_1														chr09	15026957	15226957	15094501	15095507	Os09g0419600	Zinc finger RING-type domain containing protein. (Os09t0419600-01)	Os09t0419600-01
								PL_9_1														chr09	15026957	15226957	15126331	15128929	Os09g0420100	Zinc finger C6HC-type domain containing protein. (Os09t0420100-01)	Os09t0420100-01
								PL_9_1														chr09	15026957	15226957	15135243	15139321	Os09g0420300	Methyladenine glycosylase domain containing protein. (Os09t0420300-01)	Os09t0420300-01
								PL_9_1														chr09	15026957	15226957	15153787	15157002	Os09g0420600	PDZ/DHR/GLGF domain containing protein. (Os09t0420600-01)	Os09t0420600-01
								PL_9_1														chr09	15026957	15226957	15156995	15158956	Os09g0420700	Similar to Cox17p. (Os09t0420700-01)	Os09t0420700-01
								PL_9_1														chr09	15026957	15226957	15160893	15162859	Os09g0420800	Similar to Ubiquitin. (Os09t0420800-01)	Os09t0420800-01
								PL_9_1														chr09	15026957	15226957	15163139	15168798	Os09g0420900	BTB domain containing protein. (Os09t0420900-01)	Os09t0420900-01
								PL_9_1														chr09	15026957	15226957	15204133	15207865	Os09g0421100	Similar to deoxyhypusine synthase 1. (Os09t0421100-00)	Os09t0421100-00
								PL_9_1														chr09	15026957	15226957	15222675	15226444	Os09g0421300	Phospholipase D lambda. (Os09t0421300-01)	Os09t0421300-01					phospholipase D lambda	OsPLDalpha8 OsPLDlambda			PHOSPHOLIPASE D alpha 8	PLDdelta1
																HGW_9_1	NHGW_9_1					chr09	21282154	21661117	21292024	21293396	Os09g0540800	Basic leucine zipper (bZIP)-containing transcription factor Promotion of flowering (Os09t0540800-01)	Os09t0540800-01					FD Transcription Factor 1 b-ZIP transcription factor 77 basic leucine zipper (bZIP) transcription factor FD1	OsFD1 OsbZIP77	b-ZIP TRANSCRIPTION FACTOR 77 b-ZIP transcription factor 77 basic leucine zipper (bZIP) transcription factor FD1 FD Transcription Factor 1	BZIP77 OsbZIP77 OsFD1	b-ZIP TRANSCRIPTION FACTOR 77	BZIP82
																HGW_9_1	NHGW_9_1					chr09	21282154	21661117	21310132	21311479	Os09g0541000	Similar to Aquaporin 2. (Os09t0541000-01) Similar to Plasma membrane intrinsic protein (Aquaporin). (Os09t0541000-02)	Os09t0541000-01,Os09t0541000-02					Plasma membrane intrinsic protein 2-7 Probable aquaporin PIP2-7 Probable aquaporin PIP2.7	OsPIP2-6 OsPIP2%3B7 PIP2-7 PIP2.7			PLASMA MEMBRANE INTRINSIC PROTEIN 2%3B7	PISH
																HGW_9_1	NHGW_9_1					chr09	21282154	21661117	21313150	21313821	Os09g0541100	Cupredoxin domain containing protein. (Os09t0541100-00)	Os09t0541100-00					uclacyanin-like protein 32	OsUCL32			UCLACYANIN-LIKE PROTEIN 32	UCL6
																HGW_9_1	NHGW_9_1					chr09	21282154	21661117	21330747	21332728	Os09g0541500	Sedlin domain containing protein. (Os09t0541500-01)	Os09t0541500-01
																HGW_9_1	NHGW_9_1					chr09	21282154	21661117	21336572	21338480	Os09g0541700	Similar to mRNA clone: RTFL01-25-P14. (Os09t0541700-01) Similar to mRNA clone: RTFL01-25-P14. (Os09t0541700-02)	Os09t0541700-01,Os09t0541700-02
																HGW_9_1	NHGW_9_1					chr09	21282154	21661117	21338806	21342208	Os09g0541900	Similar to 26S proteasome subunit RPN3a. (Os09t0541900-01) Similar to 26S proteasome subunit RPN3a. (Os09t0541900-02) Similar to cDNA clone:J023145D07 full insert sequence. (Os09t0541900-03)	Os09t0541900-01,Os09t0541900-02,Os09t0541900-03
																HGW_9_1	NHGW_9_1					chr09	21282154	21661117	21343538	21346643	Os09g0542000	Similar to Ribonuclease P. (Os09t0542000-01)	Os09t0542000-01
																HGW_9_1	NHGW_9_1					chr09	21282154	21661117	21347264	21350949	Os09g0542100	Peptidase A1 domain containing protein. (Os09t0542100-01)	Os09t0542100-01
																HGW_9_1	NHGW_9_1					chr09	21282154	21661117	21355221	21357846	Os09g0542200	Thioredoxin-like fold domain containing protein. (Os09t0542200-01) Thioredoxin-like fold domain containing protein. (Os09t0542200-02)	Os09t0542200-01,Os09t0542200-02
																HGW_9_1	NHGW_9_1					chr09	21282154	21661117	21370810	21372435	Os09g0542600	Similar to RING-H2 finger protein ATL1I. (Os09t0542600-01)	Os09t0542600-01
																HGW_9_1	NHGW_9_1					chr09	21282154	21661117	21375813	21378542	Os09g0542700	Protein phosphatase 2A regulatory B subunit B56 family protein. (Os09t0542700-00)	Os09t0542700-00
																HGW_9_1	NHGW_9_1					chr09	21282154	21661117	21381391	21383318	Os09g0542800	Pentatricopeptide repeat domain containing protein. (Os09t0542800-01)	Os09t0542800-01
																HGW_9_1	NHGW_9_1					chr09	21282154	21661117	21409266	21410557	Os09g0543400	Ornithine decarboxylase (EC 4.1.1.17). (Os09t0543400-00)	Os09t0543400-00					Ornithine decarboxylase a	ODCa			ORNITHINE DECARBOXYLASE A	OLE4
																HGW_9_1	NHGW_9_1					chr09	21282154	21661117	21450584	21452639	Os09g0543900	Transferase family protein. (Os09t0543900-01) Transferase family protein. (Os09t0543900-02)	Os09t0543900-01,Os09t0543900-02					putrescine N-hydroxycinnamoyltransferase putrescine hydroxycinnamoyl transferase 3	Os-PHT3 OsPHT3			PUTRESCINE HYDROXYCINNAMOYL TRANSFERASE 3	PHYB
											SW_9_1					HGW_9_1	NHGW_9_1					chr09	21282154	21661117	21463619	21465476	Os09g0544000	Transferase family protein. (Os09t0544000-01)	Os09t0544000-01					feruloylputrescine synthase putrescine hydroxycinnamoyl acyltransferase putrescine/ agmatine N-hydroxycinnamoyltransferase putrescine/agmatine hydroxycinnamoyl acyltransferase
											SW_9_1											chr09	21282154	21661117	21488250	21495344	Os09g0544300	ATMRK serine/threonine protein kinase-like domain containing protein. (Os09t0544300-01)	Os09t0544300-01
											SW_9_1											chr09	21282154	21661117	21496586	21505763	Os09g0544400	Similar to glutathione transferase16. (Os09t0544400-00)	Os09t0544400-00
											SW_9_1											chr09	21282154	21661117	21525976	21529859	Os09g0544800	Small GTPase Rac/ROP guanine nucleotide exchange factor Signal transduction (Os09t0544800-01)	Os09t0544800-01					guanine nucleotide exchange factor for Rop 7 small GTPase Rac/ROP guanine nucleotide exchange factor 2	Os RopGEF7 OsRacGEF2 OsRopGEF7	guanine nucleotide exchange factor for Rop 7 small GTPase Rac/ROP guanine nucleotide exchange factor 2	Os RopGEF7 OsRopGEF7 OsRacGEF2
											SW_9_1											chr09	21282154	21661117	21538001	21542921	Os09g0544900	MaoC-like dehydratase domain containing protein. (Os09t0544900-01)	Os09t0544900-01
											SW_9_1											chr09	21282154	21661117	21544348	21547225	Os09g0545000	Cation/H+ exchanger domain containing protein. (Os09t0545000-01) Cation/H+ exchanger domain containing protein. (Os09t0545000-02)	Os09t0545000-01,Os09t0545000-02						OsSTA234
											SW_9_1											chr09	21282154	21661117	21565770	21566461	Os09g0545300	SAUR family protein Negative regulator of auxin synthesis and transport (Os09t0545300-01)	Os09t0545300-01					Small auxin-up RNA 39	OsSAUR39	SMALL AUXIN-UP RNA 39 Small auxin-up RNA 39	SAUR39 OsSAUR39	SMALL AUXIN-UP RNA 39	SAUR40
											SW_9_1											chr09	21282154	21661117	21568697	21570887	Os09g0545400	Similar to Auxin induced protein. (Os09t0545400-01)	Os09t0545400-01					Small auxin-up RNA 40	OsSAUR40			SMALL AUXIN-UP RNA 40	SAUR41
											SW_9_1											chr09	21282154	21661117	21569436	21569954	Os09g0545500	Similar to SAUR55 - auxin-responsive SAUR family member. (Os09t0545500-00)	Os09t0545500-00
											SW_9_1											chr09	21282154	21661117	21577454	21578039	Os09g0545700	Similar to Auxin induced protein. (Os09t0545700-01)	Os09t0545700-01					Small auxin-up RNA 41	OsSAUR41			SMALL AUXIN-UP RNA 41	SAUR45
											SW_9_1											chr09	21282154	21661117	21586113	21586782	Os09g0546100	Auxin responsive SAUR protein family protein. (Os09t0546100-01)	Os09t0546100-01					Small auxin-up RNA 45	OsSAUR45			SMALL AUXIN-UP RNA 45	SAUR46
											SW_9_1											chr09	21282154	21661117	21590387	21591060	Os09g0546200	Similar to auxin induced protein. (Os09t0546200-00)	Os09t0546200-00					Small auxin-up RNA 46	OsSAUR46			SMALL AUXIN-UP RNA 46	SAUR51
											SW_9_1											chr09	21282154	21661117	21595567	21597946	Os09g0546400	Similar to Auxin induced protein. (Os09t0546400-01)	Os09t0546400-01
											SW_9_1											chr09	21282154	21661117	21599713	21600187	Os09g0546700	Similar to SAUR55 - auxin-responsive SAUR family member. (Os09t0546700-00)	Os09t0546700-00					Small auxin-up RNA 51	OsSAUR51			SMALL AUXIN-UP RNA 51	SAUR53
											SW_9_1											chr09	21282154	21661117	21602929	21603542	Os09g0546900	Similar to Auxin induced protein. (Os09t0546900-01)	Os09t0546900-01					Small auxin-up RNA 53	OsSAUR53			SMALL AUXIN-UP RNA 53	SAUR54
											SW_9_1											chr09	21282154	21661117	21604588	21605172	Os09g0547000	Similar to Auxin induced protein. (Os09t0547000-01)	Os09t0547000-01					Small auxin-up RNA 54	OsSAUR54			SMALL AUXIN-UP RNA 54	SAUR55
											SW_9_1											chr09	21282154	21661117	21606523	21607126	Os09g0547033	Similar to SAUR44 - auxin-responsive SAUR family member. (Os09t0547033-01)	Os09t0547033-01
											SW_9_1											chr09	21282154	21661117	21609271	21609952	Os09g0547100	Similar to Auxin induced protein. (Os09t0547100-01)	Os09t0547100-01					Small auxin-up RNA 55	OsSAUR55			SMALL AUXIN-UP RNA 55	SCP40
											SW_9_1											chr09	21282154	21661117	21642728	21644729	Os09g0547500	Lysine decarboxylase-like protein Response to abiotic stresses (Os09t0547500-01)	Os09t0547500-01					LOG LIKE 9 LOG LIKE phosphoribohydrolase 9 OsLDC-like 1 lysine decarboxylase-like 1		LONELY GUY LIKE PHOSPHORIBOHYDROLASE 9 LOG LIKE phosphoribohydrolase 9 LOG LIKE 9 OsLDC-like 1 lysine decarboxylase-like 1	LOGL9	LONELY GUY LIKE PHOSPHORIBOHYDROLASE 9	LPR1
											SW_9_1											chr09	21282154	21661117	21653048	21655333	Os09g0547800	Cyclin-like F-box domain containing protein. (Os09t0547800-01)	Os09t0547800-01					F-box protein 501	OsFbox501 Os_F0050
											SW_10_1											chr10	4172649	4372649	4210534	4213870	Os10g0162854	Similar to OSIGBa0106P14.3 protein. (Os10t0162854-01)	Os10t0162854-01
											SW_10_1											chr10	4172649	4372649	4226902	4229142	Os10g0162856	Similar to Chalcone and stilbene synthases N-terminal domain containing protein. (Os10t0162856-00)	Os10t0162856-00					polyketide synthase 17	OsPKS17			POLYKETIDE SYNTHASE 17	PKS18
											SW_10_1											chr10	4172649	4372649	4251360	4253026	Os10g0162980	Similar to Anthocyanidin 5 3-O-glucosyltransferase. (Os10t0162980-01)	Os10t0162980-01
											SW_10_1											chr10	4172649	4372649	4262515	4266433	Os10g0163040	Similar to Blast resistance protein. (Os10t0163040-01) Similar to Blast resistance protein. (Os10t0163040-02)	Os10t0163040-01,Os10t0163040-02
											SW_10_1											chr10	4172649	4372649	4281031	4286574	Os10g0163100	Similar to Autophagy protein Apg9 containing protein expressed. (Os10t0163100-01)	Os10t0163100-01					autophagy 9b	OsATG9b			AUTOPHAGY ASSOCIATED GENE 9B	BGLU2
											SW_10_1											chr10	4172649	4372649	4290772	4294905	Os10g0163130	Similar to Integral membrane protein DUF6 containing protein expressed. (Os10t0163130-01)	Os10t0163130-01
											SW_10_1											chr10	4172649	4372649	4326615	4329302	Os10g0163290	Similar to ABC-2 type transporter family protein. (Os10t0163290-00)	Os10t0163290-00					ABC transporter superfamily ABCG subgroup member 24	OsABCG24			ABC TRANSPORTER G FAMILY MEMBER 24	ABCI3_1
											SW_10_1											chr10	4172649	4372649	4343603	4345509	Os10g0163340	Similar to Cytosolic aldolase. (Os10t0163340-01)	Os10t0163340-01
											SW_10_1											chr10	4172649	4372649	4346870	4348360	Os10g0163370	Lecithin:cholesterol acyltransferase family protein. (Os10t0163370-01)	Os10t0163370-01
											SW_10_1						NHGW_10_1					chr10	4599332	4799332	4599943	4602849	Os10g0166600	Cytochrome P450 family protein. (Os10t0166600-01)	Os10t0166600-01
											SW_10_1						NHGW_10_1					chr10	4599332	4799332	4629337	4630248	Os10g0167200	Similar to Cytochrome P450 family protein. (Os10t0167200-00)	Os10t0167200-00
											SW_10_1						NHGW_10_1					chr10	4599332	4799332	4635054	4636133	Os10g0167250	Similar to Cytochrome P450 CYP76H18. (Os10t0167250-00)	Os10t0167250-00
											SW_10_1						NHGW_10_1					chr10	4599332	4799332	4639798	4644295	Os10g0167300	Similar to Enolase 2 (EC 4.2.1.11) (2-phosphoglycerate dehydratase 2) (2-phospho- D-glycerate hydro-lyase 2). (Os10t0167300-01) Similar to Enolase 2 (EC 4.2.1.11) (2-phosphoglycerate dehydratase 2) (2-phospho- D-glycerate hydro-lyase 2). (Os10t0167300-02)	Os10t0167300-01,Os10t0167300-02					Early Embryogenesis-Specific Enolase 1 Enolase 1	OsEE1 OsENO1
											SW_10_1						NHGW_10_1					chr10	4599332	4799332	4663188	4667087	Os10g0167600	Splicing variant (Os10t0167600-01) Cyclobutane pyrimidine dimer (CPD) photolyase Ultraviolet-B (UVB) resistance (Os10t0167600-02)	Os10t0167600-01,Os10t0167600-02					CPD photolyase cyclobutane pyrimidine dimer photolyase deoxyribodipyrimidine photolyase	CPD OsCPD OsPHR qUVR-10	CPD photolyase cyclobutane pyrimidine dimer photolyase	qUVR-10 OsPHR OsCPD CPD
											SW_10_1						NHGW_10_1					chr10	4599332	4799332	4680861	4682894	Os10g0167900	Similar to Chalcone and stilbene synthases N-terminal domain containing protein. (Os10t0167900-00)	Os10t0167900-00					polyketide synthase 18	OsPKS18			POLYKETIDE SYNTHASE 18	PKS19
											SW_10_1						NHGW_10_1					chr10	4599332	4799332	4700928	4701808	Os10g0168300	Similar to Chalcone and stilbene synthases N-terminal domain containing protein. (Os10t0168300-00)	Os10t0168300-00
											SW_10_1						NHGW_10_1					chr10	4599332	4799332	4709184	4726168	Os10g0168500	Similar to Chalcone and stilbene synthases N-terminal domain containing protein. (Os10t0168500-00)	Os10t0168500-00					polyketide synthase 19	OsPKS19			POLYKETIDE SYNTHASE 19	PLDalpha1
											SW_10_1						NHGW_10_1					chr10	4599332	4799332	4743725	4744277	Os10g0168751	Similar to Osr40g3 protein. (Os10t0168751-00)	Os10t0168751-00
											SW_10_1						NHGW_10_1					chr10	4599332	4799332	4783249	4788696	Os10g0169800	Alpha/beta hydrolase fold-1 domain containing protein. (Os10t0169800-01)	Os10t0169800-01
											SW_10_1						NHGW_10_1					chr10	4599332	4799332	4790746	4792580	Os10g0169900	Similar to nitrate and chloride transporter. (Os10t0169900-00)	Os10t0169900-00
											SW_10_2											chr10	10076295	10276295	10089510	10095035	Os10g0341700	Cellulose synthase-like H1. (Os10t0341700-01) Cellulose synthase-like H1. (Os10t0341700-02) Similar to cDNA clone:J023010H01 full insert sequence. (Os10t0341700-03) Similar to cDNA clone:J023010H01 full insert sequence. (Os10t0341700-04)	Os10t0341700-01,Os10t0341700-02,Os10t0341700-03,Os10t0341700-04						OsCSLH1 OsCslH1			CELLULOSE SYNTHASE LIKE H1	CYCD5%3B3
											SW_10_2											chr10	10076295	10276295	10120371	10122900	Os10g0342300	Serine/threonine protein kinase-related domain containing protein. (Os10t0342300-01)	Os10t0342300-01
											SW_10_2											chr10	10076295	10276295	10170579	10174444	Os10g0343100	Syntaxin 6 N-terminal domain containing protein. (Os10t0343100-01)	Os10t0343100-01
											SW_10_2											chr10	10076295	10276295	10174526	10177244	Os10g0343200	Uncharacterised protein family UPF0497 trans-membrane plant domain containing protein. (Os10t0343200-01)	Os10t0343200-01
											SW_10_2											chr10	10076295	10276295	10180422	10187639	Os10g0343400	Cellulose synthase family protein. (Os10t0343400-01)	Os10t0343400-01						OsCSLF7 OsCslF7			CELLULOSE SYNTHASE LIKE F7	CSLH1
											SW_10_2											chr10	10076295	10276295	10189694	10195055	Os10g0343500	Transposase Ptta/En/Spm plant domain containing protein. (Os10t0343500-00)	Os10t0343500-00
											SW_10_2											chr10	10076295	10276295	10216071	10218319	Os10g0343900	Thioredoxin fold domain containing protein. (Os10t0343900-01)	Os10t0343900-01
											SW_10_2											chr10	10076295	10276295	10231802	10234439	Os10g0344000	Similar to transparent testa 12 protein. (Os10t0344000-01)	Os10t0344000-01
											SW_10_2											chr10	10076295	10276295	10243221	10252736	Os10g0344500	Similar to cDNA clone:001-128-E01 full insert sequence. (Os10t0344500-00)	Os10t0344500-00
	DM_10_1																					chr10	11052024	11252024	11088189	11091676	Os10g0360800	Protein kinase catalytic domain domain containing protein. (Os10t0360800-00)	Os10t0360800-00
	DM_10_1																					chr10	11052024	11252024	11110251	11110999	Os10g0361000	Lipoxygenase LH2 domain containing protein. (Os10t0361000-01)	Os10t0361000-01					Dehydration stress-induced protein
	DM_10_1																					chr10	11052024	11252024	11124394	11124885	Os10g0361300	Lipoxygenase LH2 domain containing protein. (Os10t0361300-00)	Os10t0361300-00
	DM_10_1																					chr10	11052024	11252024	11185582	11186269	Os10g0361900	Lipoxygenase LH2 domain containing protein. (Os10t0361900-00)	Os10t0361900-00
	DM_10_1																					chr10	11052024	11252024	11191930	11203599	Os10g0362300	Similar to Histidine kinase 3. (Os10t0362300-01) Similar to Histidine kinase. (Os10t0362300-02) Histidine kinase Cytokinin signaling (Os10t0362300-03) Histidine kinase Cytokinin signaling (Os10t0362300-04)	Os10t0362300-01,Os10t0362300-02,Os10t0362300-03,Os10t0362300-04					His kinase 5 histidine kinase 5	Crl3 HK OHK3 Ohk3 OsHK2 OsHK5	HISTIDINE KINASE 5 Oryza sativa histidine kinase 3b histidine kinase 5 His kinase 5	HK5 OHK3b OHK3 HK OsHK5 Crl3 Ohk3 OsHK2	HISTIDINE KINASE 5	HOS66
		DFM_10_1																				chr10	11741037	11941037	11863947	11865368	Os10g0374200	Paired amphipathic helix domain containing protein. (Os10t0374200-00)	Os10t0374200-00
		DFM_10_1																				chr10	11741037	11941037	11874009	11877350	Os10g0374450	Similar to Barren inflorescence2-like serine/threonine protein kinase (Fragment). (Os10t0374450-00)	Os10t0374450-00
		DFM_10_1																				chr10	11741037	11941037	11918620	11919360	Os10g0375400	Leucine-rich repeat domain containing protein. (Os10t0375400-00)	Os10t0375400-00
		DFM_10_1																				chr10	11741037	11941037	11935626	11942860	Os10g0375600	Similar to ER66 protein (Fragment). (Os10t0375600-01)	Os10t0375600-01					CBT homolog CaM-binding transcription factor homolog OsCBT homolog
	DM_10_2	DFM_10_2																				chr10	15268426	15468426	15268589	15269703	Os10g0429300	Kelch related domain containing protein. (Os10t0429300-00)	Os10t0429300-00					MATH-BTB protein 30 MDC protein having BTB domain 30 MDC protein with a BTB domain 30	MB30 OsMB30
	DM_10_2	DFM_10_2																				chr10	15268426	15468426	15279959	15281164	Os10g0429600	Similar to BTB/POZ domain containing protein. (Os10t0429600-00)	Os10t0429600-00					MATH-BTB protein 42 MDC protein having BTB domain 42 MDC protein with a BTB domain 42	MB42 OsMB42
	DM_10_2	DFM_10_2																				chr10	15268426	15468426	15303901	15309302	Os10g0430200	Similar to Sinapyl alcohol dehydrogenase. (Os10t0430200-01) Similar to Sinapyl alcohol dehydrogenase. (Os10t0430200-02) Similar to Sinapyl alcohol dehydrogenase. (Os10t0430200-03)	Os10t0430200-01,Os10t0430200-02,Os10t0430200-03					Cinnamyl alcohol dehydrogenase 3	OsCAD3			CINNAMYL ALCOHOL DEHYDROGENASE 3	CAD4
	DM_10_2	DFM_10_2																				chr10	15268426	15468426	15326689	15330337	Os10g0430600	Aminotransferase class-II pyridoxal-phosphate binding site domain containing protein. (Os10t0430600-01)	Os10t0430600-01					MATH-BTB protein 46 MDC protein having BTB domain 46 MDC protein with a BTB domain 46	MB46 OsMB46
	DM_10_2	DFM_10_2																				chr10	15268426	15468426	15341888	15350754	Os10g0430900	Tyrosine protein kinase domain containing protein. (Os10t0430900-01)	Os10t0430900-01
	DM_10_2	DFM_10_2																				chr10	15268426	15468426	15402601	15405799	Os10g0431900	Serine/threonine protein kinase-related domain containing protein. (Os10t0431900-01) Serine/threonine protein kinase-related domain containing protein. (Os10t0431900-02)	Os10t0431900-01,Os10t0431900-02					Receptor-like Cytoplasmic Kinase 300	OsRLCK300			RECEPTOR-LIKE CYTOPLASMIC KINASE 300	RLCK304
	DM_10_2	DFM_10_2																				chr10	15268426	15468426	15424832	15427433	Os10g0432300	Similar to Transcription factor IID TFIID (Fragment). (Os10t0432300-01) Non-protein coding transcript. (Os10t0432300-02)	Os10t0432300-01,Os10t0432300-02
	DM_10_2	DFM_10_2																				chr10	15268426	15468426	15437445	15437735	Os10g0432725	Similar to cDNA clone: J075155G16 full insert sequence. (Os10t0432725-00)	Os10t0432725-00
	DM_10_2	DFM_10_2																				chr10	15268426	15468426	15462806	15463918	Os10g0434000	Similar to BTB/POZ domain containing protein. (Os10t0434000-00)	Os10t0434000-00					MATH-BTB protein 38 MDC protein having BTB domain 38 MDC protein with a BTB domain 38	MB38 OsMB38
	DM_10_2	DFM_10_2																				chr10	15268426	15468426	15466956	15468056	Os10g0434200	Similar to BTB/POZ domain containing protein. (Os10t0434200-00)	Os10t0434200-00					MATH-BTB protein 34 MDC protein having BTB domain 34 MDC protein with a BTB domain 34	MB34 OsMB34
	DM_10_2	DFM_10_2																				chr10	15268426	15468426	15468394	15471167	Os10g0434300	Similar to F-box domain containing protein. (Os10t0434300-01)	Os10t0434300-01
DF_10_1	DM_10_3																					chr10	17223647	17423647	17221688	17224614	Os10g0466500	CCT domain containing protein. (Os10t0466500-01) Similar to CCT motif family protein. (Os10t0466500-02)	Os10t0466500-01,Os10t0466500-02					"CCT (CO CO-LIKE and TOC1) domain protein 34" CCT MOTIF FAMILY (CMF) gene 10 CCT domain protein 34 CCT domain-containing gene 34	OsCCT34 OsCMF10
DF_10_1	DM_10_3																					chr10	17223647	17423647	17227374	17229369	Os10g0466700	Similar to 60S ribosomal protein L17. (Os10t0466700-01)	Os10t0466700-01					Ribosomal protein L23e
DF_10_1	DM_10_3																					chr10	17223647	17423647	17250766	17255582	Os10g0467200	Peroxisome assembly p12 domain containing protein. (Os10t0467200-01)	Os10t0467200-01
DF_10_1	DM_10_3																					chr10	17223647	17423647	17258200	17261223	Os10g0467600	Similar to cap-binding protein p28. (Os10t0467600-01)	Os10t0467600-01					cap-binding protein p28	p28
DF_10_1	DM_10_3																					chr10	17223647	17423647	17262050	17266561	Os10g0467800	Secondary wall-specific cellulose synthase Secondary cell wall formation (Os10t0467800-01)	Os10t0467800-01					Cellulose synthase A catalytic subunit 7 Cellulose synthase A catalytic subunit 7 [UDP-forming]	CesA7 OS_CESA07 OsCESA7 OsCesA 7 OsCesA7	CELLULOSE SYNTHASE A7 Cellulose synthase A catalytic subunit 7 [UDP-forming] Cellulose synthase A catalytic subunit 7	CESA7 OsCesA7 OsCESA7 OS_CESA07 OsCesA 7 CesA7	CELLULOSE SYNTHASE A7	CHT4
DF_10_1	DM_10_3																					chr10	17223647	17423647	17267138	17273224	Os10g0467900	Protein kinase catalytic domain domain containing protein. (Os10t0467900-01)	Os10t0467900-01
DF_10_1	DM_10_3																					chr10	17223647	17423647	17296719	17298113	Os10g0468250	Putative harbinger transposase-derived nuclease domain containing protein. (Os10t0468250-00)	Os10t0468250-00
DF_10_1	DM_10_3																					chr10	17223647	17423647	17346611	17349754	Os10g0469300	Leucine-rich repeat N-terminal domain containing protein. (Os10t0469300-00)	Os10t0469300-00
DF_10_1	DM_10_3																					chr10	17223647	17423647	17357738	17361914	Os10g0469600	Similar to Leucine Rich Repeat family protein expressed. (Os10t0469600-01)	Os10t0469600-01
DF_10_1	DM_10_3																					chr10	17223647	17423647	17365026	17366810	Os10g0469700	Leucine-rich repeat typical subtype containing protein. (Os10t0469700-01)	Os10t0469700-01
DF_10_1	DM_10_3																					chr10	17223647	17423647	17374458	17378953	Os10g0469900	TGF-beta receptor type I/II extracellular region family protein. (Os10t0469900-01) Similar to peptide transporter PTR2. (Os10t0469900-02)	Os10t0469900-01,Os10t0469900-02
DF_10_1	DM_10_3																					chr10	17223647	17423647	17415606	17420814	Os10g0470700	Similar to Peptide transporter. (Os10t0470700-01)	Os10t0470700-01						OsPTR3			PROTEIN TRANSPORTER 3	qSH1
		DFM_10_3																				chr10	21039023	21239023	21048303	21052560	Os10g0539900	Tonoplast monosaccharide transpoter Vacuolar sugar transport (Os10t0539900-01) Similar to Hexose transporter. (Os10t0539900-02) Similar to Hexose transporter. (Os10t0539900-03) Similar to Hexose transporter. (Os10t0539900-04)	Os10t0539900-01,Os10t0539900-02,Os10t0539900-03,Os10t0539900-04						OsTMT1	TONOPLAST MONOSACCHARIDE TRANSPORTER 1	TMT1 OsTMT1	TONOPLAST MONOSACCHARIDE TRANSPORTER 1	TOP6A2
		DFM_10_3																				chr10	21039023	21239023	21055287	21056361	Os10g0540000	Similar to Zinc finger C3HC4 type family protein expressed. (Os10t0540000-01)	Os10t0540000-01
		DFM_10_3																				chr10	21039023	21239023	21058117	21061300	Os10g0540100	Pentatricopeptide repeat domain containing protein. (Os10t0540100-01)	Os10t0540100-01
		DFM_10_3																				chr10	21039023	21239023	21059208	21064578	Os10g0540200	Similar to Selenium-binding protein-like. (Os10t0540200-01)	Os10t0540200-01
		DFM_10_3																				chr10	21039023	21239023	21105109	21108901	Os10g0540900	Inorganic pyrophosphatase domain containing protein. (Os10t0540900-01)	Os10t0540900-01
		DFM_10_3																				chr10	21039023	21239023	21109457	21114148	Os10g0541000	Similar to Seven transmembrane protein Mlo2. (Os10t0541000-01)	Os10t0541000-01					Mildew resistance Locus O-1 powdery-MiLdew-resistance gene O1 powdery-MiLdew-resistance gene O4	MLO1 OsMLO1 OsMLO4			POWDERY-MILDEW-RESISTANCE GENE O_	MPK7
		DFM_10_3																				chr10	21039023	21239023	21126355	21130091	Os10g0541200	Similar to Protein phosphatase 2C containing protein expressed. (Os10t0541200-01)	Os10t0541200-01					Protein phosphatase 113	OsPP113
		DFM_10_3																				chr10	21039023	21239023	21143694	21146902	Os10g0541600	Peptidase S10 serine carboxypeptidase domain containing protein. (Os10t0541600-00)	Os10t0541600-00					Serine carboxypeptidase 47	OsSCP47			SERINE CARBOXYPEPTIDASE 47	SCP7
		DFM_10_3																				chr10	21039023	21239023	21168491	21169227	Os10g0542100	Plant EC metallothionein-like protein family 15 protein. (Os10t0542100-01)	Os10t0542100-01					Metallothionein 4 type 4 metallothionein	OsMT-II-1a OsMT4			METALLOTHIONEIN II-1A	NAC108
		DFM_10_3																				chr10	21039023	21239023	21179551	21181282	Os10g0542400	Expansin/Lol pI family protein. (Os10t0542400-01) Expansin/Lol pI family protein. (Os10t0542400-02)	Os10t0542400-01,Os10t0542400-02
		DFM_10_3																				chr10	21039023	21239023	21203869	21204669	Os10g0542800	Similar to ATP binding protein. (Os10t0542800-01)	Os10t0542800-01					Receptor-like Cytoplasmic Kinase 304	OsRLCK304			RECEPTOR-LIKE CYTOPLASMIC KINASE 304	RLCK362
		DFM_10_3																				chr10	21039023	21239023	21205700	21207611	Os10g0542900	Similar to chitinase. (Os10t0542900-01)	Os10t0542900-01					Chitinase 8 Chitinase8 Class II chitinase a PR-3 chitinase 8 Pathogenesis related (PR)-3 chitinase 8 Pathogenesis related-3 chitinase 8	Chia2a Cht2 Cht8 OsChia2a Rcht2			CHITINASE 8	CIPK27
		DFM_10_3																				chr10	21039023	21239023	21219598	21221819	Os10g0543400	Chitinase 8. (Os10t0543400-00)	Os10t0543400-00
		DFM_10_3																				chr10	21039023	21239023	21224757	21226937	Os10g0543500	Six-bladed beta-propeller TolB-like domain containing protein. (Os10t0543500-01)	Os10t0543500-01
		DFM_10_3																				chr10	21039023	21239023	21231593	21233093	Os10g0543800	Similar to Glutathione S-transferase GST 11 (EC 2.5.1.18). (Os10t0543800-00)	Os10t0543800-00					31 kDa rice phloem protein PHI GLUTATHIONE S-TRANSFERASE 6 phloem specific glutathione S-transferase	GSTF6 OsGSTF6 OsRPP31			PHLOEM PROTEIN 31	RPT3
		DFM_11_1																				chr11	5303023	5503023	5336615	5339804	Os11g0205800	Similar to F-box domain containing protein expressed. (Os11t0205800-01)	Os11t0205800-01					F-box family-14	Fbox-14
		DFM_11_1																				chr11	5303023	5503023	5342926	5345614	Os11g0205900	Similar to F-box domain containing protein expressed. (Os11t0205900-00)	Os11t0205900-00					F-box family-13 F-box protein 586	Fbox-13 OsFbox586 Os_F0088
		DFM_11_1																				chr11	5303023	5503023	5357840	5359373	Os11g0206200	Mitochodrial transcription termination factor-related family protein. (Os11t0206200-01) Mitochodrial transcription termination factor-related family protein. (Os11t0206200-02)	Os11t0206200-01,Os11t0206200-02
		DFM_11_1																				chr11	5303023	5503023	5363189	5364957	Os11g0206400	Mitochodrial transcription termination factor-related family protein. (Os11t0206400-01)	Os11t0206400-01
		DFM_11_1																				chr11	5303023	5503023	5364477	5370383	Os11g0206300	Similar to Mitochondrial transcription termination factor-like family-1. (Os11t0206300-01)	Os11t0206300-01
		DFM_11_1																				chr11	5303023	5503023	5372635	5375530	Os11g0206600	Mitochodrial transcription termination factor-related family protein. (Os11t0206600-01) Mitochodrial transcription termination factor-related family protein. (Os11t0206600-02) Similar to Mitochondrial transcription termination factor-like family-3. (Os11t0206600-03)	Os11t0206600-01,Os11t0206600-02,Os11t0206600-03
		DFM_11_1																				chr11	5303023	5503023	5378426	5383879	Os11g0206700	Guanine nucleotide binding protein (G-protein) alpha subunit family protein. (Os11t0206700-01) Similar to predicted protein. (Os11t0206700-02)	Os11t0206700-01,Os11t0206700-02
		DFM_11_1																				chr11	5303023	5503023	5419433	5427714	Os11g0207100	Similar to SEU3A protein. (Os11t0207100-01)	Os11t0207100-01
		DFM_11_1																				chr11	5303023	5503023	5460669	5464646	Os11g0207200	Similar to MAP3Ka. (Os11t0207200-01)	Os11t0207200-01
		DFM_11_1																				chr11	5303023	5503023	5465014	5466306	Os11g0207300	Bacterial luciferase-like family protein. (Os11t0207300-00)	Os11t0207300-00
		DFM_11_1																				chr11	5303023	5503023	5467512	5469283	Os11g0207400	NB-ARC domain containing protein. (Os11t0207400-01)	Os11t0207400-01
		DFM_11_1																				chr11	5303023	5503023	5479730	5482703	Os11g0207600	Myb-like protein. (Os11t0207600-00)	Os11t0207600-00					myb transcription factor 12 transcription factor MYB12	OsMyb12
		DFM_11_1																				chr11	5303023	5503023	5488731	5493004	Os11g0207700	Similar to Flavin-binding monooxygenase-like family protein. (Os11t0207700-00)	Os11t0207700-00						OsYUC13 OsYUCCA13			YUCCA-LIKE GENE 13	ZIP3
		DFM_11_2																				chr11	6138153	6338169	6143031	6146613	Os11g0218000	bZIP transcription factor bZIP-1 domain containing protein. (Os11t0218000-01)	Os11t0218000-01					b-ZIP transcription factor 82	OsbZIP82			b-ZIP TRANSCRIPTION FACTOR 82	BZIP9
		DFM_11_2																				chr11	6138153	6338169	6146834	6148416	Os11g0218100	Similar to RNApol24. (Os11t0218100-01)	Os11t0218100-01
		DFM_11_2																				chr11	6138153	6338169	6155842	6156093	Os11g0218200	Similar to RNApol24. (Os11t0218200-00)	Os11t0218200-00
		DFM_11_2																				chr11	6138153	6338169	6187696	6188042	Os11g0218560	Similar to Protein kinase domain containing protein expressed. (Os11t0218560-00)	Os11t0218560-00
		DFM_11_2																				chr11	6138153	6338169	6188378	6188807	Os11g0218619	Similar to Protein kinase domain containing protein expressed. (Os11t0218619-00)	Os11t0218619-00
		DFM_11_2																				chr11	6138153	6338169	6189723	6190015	Os11g0218678	Similar to Protein kinase domain containing protein expressed. (Os11t0218678-00)	Os11t0218678-00
		DFM_11_2																				chr11	6138153	6338169	6192714	6193229	Os11g0218737	Similar to Protein kinase domain containing protein expressed. (Os11t0218737-00)	Os11t0218737-00
		DFM_11_2																				chr11	6138153	6338169	6201172	6204657	Os11g0219000	Peptidase S16 lon N-terminal domain containing protein. (Os11t0219000-01)	Os11t0219000-01					CLP PROTEASE 12 Clp protease 12	CLP12 OsClp12
		DFM_11_2																				chr11	6138153	6338169	6218498	6226650	Os11g0219400	Ankyrin repeat containing protein. (Os11t0219400-01)	Os11t0219400-01
		DFM_11_2																				chr11	6138153	6338169	6285765	6287989	Os11g0220300	Similar to NB-ARC domain containing protein expressed. (Os11t0220300-01)	Os11t0220300-01
		DFM_11_2																				chr11	6138153	6338169	6288905	6291118	Os11g0220400	Similar to ATPase AAA family protein expressed. (Os11t0220400-01)	Os11t0220400-01
		DFM_11_2																				chr11	6138153	6338169	6306848	6307729	Os11g0220600	Tetraspanin domain containing protein. (Os11t0220600-00)	Os11t0220600-00
		DFM_11_2																				chr11	6138153	6338169	6321270	6323933	Os11g0220800	Similar to 60S ribosomal protein L10 (QM protein homolog). (Os11t0220800-01)	Os11t0220800-01
		DFM_11_2																				chr11	6138153	6338169	6335893	6342309	Os11g0221000	Aux/IAA_ARF_dimerisation domain containing protein. (Os11t0221000-01)	Os11t0221000-01					Aux/IAA protein 27	OsIAA27				IAMT1
																			CHL_11_1			chr11	17462184	17814592	17470606	17473268	Os11g0492800	Similar to Esterase PIR7A. (Os11t0492800-00)	Os11t0492800-00
																			CHL_11_1			chr11	17462184	17814592	17481271	17481813	Os11g0492900	Similar to NBS-LRR type resistance protein (Fragment). (Os11t0492900-00)	Os11t0492900-00
																			CHL_11_1			chr11	17462184	17814592	17487115	17487613	Os11g0493000	Similar to NB-ARC domain containing protein. (Os11t0493000-00)	Os11t0493000-00
																			CHL_11_1			chr11	17462184	17814592	17509307	17509867	Os11g0493100	Similar to NB-ARC domain containing protein. (Os11t0493100-00)	Os11t0493100-00
																			CHL_11_1			chr11	17462184	17814592	17562956	17563942	Os11g0494100	Similar to NBS-LRR type resistance protein (Fragment). (Os11t0494100-00)	Os11t0494100-00
																			CHL_11_1			chr11	17462184	17814592	17596500	17596895	Os11g0495400	Similar to PHF5-like protein. (Os11t0495400-00)	Os11t0495400-00
																			CHL_11_1			chr11	17462184	17814592	17599930	17601552	Os11g0495950	FAD-linked oxidase FAD-binding subdomain 2 domain containing protein. (Os11t0495950-00)	Os11t0495950-00
																			CHL_11_1		NBI_11_1	chr11	17462184	17814592	17616598	17618036	Os11g0496400	Octicosapeptide/Phox/Bem1p domain containing protein. (Os11t0496400-01)	Os11t0496400-01						OsSTA259
																			CHL_11_1		NBI_11_1	chr11	17462184	17814592	17625788	17626349	Os11g0496500	Similar to AT.I.24-5 protein (Fragment). (Os11t0496500-01)	Os11t0496500-01
																					NBI_11_1	chr11	17462184	17814592	17670502	17676701	Os11g0497000	Similar to Ubiquitin activating enzyme-like protein (SUMO activating enzyme 1a). (Os11t0497000-01)	Os11t0497000-01
																					NBI_11_1	chr11	17462184	17814592	17722080	17725438	Os11g0498400	Zinc finger C2H2-like domain containing protein. (Os11t0498400-01)	Os11t0498400-01
																					NBI_11_1	chr11	17462184	17814592	17729083	17730337	Os11g0498600	Similar to HVA22 protein. (Os11t0498600-01)	Os11t0498600-01
																					NBI_11_1	chr11	17462184	17814592	17785138	17792540	Os11g0499600	Hydroxysteroid dehydrogenase Cuticle formation Lipid homeostasis (Os11t0499600-01) Similar to cis-2 3-dihydrobiphenyl-2 3-diol dehydrogenase. (Os11t0499600-02)	Os11t0499600-01,Os11t0499600-02					hydroxysteroid dehydrogenase 1	OsHSD1		OsHSD1	HYDROXYSTEROID DEHYDROGENASE 1	HSFB4B
																					NBI_11_1	chr11	17462184	17814592	17807490	17807907	Os11g0500050	Similar to GRAS family transcription factor containing protein. (Os11t0500050-00)	Os11t0500050-00
																					NBI_11_1	chr11	17462184	17814592	17808526	17811943	Os11g0500100	Similar to HAT family dimerisation domain containing protein. (Os11t0500100-00)	Os11t0500100-00
																				FLA_11_1		chr11	24193732	24393732	24192139	24195237	Os11g0620500	Tyrosine protein kinase domain containing protein. (Os11t0620500-01)	Os11t0620500-01
																				FLA_11_1		chr11	24193732	24393732	24218226	24218772	Os11g0621200	Similar to OSIGBa0117N13.1 protein. (Os11t0621200-00)	Os11t0621200-00
																				FLA_11_1		chr11	24193732	24393732	24230431	24233443	Os11g0621500	Similar to EARLY FLOWERING 4 (Fragment). (Os11t0621500-01) Non-protein coding transcript. (Os11t0621500-02)	Os11t0621500-01,Os11t0621500-02						ELF4_chr.11
																				FLA_11_1		chr11	24193732	24393732	24267570	24268145	Os11g0621825	Similar to Universal stress protein 1561. (Os11t0621825-00)	Os11t0621825-00
																				FLA_11_1		chr11	24193732	24393732	24279005	24280117	Os11g0622600	TRAF-type domain containing protein. (Os11t0622600-00)	Os11t0622600-00					MATH-BTB protein 52 MDC protein having BTB domain 52 MDC protein with a BTB domain 52	MB52 OsMB52
																				FLA_11_1		chr11	24193732	24393732	24302518	24307835	Os11g0622800	Putative cinnamyl alcohol dehydrogenase 4. (Os11t0622800-00)	Os11t0622800-00					Cinnamyl alcohol dehydrogenase 4	OsCAD4			CINNAMYL ALCOHOL DEHYDROGENASE 4	CAM61
																				FLA_11_1		chr11	24193732	24393732	24375028	24377233	Os11g0623601	Citrate synthase-like domain containing protein. (Os11t0623601-00)	Os11t0623601-00
																				FLA_11_1		chr11	24193732	24393732	24387280	24390444	Os11g0623800	Similar to NB-ARC domain containing protein. (Os11t0623800-00)	Os11t0623800-00						Osh359-3 Osh359-5
											SW_12_1											chr12	4090069	4290069	4091707	4097797	Os12g0181200	Similar to Protein kinase domain containing protein. (Os12t0181200-00)	Os12t0181200-00					Receptor-like Cytoplasmic Kinase 362	OsRLCK362			RECEPTOR-LIKE CYTOPLASMIC KINASE 362	RLCK368
											SW_12_1											chr12	4090069	4290069	4103244	4104420	Os12g0181300	Similar to TRAF-type zinc finger family protein. (Os12t0181300-00)	Os12t0181300-00
											SW_12_1											chr12	4090069	4290069	4120926	4122836	Os12g0181500	Amino acid permease Transport of amino acids (Os12t0181500-01)	Os12t0181500-01					amino acid permease 11A amino acid permease 16 amino acid/auxin permease 16	AAP11A AAP16 OsAAP11A OsAAP16	amino acid permease 11A amino acid permease 16 amino acid/auxin permease 16	OsAAP11A AAP11A OsAAP16 AAP16
											SW_12_1											chr12	4090069	4290069	4144620	4146619	Os12g0181600	Amino acid transporter transmembrane domain containing protein. (Os12t0181600-01)	Os12t0181600-01					amino acid permease 11B amino acid permease 15 amino acid/auxin permease 15	AAP11B AAP15 OsAAP11B OsAAP15
											SW_12_1											chr12	4090069	4290069	4163635	4167904	Os12g0181900	Pentatricopeptide repeat domain containing protein. (Os12t0181900-01)	Os12t0181900-01
											SW_12_1											chr12	4090069	4290069	4171993	4176907	Os12g0182200	Similar to Dihydrolipoamide S-acetyltransferase. (Os12t0182200-01) Similar to Dihydrolipoyllysine-residue acetyltransferase component of pyruvatedehydrogenase complex. (Os12t0182200-02)	Os12t0182200-01,Os12t0182200-02
											SW_12_1											chr12	4090069	4290069	4178415	4182634	Os12g0182300	Protein kinase core domain containing protein. (Os12t0182300-01)	Os12t0182300-01
											SW_12_1											chr12	4090069	4290069	4194063	4198878	Os12g0182700	Histone deacetylase superfamily protein. (Os12t0182700-01)	Os12t0182700-01					histone deacetylase 10	OsHDAC10			HISTONE DEACETYLASE 10	HK5
											SW_12_1											chr12	4090069	4290069	4209290	4213112	Os12g0183100	Similar to Branched chain alpha-keto acid dehydrogenase E1-alpha subunit (Fragment). (Os12t0183100-01) Similar to Branched-chain alpha keto-acid dehydrogenase E1 alpha subunit-like protein. (Os12t0183100-02) Similar to Branched-chain alpha keto-acid dehydrogenase E1 alpha subunit-like protein. (Os12t0183100-03)	Os12t0183100-01,Os12t0183100-02,Os12t0183100-03					branched chain alpha-keto acid dehydrogenase E1-alpha subunit senescence-associated dehydrogenase
											SW_12_1											chr12	4090069	4290069	4213199	4216353	Os12g0183200	Similar to 3'(2') 5'-bisphosphate nucleotidase. (Os12t0183200-00)	Os12t0183200-00
											SW_12_1											chr12	4090069	4290069	4216583	4217770	Os12g0183300	Similar to 3'(2') 5'-bisphosphate nucleotidase. (Os12t0183300-01)	Os12t0183300-01					HAL2 Homolog Hal2-like protein	RHL
											SW_12_1											chr12	4090069	4290069	4220640	4221273	Os12g0183450	Similar to OSIGBa0104J13.2 protein. (Os12t0183450-00)	Os12t0183450-00
								PL_12_1														chr12	11106556	11306556	11184671	11191580	Os12g0290100	Similar to Protein kinase. (Os12t0290100-01) Similar to Protein kinase. (Os12t0290100-02)	Os12t0290100-01,Os12t0290100-02
								PL_12_1														chr12	11106556	11306556	11194132	11205015	Os12g0290150	Similar to QS (QUINOLINATE SYNTHASE) 4 iron 4 sulfur cluster binding / enzyme activator/ protein homodimerization/ quinolinate synthetase A. (Os12t0290150-00)	Os12t0290150-00
								PL_12_1														chr12	11106556	11306556	11218787	11232943	Os12g0290600	Similar to Dual specificity protein phosphatase 8 (EC 3.1.3.48) (EC 3.1.3.16) (Neuronal tyrosine threonine phosphatase 1). (Os12t0290600-01)	Os12t0290600-01
								PL_12_1														chr12	11106556	11306556	11242571	11259839	Os12g0291000	Similar to DNA-directed DNA polymerase family protein. (Os12t0291000-00)	Os12t0291000-00
								PL_12_1														chr12	11106556	11306556	11262587	11263636	Os12g0291100	Similar to Petunia ribulose 1 5-bisphosphate carboxylase small subunit mRNA (clone pSSU 51) partial cds. (Fragment). (Os12t0291100-01) Similar to Ribulose bisphosphate carboxylase small chain. (Os12t0291100-02) Non-protein coding transcript. (Os12t0291100-03)	Os12t0291100-01,Os12t0291100-02,Os12t0291100-03					5-Bisphosphate Carboxylase/Oxygenase Small Subunit 3 Ribulose-1 RuBisCO small subunit 3	OsRBCS3 OsRbcS3 RbcS3 rbcS
								PL_12_1														chr12	11106556	11306556	11265647	11267889	Os12g0291200	Similar to Ribulose bisphosphate carboxylase small chain. (Os12t0291200-00)	Os12t0291200-00
								PL_12_1														chr12	11106556	11306556	11277247	11278306	Os12g0291400	Similar to Petunia ribulose 1 5-bisphosphate carboxylase small subunit mRNA (clone pSSU 51) partial cds. (Fragment). (Os12t0291400-01)	Os12t0291400-01					5-Bisphosphate Carboxylase/Oxygenase Small Subunit 5 Ribulose-1 RuBisCO small subunit 5	OsRBCS5 OsRbcS5 RbcS5
																HGW_12_1						chr12	16480963	16680963	16589263	16595997	Os12g0467300	NB-ARC domain containing protein. (Os12t0467300-01)	Os12t0467300-01
																HGW_12_1						chr12	16480963	16680963	16598434	16599501	Os12g0467450	Similar to OSIGBa0110B10.2 protein. (Os12t0467450-00)	Os12t0467450-00
																HGW_12_1						chr12	16480963	16680963	16616740	16618664	Os12g0467700	ATPase AAA-type core domain containing protein. (Os12t0467700-01) Similar to ATPase 2. (Os12t0467700-02)	Os12t0467700-01,Os12t0467700-02
																HGW_12_1						chr12	16480963	16680963	16640709	16642633	Os12g0468000	ATPase AAA-type core domain containing protein. (Os12t0468000-01) Similar to ATPase 2. (Os12t0468000-02)	Os12t0468000-01,Os12t0468000-02
												NSW_12_1										chr12	16963073	17163073	16988415	16990867	Os12g0472500	Homolog of the Arabidopsis TAPETUM DETERMINANT1 (TPD1) protein Regulation of early anther cell differentiation (Os12t0472500-01)	Os12t0472500-01					MICROSPORELESS 2 MICROSPORELESS2 TPD1-like 1A	MIL2 OsTDL1A OsTDL1A/MIL2 OsTDL1a TDL1A	TPD1-like 1A MICROSPORELESS2	OsTDL1A MIL2
												NSW_12_1										chr12	16963073	17163073	17009383	17011944	Os12g0472800	B repeat unit of collagen binding surface protein (cna) containing protein. (Os12t0472800-01)	Os12t0472800-01					Pollen Ole e I allergen and extensin 19	OsPOEI19 POEI19
												NSW_12_1										chr12	16963073	17163073	17070764	17071549	Os12g0473900	Similar to Protease inhibitor/seed storage/LTP family protein. (Os12t0473900-00)	Os12t0473900-00
												NSW_12_1										chr12	17476464	17676464	17478005	17486364	Os12g0478400	EGF-type aspartate/asparagine hydroxylation site domain containing protein. (Os12t0478400-00)	Os12t0478400-00					OsWAK receptor-like protein OsWAK-RLP Receptor-like Cytoplasmic Kinase 368	OsRLCK368 OsWAK OsWAK125 WAK125			RECEPTOR-LIKE CYTOPLASMIC KINASE 368	RLCK373
												NSW_12_1										chr12	17476464	17676464	17514849	17515832	Os12g0478900	Sterile alpha motif-type domain containing protein. (Os12t0478900-00)	Os12t0478900-00
												NSW_12_1										chr12	17476464	17676464	17571844	17577848	Os12g0479400	Similar to Auxin response factor 1. (Os12t0479400-01) Similar to Auxin response factor 24. (Os12t0479400-02) Similar to Isoform 2 of Auxin response factor 24. (Os12t0479400-03)	Os12t0479400-01,Os12t0479400-02,Os12t0479400-03					auxin response factor 24 auxin response factor-24	OsARF24			AUXIN RESPONSE FACTOR 24	ARF3
												NSW_12_1										chr12	17476464	17676464	17612395	17618588	Os12g0479900	Similar to aminopeptidase. (Os12t0479900-01)	Os12t0479900-01
												NSW_12_1										chr12	17476464	17676464	17619427	17623993	Os12g0480000	Zinc finger DHHC-type domain containing protein. (Os12t0480000-01)	Os12t0480000-01
												NSW_12_1										chr12	17476464	17676464	17624501	17625313	Os12g0480100	Similar to One helix protein (OHP). (Os12t0480100-01)	Os12t0480100-01
												NSW_12_1										chr12	17476464	17676464	17628181	17632392	Os12g0480200	Similar to H0321H01.14 protein. (Os12t0480200-01)	Os12t0480200-01
												NSW_12_1										chr12	17680115	17966204	17684802	17694915	Os12g0481100	Similar to cDNA clone:J033010C22 full insert sequence. (Os12t0481100-01)	Os12t0481100-01					RNA helicase 28	OsRH28
												NSW_12_1										chr12	17680115	17966204	17708000	17715334	Os12g0481400	Similar to NBS-LRR disease resistance protein homologue. (Os12t0481400-00)	Os12t0481400-00
												NSW_12_1										chr12	17680115	17966204	17735989	17740563	Os12g0481700	Disease resistance protein domain containing protein. (Os12t0481700-00)	Os12t0481700-00
												NSW_12_1										chr12	17680115	17966204	17758510	17763084	Os12g0482100	Disease resistance protein domain containing protein. (Os12t0482100-00)	Os12t0482100-00
										NSL_12_1		NSW_12_1										chr12	17680115	17966204	17788701	17791111	Os12g0482700	Similar to L-galactose dehydrogenase. (Os12t0482700-01) Similar to L-galactose dehydrogenase. (Os12t0482700-02)	Os12t0482700-01,Os12t0482700-02
										NSL_12_1												chr12	17680115	17966204	17893729	17894557	Os12g0484375	Similar to H0315A08.1 protein. (Os12t0484375-00)	Os12t0484375-00
										NSL_12_1												chr12	17680115	17966204	17900930	17902995	Os12g0484600	Nodule-specific protein-like. (Os12t0484600-01) Nodulin-like domain containing protein. (Os12t0484600-02)	Os12t0484600-01,Os12t0484600-02
										NSL_12_1												chr12	17680115	17966204	17907213	17909016	Os12g0484700	Similar to Yippee-like protein CG15309. (Os12t0484700-01)	Os12t0484700-01
										NSL_12_1												chr12	17680115	17966204	17915628	17919491	Os12g0484900	Similar to Growth-regulating factor 7. (Os12t0484900-01)	Os12t0484900-01					growth-regulating factor7	OsGRF7			GROWTH-REGULATING FACTOR 7	GRX18
										NSL_12_1												chr12	17680115	17966204	17924546	17931666	Os12g0485000	Similar to O-sialoglycoprotein endopeptidase. (Os12t0485000-01) Peptidase M22 glycoprotease domain containing protein. (Os12t0485000-02)	Os12t0485000-01,Os12t0485000-02
										NSL_12_1												chr12	17680115	17966204	17955781	17964284	Os12g0485400	Similar to Cyclin T1 (Fragment). (Os12t0485400-01)	Os12t0485400-01					T-type cyclin 1%3B6	CycT1%3B6 CycT1%3Bos%3B6 Orysa%3BCycT1%3B6			CYCLIN-T1-6	CYP18-2
										NSL_12_1												chr12	17680115	17966204	17964742	17967694	Os12g0485500	Similar to HesB/YadR/YfhF family protein. (Os12t0485500-01)	Os12t0485500-01					Iron-sulfur cluster protein 8	OsISC8			IRON-SULFUR CLUSTER PROTEIN 8	KAT1
											SW_12_2											chr12	21552306	21752306	21568370	21570449	Os12g0539751	Nucleic acid-binding OB-fold-like domain containing protein. (Os12t0539751-00)	Os12t0539751-00
											SW_12_2											chr12	21552306	21752306	21625455	21629669	Os12g0540900	Similar to Tryptophanyl-tRNA synthetase (EC 6.1.1.2) (Tryptophan--tRNA ligase) (TrpRS). (Os12t0540900-01) Similar to tryptophanyl-tRNA synthetase. (Os12t0540900-02)	Os12t0540900-01,Os12t0540900-02					Eukatyotic release factor
											SW_12_2											chr12	21552306	21752306	21637135	21639084	Os12g0541000	Lumazine-binding protein family protein. (Os12t0541000-01)	Os12t0541000-01
											SW_12_2											chr12	21552306	21752306	21648123	21653555	Os12g0541300	Similar to Respiratory burst oxidase homolog protein B. (Os12t0541300-01)	Os12t0541300-01					NADPH oxidase 9 Respiratory Burst Oxidase Homolog H	Os rbohH Os-RbohH OsNox9 OsRboh9 OsrbohH RbohH rbohH			RESPIRATORY BURST OXIDASE HOMOLOG H	RCN11
											SW_12_2											chr12	21552306	21752306	21660665	21666265	Os12g0541500	Similar to Elongation factor Ts. (Os12t0541500-01) Similar to Chloroplast polyprotein of elongation factor Ts. (Os12t0541500-02) Similar to Elongation factor Ts. (Os12t0541500-03) Similar to Elongation factor Ts. (Os12t0541500-04) Similar to Elongation factor Ts. (Os12t0541500-05)	Os12t0541500-01,Os12t0541500-02,Os12t0541500-03,Os12t0541500-04,Os12t0541500-05
											SW_12_2											chr12	21552306	21752306	21691749	21692645	Os12g0541700	Similar to Rapid alkalinization factor 2. (Os12t0541700-01)	Os12t0541700-01					Rapid alkalization factor 37	OsRALF-37 OsRALF37 RALF-37			RAPID ALKALIZATION FACTOR 37	RALF38
											SW_12_2											chr12	21552306	21752306	21700002	21700997	Os12g0542000	Rapid ALkalinization Factor family protein. (Os12t0542000-01)	Os12t0542000-01					Rapid alkalization factor 38	OsRALF-38 OsRALF38 RALF-38			RAPID ALKALIZATION FACTOR 38	RBOHH
																HGW_12_2						chr12	22005068	22397746	22089434	22091864	Os12g0546800	Alpha expansin 26. (Os12t0546800-01)	Os12t0546800-01					Alpha-expansin-26 Expansin-A26 Rice expansin-26	OsEXP26 osaEXPa1.29			ALPHA-EXPANSIN 26	FC1
																HGW_12_2			CHL_12_1		NBI_12_1	chr12	22005068	22397746	22126680	22133291	Os12g0547500	Kinesin motor region domain containing protein. (Os12t0547500-01)	Os12t0547500-01					Kinesin O12 Kinesin OsKCH1	O12 OsKCH1
																HGW_12_2			CHL_12_1		NBI_12_1	chr12	22005068	22397746	22163667	22169820	Os12g0548100	Similar to G14587-6 protein (Fragment). (Os12t0548100-01)	Os12t0548100-01
																HGW_12_2			CHL_12_1		NBI_12_1	chr12	22005068	22397746	22182885	22189908	Os12g0548300	Similar to Nucleoside diphosphate kinase II chloroplast precursor (EC 2.7.4.6) (NDK II) (NDP kinase II) (NDPK II). (Os12t0548300-01) Similar to Nucleoside diphosphate kinase (Fragment). (Os12t0548300-02) Similar to Nucleoside diphosphate kinase (Fragment). (Os12t0548300-03)	Os12t0548300-01,Os12t0548300-02,Os12t0548300-03					BRI1-interacting protein 114 brassinosteroid receptor kinase (BRI1)-interacting protein 114 brassinosteroid receptor kinase-interacting protein 114 nucleoside diphosphate kinase 2	BIP114 NDPK2 OsNDPK2			NUCLEOSIDE DIPHOSPHATE KINASE 2	ABCB10
																HGW_12_2			CHL_12_1		NBI_12_1	chr12	22005068	22397746	22193325	22193831	Os12g0548401	Similar to Proteinase inhibitor. (Os12t0548401-01)	Os12t0548401-01
																HGW_12_2			CHL_12_1		NBI_12_1	chr12	22005068	22397746	22197957	22198462	Os12g0548501	Similar to CI2C. (Os12t0548501-01)	Os12t0548501-01
																HGW_12_2			CHL_12_1		NBI_12_1	chr12	22005068	22397746	22202703	22203153	Os12g0548700	Similar to MPI. (Os12t0548700-01)	Os12t0548700-01
																HGW_12_2			CHL_12_1		NBI_12_1	chr12	22005068	22397746	22213958	22218978	Os12g0548800	Armadillo-type fold domain containing protein. (Os12t0548800-01)	Os12t0548800-01
																HGW_12_2			CHL_12_1		NBI_12_1	chr12	22005068	22397746	22248392	22254634	Os12g0549800	Armadillo-type fold domain containing protein. (Os12t0549800-00)	Os12t0549800-00
																HGW_12_2						chr12	22005068	22397746	22395524	22397199	Os12g0551900	Peptidase C48 SUMO/Sentrin/Ubl1 domain containing protein. (Os12t0551900-00)	Os12t0551900-00
																					NBI_12_2	chr12	25821238	26021238	25820882	25824699	Os12g0611100	Similar to serine/threonine-protein kinase receptor. (Os12t0611100-01)	Os12t0611100-01					Receptor-like Cytoplasmic Kinase 373	OsRLCK373			RECEPTOR-LIKE CYTOPLASMIC KINASE 373	RLCK42
																					NBI_12_2	chr12	25821238	26021238	25828666	25832900	Os12g0611200	RNA helicase. (Os12t0611200-01)	Os12t0611200-01					RNA helicase 9	OsRH9
																					NBI_12_2	chr12	25821238	26021238	25838652	25840421	Os12g0611300	Similar to Patatin-like phospholipase family protein expressed. (Os12t0611300-00)	Os12t0611300-00					Patatin-related phospholipase A III zeta	OspPLAIIIzeta pPLAIIIzeta
																					NBI_12_2	chr12	25821238	26021238	25851429	25852257	Os12g0611500	Similar to H0315A08.1 protein. (Os12t0611500-00)	Os12t0611500-00
																					NBI_12_2	chr12	25821238	26021238	25883105	25885917	Os12g0611900	Glycosyl transferase family 17 protein. (Os12t0611900-01)	Os12t0611900-01
																					NBI_12_2	chr12	25821238	26021238	25901495	25907550	Os12g0612400	Similar to S-locus protein 5 (Fragment). (Os12t0612400-01) Similar to YUP8H12R.35 protein. (Os12t0612400-02)	Os12t0612400-01,Os12t0612400-02					DnaJ domain protein C83	OsDjC83
																					NBI_12_2	chr12	25821238	26021238	25911188	25914643	Os12g0612500	Methyltransferase small domain containing protein. (Os12t0612500-01)	Os12t0612500-01
																					NBI_12_2	chr12	25821238	26021238	25917389	25917832	Os12g0612625	Similar to Preprotein translocase SecY subunit containing protein. (Os12t0612625-00)	Os12t0612625-00
																					NBI_12_2	chr12	25821238	26021238	25920652	25927349	Os12g0612700	Class III homeodomain-leucine zipper (HD-Zip III) protein Age-dependent leaf senescence (Os12t0612700-01)	Os12t0612700-01					HD-ZIP protein HOX33 HOMEODOMAIN CONTAINING PROTEIN 3 Homeobox-leucine zipper protein HOX33 Homeodomain transcription factor HOX33 SKIP interacting protein 22 SKIPa-interacting protein 22 rice homeobox gene 33	OSHB3 OsHox33 Oshox33 SIP22	HOMEOBOX GENE 33 rice homeobox gene 33 Homeobox-leucine zipper protein HOX33 Homeodomain transcription factor HOX33 HD-ZIP protein HOX33 HOMEODOMAIN CONTAINING PROTEIN 3 SKIP interacting protein 22 SKIPa-interacting protein 22	HOX33 Oshox33 OsHox33 OSHB3 SIP22	HOMEOBOX GENE 33	HSD1
																					NBI_12_2	chr12	25821238	26021238	25953474	25957331	Os12g0613000	Similar to NF-YA subunit. (Os12t0613000-01)	Os12t0613000-01					NF-YA transcription factor 9 NUCLEAR FACTOR-Y subunit A9 NUCLEAR FACTOR-Y subunit NF-YA9	CBF-B NF-YA NF-YA9 OsHAP2B OsNF-YA9			HAP2 SUBUNIT OF CCAAT-BOX BINDING COMPLEX	HAP2C
																					NBI_12_2	chr12	25821238	26021238	25960810	25964140	Os12g0613100	Similar to Amino acid permease family protein. (Os12t0613100-00)	Os12t0613100-00					cationic amino acid transporter 10	OsCAT10
																					NBI_12_2	chr12	25821238	26021238	25977889	25982348	Os12g0613250	Similar to BTB/POZ Superoxide dismutase copper/zinc binding NPH3. (Os12t0613250-00)	Os12t0613250-00					SKIP interacting protein 17 SKIPa-interacting protein 17	SIP17
																					NBI_12_2	chr12	25821238	26021238	25984514	25987976	Os12g0613300	Similar to Single myb histone 6. (Os12t0613300-01) Similar to Single myb histone 6. (Os12t0613300-02)	Os12t0613300-01,Os12t0613300-02					BRI1-interacting protein 127 brassinosteroid receptor kinase (BRI1)-interacting protein 127 brassinosteroid receptor kinase-interacting protein 127	BIP127
																					NBI_12_2	chr12	25821238	26021238	25990073	25993156	Os12g0613500	SRP40 C-terminal domain containing protein. (Os12t0613500-01) Similar to SRP40 C-terminal domain containing protein expressed. (Os12t0613500-02)	Os12t0613500-01,Os12t0613500-02					BRI1-interacting protein 132 brassinosteroid receptor kinase (BRI1)-interacting protein 132 brassinosteroid receptor kinase-interacting protein 132	BIP132
																					NBI_12_2	chr12	25821238	26021238	25998427	26001637	Os12g0613600	Remorin C-terminal region domain containing protein. (Os12t0613600-01)	Os12t0613600-01					Remorin 6.3 remorin group 6 member 3	OsREM6.3			REMORIN 6.3	REP1
																					NBI_12_2	chr12	25821238	26021238	26002370	26008343	Os12g0613700	Transcriptional factor B3 family protein. (Os12t0613700-01) Similar to Auxin response factor 25. (Os12t0613700-02)	Os12t0613700-01,Os12t0613700-02					auxin response factor 25 auxin response factor 6B auxin response factor-25 auxin response factor-6B	ARF25 OsARF25 OsARF6b			AUXIN RESPONSE FACTOR 6B	ARK1
																					NBI_12_2	chr12	25821238	26021238	26018189	26020180	Os12g0613850	Similar to Galactosyltransferase family. (Os12t0613850-00)	Os12t0613850-00

## Sheet: 2 - Oryzabase data
Traits																						chr	start_interval	end_interval	start_gene	end_gene	ID	Note	Transcript variants					Oryzabase Gene Name Synonym(s)	Oryzabase Gene Symbol Synonym(s)	RAP-DB Gene Name Synonym(s)	RAP-DB Gene Symbol Synonym(s)	CGSNL Gene Name	CGSNL Gene Symbol
DF	DM	DFM	FLL	FLW	LA	PH	PNH	PL	SL	NSL	SW	NSW	SWLR	NSWLR	TPM	HGW	NHGW	PW	CHL	FLA	NBI
								PL_1_1														chr01	959390	1159390	1046604	1053166	Os01g0118300	Similar to Phosphatidyl serine synthase. (Os01t0118300-01) Phosphatidylserine synthase Regulation of stem development Control of cell elongation in uppermost internode (Os01t0118300-02)	Os01t0118300-01,Os01t0118300-02								SUI1 OsSUI1 OsPSS-1 PSS-1 OsPSS1 PSS1	SHORTENED UPPERMOST INTERNODE 1	SULTR3%3B6
									SL_1_1				SWLR_1_1									chr01	1404722	1604722	1490494	1492684	Os01g0127000	Multicopper oxidase Maintenance of Pi homeostasis (Os01t0127000-01)	Os01t0127000-01					Low Phosphate Root 3 Low Phosphate Root3	OsLPR3	Low Phosphate Root3	OsLPR3	LOW PHOSPHATE ROOT 3	LPR4
									SL_1_1				SWLR_1_1									chr01	1404722	1604722	1497241	1500606	Os01g0127200	Multicopper oxidase Maintenance of Pi homeostasis (Os01t0127200-01)	Os01t0127200-01					Low Phosphate Root 5 Low Phosphate Root5	LPR5 OsLPR5 OsSTA2 STA2	Low Phosphate Root5	OsLPR5 OsSTA2
													SWLR_1_2									chr01	3608821	3808821	3804672	3810720	Os01g0173900	Similar to MRP-like ABC transporter. (Os01t0173900-01)	Os01t0173900-01					ABC transporter superfamily ABCC subgroup member 3 multidrug resistance-associated protein 3	OsABCC3 OsMRP3			MULTIDRUG RESISTANCE-ASSOCIATED PROTEIN 3	MTII1A
							PNH_1_2															chr01	24885034	25085034	24981269	24982666	Os01g0625900	Ovate Family Protein Hormonal homeostasis Vasculature development (Os01t0625900-01)	Os01t0625900-01					OVATE family protein 2 OVATE-domain containing protein 3 ovate family protein 3	OFP2 OsOFP03 OsOFP2		OsOFP2 OsOFP03 OFP2
							PNH_1_2															chr01	24885034	25085034	25009514	25012233	Os01g0626400	WRKY transcription factor Control of flowering time and plant height (Os01t0626400-01) WRKY transcription factor Splicing variant (Os01t0626400-02)	Os01t0626400-01,Os01t0626400-02								WRKY11 OsWRKY11.2	WRKY GENE11	WRKY12
			FLL_1_2																			chr01	28924851	29124851	29020797	29025975	Os01g0700900	Similar to Cytochrome P450 monooxygenase. (Os01t0700900-01)	Os01t0700900-01					SL biosynthesis gene 1	SLB1
			FLL_1_2																			chr01	28924851	29124851	29039948	29041364	Os01g0701400	Similar to Cytochrome P450 monooxygenase. (Os01t0701400-00)	Os01t0701400-00					SL biosynthesis gene 2	CYP711A1			STRIGOLACTONE BIOSYNTHESIS 2	SOD4
				FLW_1_1																		chr01	34398117	34598117	34508452	34512776	Os01g0812000	Transcriptional activator of gibberellin-dependent alpha-amylase expression Regulation of nutrient mobilization in germination (Os01t0812000-01) Myb-like transcription factor Induction of alpha-amylase in aleurone Pollen development (Os01t0812000-02) Similar to cDNA clone:J033109N02 full insert sequence. (Os01t0812000-03)	Os01t0812000-01,Os01t0812000-02,Os01t0812000-03					Gibberellin myb gene Transcription factor GAMYB homologue to the barley Myb-like transcription factor	GAM1 Os GAMYB Os-MYBGA OsGAMYB OsGAMyb	GIBBERELLIN MYB GENE homologue to the barley Myb-like transcription factor Transcription factor GAMYB Gibberellin myb gene	GAMYB OsGAMYB GAM1 OsGAMyb Os-MYBGA Os GAMYB	GIBBERELLIN MYB GENE	GELP33
							PNH_1_3															chr01	38357496	38557496	38382385	38385469	Os01g0883800	Similar to GA C20oxidase2. (Os01t0883800-01) GA 20-oxidase2 GA metabolism (Os01t0883800-02)	Os01t0883800-01,Os01t0883800-02					Calrose76(sd1-3) GA 20-oxidase 2 GA C20oxidase2 Gibberellin 20 oxidase 2 Gibberellin C-20 oxidase 2 Jikkoku(sd1-2). rice GA 20-oxidase2 Protein semidwarf-1 dee-geo-woo-gen dwarf(sd1-d) green revolution gene reimei dwarf(sd1-r) semi-dwarf1 semidwarf-1	20ox2 C20OX2 GA20 GA20OX2 GA20ox-2 GA20ox2 Os20ox2 OsGA20ox-2 OsGA20ox2 SD1-in SD1-ja Sd-1 d47 d49(sd1-r) sd-1 sd1 "sd1 (d47 sd1-d sd1-1)" sd1-2	SEMIDWARF 1 Semidwarf 1 Semidwarf 1-1 Semidwarf 1-3 Semidwarf 1-4 semidwarf-1 Gibberellin 20-oxidase 2 GA C20oxidase2 dee-geo-woo-gen dwarf green revolution gene reimei dwarf Calrose76(sd1-3) Jikkoku(sd1-2) rice GA 20-oxidase2 GA 20-oxidase 2 Gibberellin 20 oxidase 2 Gibberellin C-20 oxidase 2 GA 20-oxidase 2 gibberrellin (GA) 20-oxidase Protein semidwarf-1	SD1 SD1 Sd-1 sd1 sd1 (d47 sd1-d sd1-1) sd1-1 sd1-2 sd1-3 sd1-4 sd-1 d49 d47 SD1-ja SD1-in OsGA20ox2 OsGA20ox-2 GA20ox-2 C20OX2 Os20ox2 20ox2 GA20	SEMIDWARF 1	SDG736
				FLW_1_2																		chr01	41151872	41351872	41300203	41302983	Os01g0940000	Cytokinin oxidase/dehydrogenase Crown root formation (Os01t0940000-01)	Os01t0940000-01					Putative cytokinin dehydrogenase 4 cytokinin oxidase 4	OsCKX4 OsSCRM OsSCRM2 SCRM SCRM2 ckx4	CYTOKININ OXIDASE/DEHYDROGENASE 4 Putative cytokinin dehydrogenase 4 cytokinin oxidase 4	CKX4 OsCKX4 ckx4 OsSCRM OsSCRM2 SCRM SCRM2	CYTOKININ OXIDASE/DEHYDROGENASE 4	CLPP5
							PNH_2_1															chr02	5685532	5885532	5736608	5738792	Os02g0202400	ADP-glucose transporter Plastidic translocator Starch synthesis during seed development (Os02t0202400-01)	Os02t0202400-01					BRITTLE1 Brittle-1-1 endosperm-specific gene 29	BT1 Bt1 OsBT1 OsBT1-1 OsBt1 OsBt1-1 OsEnS-29 shr3	BRITTLE 1-1 Brittle-1-1 endosperm-specific gene 29	BT1-1 OsBT1-1 OsEnS-29	BRITTLE 1-1	BZIP18
			FLL_2_1		LA_2_1																	chr02	12911786	13126551	12923864	12927803	Os02g0323000	Similar to Felis catus multi-drug resistance related (Fragment). (Os02t0323000-01)	Os02t0323000-01					ABC transporter superfamily ABCB subgroup member 10 P-Glycoprotein 10	OsABCB10 OsPGP10			ABC TRANSPORTER B FAMILY MEMBER 10	ABCG24
			FLL_2_1		LA_2_1																	chr02	12911786	13126551	13096088	13098218	Os02g0325600	Nitrate-inducible and autorepressible transcriptional repressor Nitrogen response (Os02t0325600-01) Similar to Phosphate starvation response regulator-like protein. (Os02t0325600-02)	Os02t0325600-01,Os02t0325600-02					"Nitrate-Inducible GARP-type Transcriptional Repressor 1"		NITRATE-INDUCIBLE GARP-TYPE TRANSCRIPTIONAL REPRESSOR 1 Nitrate-Inducible GARP-type Transcriptional Repressor 1	NIGT1	GARP-TYPE TRANSCRIPTIONAL REPRESSOR 1 NITRATE-INDUCIBLE	NTRC
						PH_2_1	PNH_2_2															chr02	24051602	24415759	24080704	24084615	Os02g0611800	Similar to Hydroxyanthranilate hydroxycinnamoyltransferase 3. (Os02t0611800-01)	Os02t0611800-01					Hydroxycinnamoyltransferase 2 hydroxycinnamoyl CoA:shikimate/quinate hydroxycinnamoyl transferase 2				HYDROXYCINNAMOYLTRANSFERASE 2	HDAC10
						PH_2_1	PNH_2_2															chr02	24051602	24415759	24100174	24103481	Os02g0612300	Similar to Nuclear cap binding protein subunit 2 (20 kDa nuclear cap binding protein) (NCBP 20 kDa subunit) (CBP20). (Os02t0612300-01)	Os02t0612300-01					cap-binding protein 20 dull 3 dull endosperm 3 dull endosperm-3 dull endosperm3				DULL ENDOSPERM 3	EIF1A2
						PH_2_1												PW_2_1				chr02	24862679	25062679	24878777	24879932	Os02g0624300	R2R3-type MYB transcription factor Negative regulation of cold tolerance (Os02t0624300-01)	Os02t0624300-01					Myb transcription factor 4 paralog OsMyb4 paralog	OsMYB30	Myb transcription factor 4 paralog OsMyb4 paralog	OsMYB30
						PH_2_1												PW_2_1				chr02	24862679	25062679	24973448	24977287	Os02g0626100	Similar to Phenylalanine ammonia-lyase. (Os02t0626100-01) Similar to Phenylalanine ammonia-lyase. (Os02t0626100-02) Similar to Phenylalanine ammonia-lyase. (Os02t0626100-03) Non-protein coding transcript. (Os02t0626100-04)	Os02t0626100-01,Os02t0626100-02,Os02t0626100-03,Os02t0626100-04					Phe ammonia lyase 1 phenylalanine ammonia lyase 1 phenylalanine ammonia-lyase	CP-1 GP-1 OSPAL OsPAL OsPAL01 OsPAL1 PAL PAL01 PAL2 Pal1 Pal1* PalI Pal_1			PHENYLALANINE AMMONIA-LYASE 1	PAL1
						PH_2_1												PW_2_1				chr02	24862679	25062679	24985256	24989388	Os02g0626400	Phenylalanine ammonia-lyase (EC 4.3.1.5). (Os02t0626400-01) Similar to Phenylalanine ammonia-lyase. (Os02t0626400-02) Similar to Phenylalanine ammonia-lyase. (Os02t0626400-03)	Os02t0626400-01,Os02t0626400-02,Os02t0626400-03					phenylalanine ammonia-lyase phenylalanine ammonia-lyase 2	GP-28 GP28 OsPAL OsPAL08 OsPAL2 OsPAL8 PAL08 PAL2 PAL8			PHENYLALANINE AMMONIA-LYASE	PAL1
						PH_2_1												PW_2_1				chr02	24862679	25062679	25006495	25009018	Os02g0627100	Similar to Phenylalanine ammonia-lyase (EC 4.3.1.5). (Os02t0627100-01)	Os02t0627100-01					phenylalanine ammonia lyase phenylalanine ammonia-lyase 1	OsPAL OsPAL06 OsPAL1 OsPAL2 OsPAL4 OsPAL6 PAL PAL/ZB8 PAL06 PAL6 ZB8 ZB8PAL pal/zb8 rPAL-P5			PHENYLALANINE AMMONIA-LYASE 1	PAP15
						PH_2_1	PNH_2_3															chr02	27329693	27529693	27487866	27494913	Os02g0674800	Similar to OCL1 homeobox protein. (Os02t0674800-01)	Os02t0674800-01					GLABRA 2-like homeobox protein 5 HD-ZIP protein ROC5 Homeobox-leucine zipper protein ROC5 Homeodomain transcription factor ROC5 Protein RICE OUTERMOST CELL-SPECIFIC 5 Rice ooutmost cell-specific gene5 Rice outermost cell-specific gene-5 Rice outmost cell-specific gene 5(t) outcurved leaf1	GL2-5 OsROC5 Roc5 Roc5(t)			RICE OUTMOST CELL-SPECIFIC GENE 5	ROMT9
[truncated: 25 more rows]

## Sheet: 3 - Validated genes
Traits																						chr	start_interval	end_interval	start_gene	end_gene	ID	Note	Transcript variants	Oryzabase Gene Name Synonym(s)	Oryzabase Gene Symbol Synonym(s)	RAP-DB Gene Name Synonym(s)	RAP-DB Gene Symbol Synonym(s)	CGSNL Gene Name	CGSNL Gene Symbol		Ref.
DF	DM	DFM	FLL	FLW	LA	PH	PNH	PL	SL	NSL	SW	NSW	SWLR	NSWLR	TPM	HGW	NHGW	PW	CHL	FLA	NBI
[truncated: 15 more rows]
