# Supplementary material for: Genome-Wide Analysis of japonica Rice Performance under Limited Water and Permanent Flooding Conditions
Source: Front Plant Sci. 2017 Oct 30;8:1862. doi: 10.3389/fpls.2017.01862 (PMC5670151; doi:10.3389/fpls.2017.01862)
Supplement: Supplementary file 8 [file Table_4.xlsx]

## Sheet: Foglio1
Table S4. Ratio of phenotypic values recorded in the two water conditions (LW/PF)
Accession	DF	Accession	DM	Accession	DFM	Accession	SL	Accession	SW	Accession	SWLR	Accession	NSL	Accession	NSW	Accession	NSWLR	Accession	FLL	Accession	FLW	Accession	LA	Accession	PH	Accession	PNH	Accession	PL	Accession	TPM	Accession	HGW	Accession	NHGW	Accession	PW	Accession	CHL	Accession	FLA	Accession	NBI
HONDURAS	1.39	SANDORA	1.21	RUSSO1	1.31	MARTE	1.14	ALAN	1.26	ALAN	1.33	COLINA	1.12	UPLA66	1.1	ESCARLATE	1.38	RUSSO1	1.15	RODEO	1.36	RODEO	1.39	HANDAO297	1.02	HANDAO297	1.04	ESCARLATE	1.08	YRM6-2	1.61	LAGRUE	1.04	LAGRUE	1.01	HANDAO11	1.31	ANTONI	1.15	ITALPATNAXMILYANG	1.14	ANTONI	1.15
IAC32-52	1.18	RUSSO1	1.14	ROTUNDUS	1.25	FRANCES	1.13	MAYBELLE	1.15	SANTERNO	1.32	PIEMONTE	1.1	ADAIR	1.09	UPLA64	1.27	LOMELLINO	1.03	S102	1.34	RUSSO1	1.36	HANDAO11	1.01	GITANO	1.02	RUSSO1	1.08	SILLA	1.36	TAICHUNG65	1.03	ARTEMIDE	1	SANDORA	1.1	M202	1.14	MOLO	1.13	BERTONE	1.15
A201	1.16	COCODRIE	1.13	SANDORA	1.25	NANO	1.11	SALVO	1.14	VELA	1.22	SAFARI	1.08	DIXIEBELLE	1.09	A301	1.22	RODEO	1.03	PERLA	1.28	LOMELLINO	1.19	PELDE	1.01	HANDAO11	1.02	ANTONI	1.03	AIACE	1.33	CARINA	1.01	ADAIR	0.99	COCODRIE	1.09	SANDORA	1.14	REXMONT	1.12	VENERIA	1.14
COCODRIE	1.16	L205	1.13	DIXIEBELLE	1.24	LUCERO	1.07	LAGRUE	1.12	ADAIR	1.18	FRANCES	1.07	LAMONE	1.09	PANDA	1.21	SANDORA	1.02	AKITAKOMACHI	1.22	S102	1.17	GITANO	1	PELDE	1.02	PLOVDIV22	1.02	L204	1.31	ADAIR	1	OSCARXSUWEON	0.99	PROMETEO	1.09	VENERIA	1.14	NEMBO	1.1	UPLA91	1.13
L204	1.14	ROTUNDUS	1.13	CORBETTA	1.23	XIANGOU2	1.07	SANTERNO	1.12	GIANO	1.17	LUISITOIRRADIADO	1.06	DREW	1.06	DIMITRA	1.2	TITANIO	1	CINIA40	1.22	CIGALON	1.12	NOVARA	1	CIGALON	1.01	ADELAIDECHIAPPELLI	1.01	SANT'ANDREA	1.31	NANO	1	DREW	0.98	CAMPINO	1.06	RODEO	1.12	CT36	1.09	JACINTO	1.12
L205	1.14	CORBETTA	1.12	L202	1.21	LUNA	1.06	L202	1.11	JEFFERSON	1.15	SAKHA103	1.05	PECOS	1.05	HARRA	1.18	BEIRAO	0.99	RODINA	1.22	TITANIO	1.1	ALICE	0.99	NOVARA	1	LENCINO	1.01	VOLANO	1.31	RUBINO	1	SAEDINENIE	0.98	OSTIGLIA	1.04	JACINTO	1.1	LACASSINE	1.09	M202	1.12
ANSEATICO	1.13	GANGE	1.12	GOOLARAH	1.2	SAFARI	1.06	ZENA	1.1	LAGRUE	1.15	SEQUIAL	1.05	SAVIO	1.05	LAGRUE	1.17	BERTONE	0.99	CASTELMOCHI	1.21	SANDORA	1.09	CIGALON	0.99	ALICE	0.99	OSTIGLIA	1.01	MAIORAL	1.3	SFERA	1	CARINA	0.97	CT58	1.03	BERTONE	1.08	MAYBELLE	1.09	SANDORA	1.11
DOURADAO	1.13	PIERINAMARCHETTI	1.12	ANTARES	1.18	MARENY	1.05	ADAIR	1.08	AUGUSTO	1.14	ARGO	1.04	LENCINO	1.04	L202	1.16	GRITNA	0.99	VOLANO	1.21	GRITNA	1.08	RUSSO1	0.99	CORBETTA	0.99	SAVIO	1.01	CIGALON	1.29	OSCARXSUWEON	0.99	CINIA40	0.97	SFERA	1.03	REXMONT	1.08	CLOT	1.08	VIALONENERO	1.1
GLADIO	1.13	ALLORIO	1.1	GANGE	1.17	IAC32-52	1.04	SATURNO	1.08	ZENA	1.14	BAIXET	1.03	MELAS	1.04	SATURNO	1.16	HANDAO11	0.96	SESIA	1.2	BEIRAO	1.07	LUISITOIRRADIADO	0.98	LUISITOIRRADIADO	0.99	ALICE	1	DRAGO	1.27	TEJO	0.99	FULGENTE	0.97	CENTAURO	0.99	HANDAO297	1.07	DUCATO	1.08	UPLA63	1.08
THAIPERLA	1.13	ANSEATICO	1.1	BRAZOS	1.16	SAKHA103	1.04	VELA	1.08	CINIA40	1.13	BOMBILLA	1.03	ALEXANDROS	1.03	FLIPPER	1.14	M202	0.96	RPC12	1.19	PLOVDIV22	1.06	CORBETTA	0.97	RUSSO1	0.97	BURMA	1	RUSSO1	1.25	AGATA	0.98	HANDAO11	0.97	CIGALON	0.99	VIALONENERO	1.06	GREGGIO	1.08	PUNTAL	1.07
UPLA80	1.13	ANTARES	1.1	PIERINAMARCHETTI	1.16	VIALONENANO	1.04	GIANO	1.07	EUROSE	1.11	JEFFERSON	1.03	CT58	1.03	L201	1.14	PLOVDIV22	0.95	RUSSO1	1.19	BERTONE	1.03	ESCARLATE	0.97	AGOSTANO	0.96	EUROSIS	1	VIALONENANO	1.24	CINIA40	0.98	RODINA	0.97	ESCARLATE	0.99	UPLA63	1.05	M203	1.08	RODEO	1.07
BONNI	1.12	BRAZOS	1.1	ROMA	1.15	VICTORIA	1.04	MECO	1.07	HAREM	1.11	PIERINAMARCHETTI	1.03	ESTRELA	1.03	ALEXANDROS	1.1	ALICE	0.94	CALMOCHI101	1.16	PERLA	1.03	OSTIGLIA	0.97	CRIPTO	0.96	PELDE	1	LUXOR	1.22	HARRA	0.98	TAICHUNG65	0.97	EUROSIS	0.98	PUNTAL	1.04	MAIORAL	1.08	CALENDAL	1.06
GIANO	1.12	DOURADAO	1.1	COCODRIE	1.14	DIXIEBELLE	1.03	ARTEMIDE	1.05	MECO	1.11	CASTELMOCHI	1.02	GLADIO	1.03	DRAGO	1.1	PELDE	0.94	M6	1.16	RPC12	1.02	AGOSTANO	0.96	OSTIGLIA	0.96	RODEO	1	PIEMONTE	1.22	JACINTO	0.98	CARIOCA	0.96	LUISITOIRRADIADO	0.98	SANTERNO	1.04	ONICE	1.08	LENCINO	1.06
GRAAL	1.12	EUROSE	1.1	EUROSE	1.14	ORIGINARIO	1.03	M202	1.05	SATURNO	1.11	M6	1.02	JEFFERSON	1.03	FULGENTE	1.1	JEFFERSON	0.93	TEJO	1.16	PELDE	1.01	ANTONI	0.96	RUBI	0.96	SAGRES	1	ARTEMIDE	1.21	RODINA	0.98	CASTELMOCHI	0.96	MIARA	0.97	UPLA68	1.04	PEGONIL	1.08	NOVARA	1.05
UPLA91	1.12	ITALPATNA48	1.1	ITALPATNA48	1.14	YRM6-2	1.03	NILO	1.04	COCODRIE	1.1	P6	1.02	LAGRUE	1.03	TEJO	1.1	NEMBO	0.93	SELENIO	1.15	SELN244A	1.01	CRIPTO	0.96	MEJANES2	0.95	UPLA32	1	VULCANO	1.21	SAEDINENIE	0.98	CENTAURO	0.96	SALOIO	0.97	XIANGOU2	1.04	PIEMONTE	1.08	PROMETEO	1.05
CARIOCA	1.11	LAGRUE	1.1	LORD	1.14	AKITAKOMACHI	1.02	OSCARXSUWEON	1.04	NILO	1.1	VENERIA	1.02	SATURNO	1.03	UPLA32	1.1	SELN244A	0.93	ADELAIDECHIAPPELLI	1.14	VOLANO	1.01	MEJANES2	0.96	MIARA	0.95	NOVARA	0.99	DIXIEBELLE	1.2	SALVO	0.98	GREPPI	0.96	SAVIO	0.96	AGOSTANO	1.03	S102	1.08	RINALDOBERSANI	1.05
ESTRELA	1.11	DIXIEBELLE	1.09	SHSS53	1.14	AMERICANO	1.02	UPLA68	1.04	OSCARXSUWEON	1.1	BALZARETTI	1.01	UPLA63	1.03	UPLA80	1.1	CAMPINO	0.92	PROMETEO	1.14	GANGE	1	MIARA	0.96	PERLA	0.95	SANTERNO	0.99	LENCINO	1.2	VELA	0.98	GZ8367	0.96	GIGANTEVERCELLI	0.95	BENGAL	1.03	SESIAMOCHI	1.08	UPLA68	1.05
GARDESADRI	1.11	FRANCES	1.09	MAIORAL	1.13	LOMELLINO	1.02	AUGUSTO	1.03	SALVO	1.1	GZ8367	1.01	UPLA91	1.03	STRELLA	1.09	GANGE	0.92	SAEDINENIE	1.14	NEMBO	1	LOMELLINO	0.95	PIEMONTE	0.95	SIRIO	0.99	SHSS381	1.2	BALZARETTI	0.97	KRYSTALLINO	0.96	GRAAL	0.95	GOOLARAH	1.03	SHSS53	1.08	SENATORENOVELLI	1.04
IBO38033	1.11	HONDURAS	1.09	NANO	1.13	SETANTUNO	1.02	COCODRIE	1.03	UPLA68	1.1	MARTE	1.01	YRM6-2	1.03	UPLA66	1.09	ONICE	0.92	CARIOCA	1.13	SIRIO	1	SALVO	0.95	SALVO	0.95	AGOSTANO	0.98	LAGRUE	1.19	BONNI	0.97	MUSA	0.96	LOTO	0.95	NOVARA	1.03	SUPER	1.08	SOURE	1.04
JUBILIENI	1.11	JUBILIENI	1.09	L205	1.12	AGATA	1.01	EUROSE	1.03	CARMEN	1.09	NEMBO	1.01	GIANO	1.02	ARIETE	1.08	CIGALON	0.9	GUADIAMAR	1.13	ADELAIDECHIAPPELLI	0.99	TITANIO	0.95	TITANIO	0.95	COLINA	0.98	VENERE	1.19	BRAZOS	0.97	P6	0.96	MOLO	0.95	PROMETEO	1.02	VOLANO	1.08	MILEV21	1.03
PLOVDIV24	1.11	L202	1.09	LAGRUE	1.12	CARINA	1.01	HAREM	1.03	MIARA	1.09	PEGONIL	1.01	GRAAL	1.02	DIXIEBELLE	1.08	ESCARLATE	0.9	LOMELLINO	1.13	CAMPINO	0.99	VENERIA	0.95	VENERIA	0.95	ESTRELA	0.98	OSCARXSUWEON	1.18	CALMOCHI101	0.97	SALVO	0.96	SAMBA	0.95	RINALDOBERSANI	1.02	A201	1.07	AGOSTANO	1.01
SAEDINENIE	1.11	NANO	1.09	PLUS	1.12	DIMITRA	1.01	MIARA	1.03	UPLA66	1.09	SALOIO	1.01	L204	1.02	MAYBELLE	1.08	GLORIA	0.9	BAHIA	1.12	CARIOCA	0.99	ADELAIDECHIAPPELLI	0.94	CAMPINO	0.94	LOMELLINO	0.98	DELLMONT	1.17	CARIOCA	0.97	SELENIO	0.96	SIRIO	0.95	CALENDAL	1.01	ARIETE	1.07	ALEXANDROS	1.01
SANDORA	1.11	REXMONT	1.09	BERTONE	1.11	HARRA	1.01	RONALDO	1.03	CT36	1.08	AIACE	1	L205	1.02	SANTERNO	1.08	ORIONE	0.9	BARAGGIA	1.12	GITANO	0.99	CAMPINO	0.94	CRESO	0.94	SAEDINENIE	0.98	FIDJI	1.17	COCODRIE	0.97	SFERA	0.96	AIACE	0.94	LENCINO	1.01	ARSENAL	1.07	BENGAL	1.01
YRM6-2	1.11	ROMA	1.09	DELLROSE	1.11	MILEV21	1.01	UPLA66	1.03	MAYBELLE	1.08	AMERICANO	1	ALICE	1.01	BRAZOS	1.07	RANGHINO	0.9	CIGALON	1.12	M202	0.99	LENCINO	0.94	ESCARLATE	0.94	HANDAO11	0.97	ALLORIO	1.16	GIZA177	0.97	TEJO	0.96	AKITAKOMACHI	0.94	MILEV21	1.01	BONNI	1.07	HANDAO297	1.01
AGOSTANO	1.1	TEXMONT	1.09	ALEXANDROS	1.1	PLUS	1.01	ALEXANDROS	1.02	SILLA	1.08	LORD	1	ARTEMIDE	1.01	DUCATO	1.07	SIRIO	0.9	GZ8367	1.12	PROMETEO	0.99	OLCENENGO	0.94	LOMELLINO	0.94	ITALPATNAXMILYANG	0.97	COLINA	1.16	GZ8367	0.97	UPLA80	0.96	HANDAO297	0.94	OSTIGLIA	1.01	CALMOCHI101	1.07	ROXANI	1.01
ALLORIO	1.1	ALAN	1.08	RUBI	1.1	PUNTAL	1.01	ARSENAL	1.02	VULCANO	1.08	PREVER	1	L202	1.01	XIANGOU2	1.07	TOPAZIO	0.9	SLAVA	1.12	BAHIA	0.98	PERLA	0.94	MARENY	0.94	M202	0.97	NANO	1.16	PIEMONTE	0.97	XIANGOU2	0.96	ARTEMIDE	0.93	ARTEMIDE	1	CENTAURO	1.07	CAMPINO	1
ALPHA	1.1	ALEXANDROS	1.08	SEQUIAL	1.1	RONALDO	1.01	BURMA	1.02	ARSENAL	1.07	S101	1	MECO	1.01	ARSENAL	1.06	YRM6-2	0.9	UPLA32	1.12	ESCARLATE	0.98	PLOVDIV22	0.94	MELAS	0.94	MANTOVA	0.97	SPRINT	1.16	SAFARI	0.97	AKITAKOMACHI	0.95	BARAGGIA	0.93	BALZARETTI	1	FRANCES	1.07	OSTIGLIA	1
CARRICO	1.1	BELLEPATNA	1.08	TEXMONT	1.1	RONCOLO	1.01	CINIA40	1.02	ARTEMIDE	1.07	SILLA	1	MIARA	1.01	MECO	1.06	BAHIA	0.89	CT58	1.11	SESIA	0.97	PROMETEO	0.94	OLCENENGO	0.94	P6	0.97	VIRGO	1.16	SELENIO	0.97	BAIXET	0.95	CARIOCA	0.92	CINIA40	1	GANGE	1.07	SANTERNO	1
DELFINO	1.1	IBO38033	1.08	ADAIR	1.09	RPC12	1.01	JEFFERSON	1.02	FULGENTE	1.07	TOPAZIO	1	SAGRES	1.01	RODEO	1.06	BURMA	0.89	GITANO	1.11	ONICE	0.96	RPC12	0.94	OPALE	0.94	SALOIO	0.97	BURMA	1.15	SIRIO	0.97	CALMOCHI101	0.95	IBO38033	0.92	SCUDO	1	GIZA177	1.07	SAVIO	1
GLORIA	1.1	JACINTO	1.08	ALLORIO	1.09	SELN244A	1.01	KING	1.02	A301	1.06	VOLANO	1	UPLA32	1.01	SAFARI	1.06	CARIOCA	0.89	ROTUNDUS	1.11	ALICE	0.95	RUBI	0.94	PROMETEO	0.94	SENIA	0.97	OLCENENGO	1.15	SOURE	0.97	DRAGO	0.95	VELA	0.92	SOURE	1	HAREM	1.07	SCUDO	1
GUADIAMAR	1.1	L204	1.08	BENGAL	1.09	SEQUIAL	1.01	A201	1.01	M202	1.06	BARAGGIA	0.99	KORAL	1	SANDOCA	1.06	GITANO	0.89	ANTARES	1.1	HANDAO11	0.95	SAMBA	0.94	RPC12	0.94	AUGUSTO	0.96	SISR215	1.15	ULLAL	0.97	GOOLARAH	0.95	CALENDAL	0.91	ALEXANDROS	0.99	LAGRUE	1.07	SFERA	1
L201	1.1	LORD	1.08	REXMONT	1.09	T757	1.01	CARMEN	1.01	BONNI	1.05	DELLMONT	0.99	NANO	1	UPLA91	1.06	HONDURAS	0.89	HANDAO297	1.1	UPLA32	0.95	VOLANO	0.94	SAMBA	0.94	CARMEN	0.96	FAST	1.14	YRM6-2	0.97	HARRA	0.95	NOVARA	0.91	ALPHA	0.99	M6	1.07	ARTEMIDE	0.99
LORD	1.1	MAIORAL	1.08	RIZZOTTO51-1	1.09	AGOSTANO	1	CT36	1.01	IBO38033	1.05	GIADA	0.99	PEGONIL	1	VELA	1.06	LUXOR	0.89	LENCINO	1.1	AKITAKOMACHI	0.94	BURMA	0.93	SR113	0.94	CASTELMOCHI	0.96	GRITNA	1.14	ZENA	0.97	ITALPATNAXMILYANG	0.95	RODEO	0.91	BEIRAO	0.99	MELAS	1.07	BEIRAO	0.99
MAYBELLE	1.1	RIZZOTTO51-1	1.08	BELLEPATNA	1.08	CALENDAL	1	FULGENTE	1.01	KING	1.05	HANDAO297	0.99	SUPER	1	VENERE	1.06	SALOIO	0.89	OSCARXSUWEON	1.1	BARAGGIA	0.94	CRESO	0.93	ULLAL	0.94	CRIPTO	0.96	PREVER	1.14	ALEXANDROS	0.96	M204	0.95	RODINA	0.91	EUROSE	0.99	RONCAROLO	1.07	KULON	0.99
MIARA	1.1	RUBI	1.08	FRANCES	1.08	CIGALON	1	ALICE	1	ALEXANDROS	1.04	KARNAK	0.99	TEJO	1	VIALE	1.06	SILLA	0.89	ROMA	1.1	M6	0.94	GIGANTEVERCELLI	0.93	ANTONI	0.93	GIZA177	0.96	S102	1.14	CALENDAL	0.96	MARENY	0.95	VIALE	0.91	FAMILIA181	0.99	TEJO	1.07	NILO	0.99
PIERINAMARCHETTI	1.1	SEQUIAL	1.08	PEGONIL	1.08	CLOT	1	CALMOCHI101	1	GRITNA	1.04	KORAL	0.99	UPLA75	1	MUSA	1.05	VIALE	0.89	SELN244A	1.1	SALVO	0.94	MARENY	0.93	BARAGGIA	0.93	MEJANES2	0.96	THAIPERLA	1.14	CLOT	0.96	NILO	0.95	AUGUSTO	0.9	LACASSINE	0.99	VALTEJO	1.07	RODINA	0.99
RANGHINO	1.1	SHSS53	1.08	PROMETEO	1.08	GIZA177	1	ESTRELA	1	HANDAO11	1.04	NILO	0.99	VALTEJO	1	SR113	1.05	ALPE	0.88	SIRIO	1.1	BOMBILLA	0.93	MELAS	0.93	CALMOCHI101	0.93	MIARA	0.96	DOURADAO	1.13	GALILEO	0.96	ORIONE	0.95	LUXOR	0.9	BRAZOS	0.98	VIRGO	1.07	XIANGOU2	0.99
ROXANI	1.1	A301	1.07	SFERA	1.08	HANDAO297	1	GRITNA	1	SCUDO	1.04	PANDA	0.99	ARSENAL	0.99	TAICHUNG65	1.05	ANTONI	0.88	TITANIO	1.1	RODINA	0.93	NEMBO	0.93	GIGANTEVERCELLI	0.93	RANGHINO	0.96	ITALPATNAXMILYANG	1.13	GIGANTEVERCELLI	0.96	PIERINAMARCHETTI	0.95	BALZARETTI	0.89	EUROPA	0.98	ADAIR	1.06	ALPHA	0.98
SATURNO	1.1	ALPE	1.07	SR113	1.08	ITALPATNA48	1	JACINTO	1	AIACE	1.03	RONALDO	0.99	BURMA	0.99	JACINTO	1.04	BOMBILLA	0.88	VICTORIA	1.1	SLAVA	0.93	OSCARXSUWEON	0.93	GRAAL	0.93	RINALDOBERSANI	0.96	UPLA77	1.13	GRALDO	0.96	RINGO	0.95	ESTRELA	0.89	NILO	0.98	BALILLA	1.06	BALZARETTI	0.98
SHSS381	1.1	BENGAL	1.07	ARIETE	1.07	ITALPATNAXMILYANG	1	TAICHUNG65	1	ALICE	1.03	RUBINO	0.99	HANDAO11	0.99	KING	1.04	GALILEO	0.88	FAMILIA181	1.09	TOPAZIO	0.93	PIEMONTE	0.93	ITALMOCHI	0.93	SANDOCA	0.96	ARBORIO	1.12	HANDAO11	0.96	ULLAL	0.95	OSCARXSUWEON	0.89	ROTUNDUS	0.98	BELLEPATNA	1.06	GOOLARAH	0.98
SILLA	1.1	COLINA	1.07	JUBILIENI	1.07	JACINTO	1	TEJO	1	BEIRAO	1.03	SESIA	0.99	NOVARA	0.99	MAIORAL	1.04	HARRA	0.88	GARDESADRI	1.09	LOTO	0.92	RINGO	0.93	LENCINO	0.93	VOLANO	0.96	CORBETTA	1.12	MECO	0.96	ZENA	0.95	RUBI	0.89	ROXANI	0.98	CIGALON	1.06	PLOVDIV22	0.98
SIRIO	1.1	DELFINO	1.07	M203	1.07	KRYSTALLINO	1	TEXMONT	1	BERTONE	1.03	UPLA32	0.99	OSTIGLIA	0.99	NILO	1.04	MONTICELLI	0.88	IBO38033	1.09	ANTONI	0.91	SAVIO	0.93	LIDO	0.93	BAHIA	0.95	JEFFERSON	1.12	P6	0.96	BALILLA	0.94	TEJO	0.89	SAVIO	0.98	COLINA	1.06	EUROSE	0.97
SISR215	1.1	GOOLARAH	1.07	PELDE	1.07	LOTO	1	UPLA91	1	GIADA	1.03	VICTORIA	0.99	SESIA	0.99	RIBE	1.04	MUSA	0.88	LIDO	1.09	BURMA	0.91	ULLAL	0.93	LUCERO	0.93	CIGALON	0.95	MARTE	1.12	PANDA	0.96	BALZARETTI	0.94	FLIPPER	0.88	SENATORENOVELLI	0.98	CORBETTA	1.06	FAMILIA181	0.97
SMERALDO	1.1	IAC32-52	1.07	THAIBONNET	1.07	NOVARA	1	XIANGOU2	1	GLADIO	1.03	VIRGO	0.99	UPLA68	0.99	SISR215	1.04	SR113	0.88	MARATELLI	1.09	SALOIO	0.91	BARAGGIA	0.92	OSCARXSUWEON	0.93	CT58	0.95	SFERA	1.12	RINGO	0.96	CLOT	0.94	PELDE	0.88	SEQUIAL	0.98	EUROPA	1.06	MONTICELLI	0.97
ULLAL	1.1	JEFFERSON	1.07	A301	1.06	OLCENENGO	1	AGOSTANO	0.99	MOLO	1.03	AGATA	0.98	AKITAKOMACHI	0.98	ANTONI	1.03	HAREM	0.87	SESIAMOCHI	1.09	VULCANO	0.91	CALMOCHI101	0.92	VOLANO	0.93	HANDAO297	0.95	BALILLA	1.11	VENERE	0.96	CRIPTO	0.94	TOPAZIO	0.88	SFERA	0.98	FIDJI	1.06	REXMONT	0.97
ALAN	1.09	MARENY	1.07	HANDAO11	1.06	OTA	1	AIACE	0.99	RODEO	1.03	CALMOCHI101	0.98	BRAZOS	0.98	BURMA	1.03	ITALMOCHI	0.87	SFERA	1.09	BRAZOS	0.9	ITALMOCHI	0.92	ADELAIDECHIAPPELLI	0.92	KING	0.95	ESCARLATE	1.11	AKITAKOMACHI	0.95	DUCATO	0.94	VIALONE190	0.88	LOTO	0.97	KRYSTALLINO	1.06	SEQUIAL	0.97
ANTARES	1.09	SFERA	1.07	JACINTO	1.06	REXMONT	1	BRAZOS	0.99	S102	1.03	CAMPINO	0.98	CALMOCHI101	0.98	HAREM	1.03	LOTO	0.87	UPLA64	1.09	FAMILIA181	0.9	LIDO	0.92	BEIRAO	0.92	LUISITOIRRADIADO	0.95	SAGRES	1.11	ARGO	0.95	EUROSIS	0.94	HARRA	0.87	RODINA	0.97	LIDO	1.06	KING	0.96
BARAGGIA	1.09	SR113	1.07	M6	1.06	ROMA	1	CRIPTO	0.99	SENATORENOVELLI	1.03	CARINA	0.98	CENTAURO	0.98	PLOVDIV22	1.03	ROXANI	0.87	AGOSTANO	1.08	GALILEO	0.9	LUCERO	0.92	BURMA	0.92	NEMBO	0.95	UPLA32	1.1	CASTELMOCHI	0.95	GIZA177	0.94	LENCINO	0.87	VALTEJO	0.97	LOTO	1.06	MEJANES2	0.96
BENGAL	1.09	THAIBONNET	1.07	VELA	1.06	ROXANI	1	DELFINO	0.99	TAICHUNG65	1.03	CRIPTO	0.98	DOURADAO	0.98	RONALDO	1.03	S102	0.87	BEIRAO	1.08	HARRA	0.9	RONALDO	0.92	CALENDAL	0.92	SAMBA	0.95	ARSENAL	1.09	ERCOLE	0.95	IBO38033	0.94	P6	0.87	DELLMONT	0.96	LUNA	1.06	MUGA	0.96
COLINA	1.09	UPLA80	1.07	ADELAIDECHIAPPELLI	1.05	SR113	1	DOURADAO	0.99	TORIO	1.03	DUCATO	0.98	DUCATO	0.98	SUPER	1.03	SALVO	0.87	CAMPINO	1.08	ITALMOCHI	0.9	SAFARI	0.92	ERCOLE	0.92	SILLA	0.95	KRYSTALLINO	1.09	GUADIAMAR	0.95	LUXOR	0.94	RIBE	0.87	FULGENTE	0.96	MARENY	1.06	TITANIO	0.96
CRESO	1.09	AGATA	1.06	AGATA	1.05	TEJO	1	FLIPPER	0.99	A201	1.02	FAST	0.98	ERMES	0.98	T757	1.03	VELA	0.87	GRITNA	1.08	SILLA	0.9	SALOIO	0.92	EUROPA	0.92	TITANIO	0.95	SMERALDO	1.09	HANDAO297	0.95	MARATELLI	0.94	TORIO	0.87	GREGGIO	0.96	S101	1.06	BRAZOS	0.95
CT58	1.09	ALPHA	1.06	DOURADAO	1.05	A201	0.99	GIADA	0.99	BALZARETTI	1.02	FIDJI	0.98	GZ8367	0.98	AGOSTANO	1.02	VULCANO	0.87	MILEV21	1.08	BALZARETTI	0.89	SR113	0.92	M204	0.92	TOPAZIO	0.95	ULLAL	1.09	IBO38033	0.95	MOLO	0.94	ADELAIDECHIAPPELLI	0.86	HONDURAS	0.96	SATURNO	1.06	CARINA	0.95
FLIPPER	1.09	DELLROSE	1.06	GREPPI	1.05	BENGAL	0.99	HANDAO11	0.99	CRIPTO	1.02	GREPPI	0.98	HANDAO297	0.98	AIACE	1.02	ADAIR	0.86	PLOVDIV22	1.08	CORBETTA	0.89	SUPER	0.92	MONTICELLI	0.92	UPLA75	0.95	DELFINO	1.08	M6	0.95	MONTICELLI	0.94	MELAS	0.86	MONTICELLI	0.96	SPRINT	1.06	CINIA40	0.95
FRANCES	1.09	GIZA177	1.06	ITALMOCHI	1.05	CALMOCHI101	0.99	HANDAO297	0.99	CT58	1.02	MIARA	0.98	HARRA	0.98	ARTEMIDE	1.02	ADELAIDECHIAPPELLI	0.86	S101	1.08	CT58	0.89	BONNI	0.91	NEMBO	0.92	GALILEO	0.94	MILEV21	1.08	MARATELLI	0.95	PECOS	0.94	SISR215	0.86	MUGA	0.96	ALPE	1.05	ROTUNDUS	0.95
FULGENTE	1.09	M203	1.06	JEFFERSON	1.05	CASTELMOCHI	0.99	ITALPATNAXMILYANG	0.99	FLIPPER	1.02	OTA	0.98	KULON	0.98	AUGUSTO	1.02	BALZARETTI	0.86	VIALONE190	1.08	GOOLARAH	0.89	CALENDAL	0.91	NILO	0.92	GIGANTEVERCELLI	0.94	VENERIA	1.08	MOLO	0.95	PREVER	0.94	SLAVA	0.86	PANDA	0.96	BAHIA	1.05	SR113	0.95
GANGE	1.09	M6	1.06	LACASSINE	1.05	DOURADAO	0.99	PREVER	0.99	GUADIAMAR	1.02	PELDE	0.98	PROMETEO	0.98	CARIOCA	1.02	BONNI	0.86	CENTAURO	1.07	LUXOR	0.89	CINIA40	0.91	PLOVDIV22	0.92	GREGGIO	0.94	HARRA	1.07	ORIONE	0.95	ROBBIOSEL1	0.94	ERCOLE	0.85	PEGONIL	0.96	CARNAROLI	1.05	TORIO	0.95
GIZA177	1.09	MARTE	1.06	MARENY	1.05	GREPPI	0.99	SAEDINENIE	0.99	MAIORAL	1.02	RIBE	0.98	RODEO	0.98	COLINA	1.02	BRAZOS	0.86	DELFINO	1.07	OSCARXSUWEON	0.89	CT58	0.91	RINGO	0.92	GZ8367	0.94	MECO	1.07	PELDE	0.95	SAFARI	0.94	FAMILIA181	0.85	PLOVDIV22	0.96	CRESO	1.05	DELLMONT	0.94
GOOLARAH	1.09	MIARA	1.06	MARTE	1.05	KARNAK	0.99	SAGRES	0.99	RIZZOTTO51-1	1.02	RINALDOBERSANI	0.98	S102	0.98	CRIPTO	1.02	EUROSE	0.86	ESCARLATE	1.07	SFERA	0.89	ERCOLE	0.91	RONALDO	0.92	KULON	0.94	GLADIO	1.06	ROXANI	0.95	SAMBA	0.94	SEQUIAL	0.85	ALAN	0.95	DIXIEBELLE	1.05	SAGRES	0.94
GRITNA	1.09	PEGONIL	1.06	SENIA	1.05	LIDO	0.99	SCUDO	0.99	RONALDO	1.02	SAEDINENIE	0.98	SELN244A	0.98	CT36	1.02	PIERINAMARCHETTI	0.86	FULGENTE	1.07	UPLA64	0.89	GRAAL	0.91	SAFARI	0.92	OLCENENGO	0.94	GUADIAMAR	1.06	S102-2	0.95	SANT'ANDREA	0.94	DELFINO	0.84	COCODRIE	0.95	EUROSIS	1.05	FULGENTE	0.93
HARRA	1.09	PREVER	1.06	UPLA64	1.05	M202	0.99	STRELLA	0.99	SAGRES	1.02	SELN244A	0.98	SLAVA	0.98	ERCOLE	1.02	SANT'ANDREA	0.86	GANGE	1.07	VELA	0.89	GRALDO	0.91	SANDORA	0.92	RINGO	0.94	SENIA	1.06	SENIA	0.95	SANTERNO	0.94	GIOVANNIMARCHETTI	0.84	KULON	0.95	FULGENTE	1.05	L201	0.93
IBO400	1.09	PROMETEO	1.06	UPLA68	1.05	M6	0.99	VENERE	0.99	SESIAMOCHI	1.02	SHSS381	0.98	AGATA	0.97	ESTRELA	1.02	SENIA	0.86	M203	1.07	CINIA40	0.88	GREGGIO	0.91	SAVIO	0.92	SCUDO	0.94	UPLA64	1.06	SEQUIAL	0.95	SENIA	0.94	MECO	0.84	LUNA	0.95	GOOLARAH	1.05	SALOIO	0.93
JACINTO	1.09	ROBBIOSEL1	1.06	ALAN	1.04	MUGA	0.99	VICTORIA	0.99	STRELLA	1.02	SPRINT	0.98	BEIRAO	0.97	EUROPA	1.02	A301	0.85	MEJANES2	1.07	IBO38033	0.88	MARATELLI	0.91	SUPER	0.92	UPLA68	0.94	BIANCA	1.05	SR113	0.95	UPLA64	0.94	RAZZA77	0.84	OLCENENGO	0.95	HANDAO297	1.05	SLAVA	0.93
KRYSTALLINO	1.09	SAKHA102	1.06	COLINA	1.04	NEMBO	0.99	ARIETE	0.98	APOLLO	1.01	TITANIO	0.98	CARINA	0.97	FAMILIA181	1.02	OTA	0.85	NEMBO	1.07	KRYSTALLINO	0.88	MONTICELLI	0.91	VIALE	0.92	VENERE	0.94	CRIPTO	1.05	ULISSE	0.95	UPLA68	0.94	RUSSO1	0.84	SALVO	0.95	IAC32-52	1.05	TAICHUNG65	0.93
LAGRUE	1.09	SAKHA103	1.06	DIMITRA	1.04	PEGONIL	0.99	BAIXET	0.98	BIANCA	1.01	VULCANO	0.98	CARRICO	0.97	ITALPATNAXMILYANG	1.02	PROMETEO	0.85	SALVO	1.07	MONTICELLI	0.88	P6	0.91	ALLORIO	0.91	VENERIA	0.94	LOMELLINO	1.05	UPLA68	0.95	VENERE	0.94	SOURE	0.84	SAMBA	0.95	JUBILIENI	1.05	YRM6-2	0.93
LAMONE	1.09	SELENIO	1.06	IBO38033	1.04	PERLA	0.99	BEIRAO	0.98	BOMBILLA	1.01	AGOSTANO	0.97	CASTELMOCHI	0.97	L204	1.02	ULLAL	0.85	SENATORENOVELLI	1.07	GLORIA	0.87	RODINA	0.91	BELLEPATNA	0.91	ADAIR	0.93	REXMONT	1.05	XIANGOU2	0.95	AGATA	0.93	UPLA68	0.84	SLAVA	0.95	M204	1.05	BOMBON	0.92
LENCINO	1.09	SHSS381	1.06	SAKHA103	1.04	PREVER	0.99	BOMBILLA	0.98	CALMOCHI101	1.01	AKITAKOMACHI	0.97	CINIA40	0.97	LAMONE	1.02	UPLA32	0.85	VIALONENANO	1.07	HANDAO297	0.87	ROTUNDUS	0.91	BONNI	0.91	AIACE	0.93	RINGO	1.05	CORBETTA	0.94	ALLORIO	0.93	BURMA	0.83	SR113	0.95	OSCARXSUWEON	1.05	COCODRIE	0.92
MARENY	1.09	TEJO	1.06	UPLA75	1.04	RINGO	0.99	BONNI	0.98	CARRICO	1.01	ANTONI	0.97	CLOT	0.97	MEJANES2	1.02	CORBETTA	0.84	VULCANO	1.07	MUSA	0.87	SAEDINENIE	0.91	CINIA40	0.91	CAMPINO	0.93	TEJO	1.05	ERMES	0.94	ARGO	0.93	KULON	0.83	TITANIO	0.95	PERLA	1.05	ESCARLATE	0.92
MEJANES2	1.09	TORIO	1.06	CENTAURO	1.03	RUSSO1	0.99	CAMPINO	0.98	CENTAURO	1.01	ARBORIO	0.97	COCODRIE	0.97	MIARA	1.02	MIARA	0.84	ARIETE	1.06	RUBINO	0.87	SANDORA	0.91	DELFINO	0.91	GITANO	0.93	UPLA80	1.05	EUROSIS	0.94	ARIETE	0.93	MUSA	0.83	CAMPINO	0.94	PIERINAMARCHETTI	1.05	EUROPA	0.92
OLCENENGO	1.09	UPLA32	1.06	DELFINO	1.03	SAKHA102	0.99	CAPATAZ	0.98	DELFINO	1.01	BEIRAO	0.97	CRESO	0.97	RANGHINO	1.02	RPC12	0.84	BOMBILLA	1.06	S101	0.87	SENIA	0.91	GRALDO	0.91	GRALDO	0.93	VALTEJO	1.05	GREGGIO	0.94	CALENDAL	0.93	NEMBO	0.83	DIXIEBELLE	0.94	RIZZOTTO51-1	1.05	GUADIAMAR	0.92
PREVER	1.09	UPLA64	1.06	DRAGO	1.03	SENIA	0.99	CHIPKA	0.98	ERMES	1.01	BELLEPATNA	0.97	CT36	0.97	ROBBIOSEL1	1.02	RUBI	0.84	ERMES	1.06	SENATORENOVELLI	0.87	TOPAZIO	0.91	JEFFERSON	0.91	MARATELLI	0.93	ADELAIDECHIAPPELLI	1.04	HAREM	0.94	CAMPINO	0.93	PANDA	0.83	GALILEO	0.94	SAKHA103	1.05	LAMONE	0.92
REXMONT	1.09	VELA	1.06	DREW	1.03	SHSS381	0.99	CLOT	0.98	FAMILIA181	1.01	BENGAL	0.97	DELFINO	0.97	SCUDO	1.02	RUBINO	0.84	FLIPPER	1.06	YRM6-2	0.87	VELA	0.91	JUBILIENI	0.91	MILEV21	0.93	ALICE	1.04	ITALPATNAXMILYANG	0.94	COCODRIE	0.93	PIEMONTE	0.83	KRYSTALLINO	0.94	SALVO	1.05	LOTO	0.92
ROBBIOSEL1	1.09	VULCANO	1.06	GIZA177	1.03	SHSS53	0.99	ERMES	0.98	ITALMOCHI	1.01	BOMBON	0.97	ERCOLE	0.97	UPLA77	1.02	UPLA68	0.84	GIANO	1.06	CASTELMOCHI	0.86	BALZARETTI	0.9	LOTO	0.91	PEGONIL	0.93	BAIXET	1.04	KRYSTALLINO	0.94	DELFINO	0.93	S102	0.83	LUCERO	0.94	SHSS381	1.05	OLCENENGO	0.92
RONALDO	1.09	AMERICANO	1.05	OPALE	1.03	SIRIO	0.99	GIZA177	0.98	JACINTO	1.01	CAPATAZ	0.97	EUROSE	0.97	AKITAKOMACHI	1.01	VOLANO	0.84	GIZA177	1.06	EUROSE	0.86	BEIRAO	0.9	MARATELLI	0.91	PUNTAL	0.93	BALDO	1.04	L204	0.94	ERMES	0.93	ARIETE	0.82	M203	0.94	THAIPERLA	1.05	PREVER	0.92
RPC12	1.09	ARGO	1.05	RIBE	1.03	TEXMONT	0.99	GUADIAMAR	0.98	KULON	1.01	CARNISE	0.97	EUROSIS	0.97	BARAGGIA	1.01	AIACE	0.83	GLADIO	1.06	GARDESADRI	0.86	CARINA	0.9	RIBE	0.91	RIZZOTTO51-1	0.93	BELLEPATNA	1.04	MAYBELLE	0.94	FAMILIA181	0.93	GITANO	0.82	UPLA91	0.94	UPLA64	1.05	RUSSO1	0.92
S101	1.09	ARIETE	1.05	SAKHA102	1.03	THAIBONNET	0.99	IBO38033	0.98	L204	1.01	CARRICO	0.97	FAST	0.97	BONNI	1.01	BARAGGIA	0.83	GREGGIO	1.06	GREGGIO	0.86	EUROPA	0.9	RODINA	0.91	S101	0.93	CT36	1.04	REDI	0.94	GARDESADRI	0.93	MEJANES2	0.82	VICTORIA	0.94	AGATA	1.04	SALVO	0.92
S102	1.09	BALILLA	1.05	TEJO	1.03	THAIPERLA	0.99	ITALMOCHI	0.98	L205	1.01	CENTAURO	0.97	GITANO	0.97	CARNISE	1.01	EUROPA	0.83	MANTOVA	1.06	ROTUNDUS	0.86	EUROSE	0.9	ROTUNDUS	0.91	SELN244A	0.93	EUROPA	1.04	RONCOLO	0.94	GIANO	0.93	NILO	0.82	ALICE	0.93	ALAN	1.04	SAMBA	0.92
SAVIO	1.09	CAPATAZ	1.05	ANTONI	1.02	ULLAL	0.99	LAMONE	0.98	LAMONE	1.01	CLOT	0.97	GIZA177	0.97	CASTELMOCHI	1.01	GOOLARAH	0.83	SAKHA103	1.06	ALPE	0.85	JUBILIENI	0.9	SETANTUNO	0.91	VIALONE190	0.93	GIANO	1.04	RUSSO1	0.94	GRALDO	0.93	RPC12	0.82	BOMBON	0.93	ANTARES	1.04	CARNISE	0.91
SELENIO	1.09	CENTAURO	1.05	BALILLA	1.02	UPLA32	0.99	M204	0.98	ONICE	1.01	CRESO	0.97	GRALDO	0.97	CENTAURO	1.01	KRYSTALLINO	0.83	SANDORA	1.06	JEFFERSON	0.85	KULON	0.9	SMERALDO	0.91	AKITAKOMACHI	0.92	HANDAO11	1.04	SAKHA103	0.94	GUADIAMAR	0.93	CARMEN	0.81	CARNISE	0.93	BAIXET	1.04	DIMITRA	0.91
SESIA	1.09	DIMITRA	1.05	BOMBON	1.02	VENERIA	0.99	MOLO	0.98	ORIONE	1.01	GOOLARAH	0.97	GUADIAMAR	0.97	CINIA40	1.01	LACASSINE	0.83	CARNISE	1.05	LIDO	0.85	LOTO	0.9	THAIPERLA	0.91	BOMBON	0.92	ROMA	1.04	SALOIO	0.94	HANDAO297	0.93	RONCOLO	0.81	DIMITRA	0.93	BIANCA	1.04	GALILEO	0.91
SPRINT	1.09	FULGENTE	1.05	RAZZA77	1.02	VIALE	0.99	NEMBO	0.98	OSTIGLIA	1.01	HAREM	0.97	JACINTO	0.97	CORBETTA	1.01	PEGONIL	0.83	CHIPKA	1.05	MEJANES2	0.85	M204	0.9	VELA	0.91	CALMOCHI101	0.92	SELENIO	1.04	SAMBA	0.94	JEFFERSON	0.93	SAFARI	0.81	FRANCES	0.93	CARRICO	1.04	GLORIA	0.91
TEXMONT	1.09	GARDESADRI	1.05	RONCAROLO	1.02	ALEXANDROS	0.98	ONICE	0.98	P6	1.01	KING	0.97	KARNAK	0.97	FAST	1.01	RINGO	0.83	CORBETTA	1.05	OTA	0.85	ONICE	0.9	BALZARETTI	0.9	MARENY	0.92	CLOT	1.03	VIALE	0.94	LACASSINE	0.93	SANDOCA	0.81	PECOS	0.93	CHIPKA	1.04	KARNAK	0.91
TOPAZIO	1.09	GIANO	1.05	SANT'ANDREA	1.02	ARGO	0.98	ORIONE	0.98	PIEMONTE	1.01	LIDO	0.97	LIDO	0.97	FRANCES	1.01	SFERA	0.83	DUCATO	1.05	SANT'ANDREA	0.85	OPALE	0.9	CARINA	0.9	ONICE	0.92	DIMITRA	1.03	ADELAIDECHIAPPELLI	0.93	LENCINO	0.93	SANT'ANDREA	0.81	SAGRES	0.93	DELFINO	1.04	LUCERO	0.91
ULISSE	1.09	GIGANTEVERCELLI	1.05	T757	1.02	ARTEMIDE	0.98	PERLA	0.98	PLOVDIV22	1.01	LUCERO	0.97	M204	0.97	GIADA	1.01	SHSS381	0.83	GIGANTEVERCELLI	1.05	SR113	0.85	ORIGINARIO	0.9	EUROSE	0.9	ORIONE	0.92	ROBBIOSEL1	1.03	CARNISE	0.93	M6	0.93	SELN244A	0.81	VELA	0.93	DOURADAO	1.04	PANDA	0.91
VICTORIA	1.09	ITALMOCHI	1.05	TAICHUNG65	1.02	BAIXET	0.98	PROMETEO	0.98	PROMETEO	1.01	LUXOR	0.97	MARENY	0.97	GIOVANNIMARCHETTI	1.01	SLAVA	0.83	ITALPATNA48	1.05	UPLA77	0.85	PANDA	0.9	GREGGIO	0.9	PADANO	0.92	SUPER	1.03	DELFINO	0.93	MILEV21	0.93	SENATORENOVELLI	0.81	AUGUSTO	0.92	ERCOLE	1.04	TOPAZIO	0.91
VOLANO	1.09	KRYSTALLINO	1.05	TITANIO	1.02	BALDO	0.98	S102	0.98	RUBINO	1.01	M202	0.97	MEJANES2	0.97	GIZA177	1.01	VENERIA	0.83	KORAL	1.05	VENERIA	0.85	RODEO	0.9	KORAL	0.9	ROTUNDUS	0.92	TEXMONT	1.03	DELLROSE	0.93	NEMBO	0.93	ULISSE	0.81	CARINA	0.92	GIOVANNIMARCHETTI	1.04	VALTEJO	0.91
VULCANO	1.09	KULON	1.05	TORIO	1.02	BALILLA	0.98	SESIAMOCHI	0.98	SAEDINENIE	1.01	M204	0.97	MILEV21	0.97	GRAAL	1.01	CARNAROLI	0.82	KRYSTALLINO	1.05	ADAIR	0.84	SAGRES	0.9	L201	0.9	RPC12	0.92	VELA	1.03	DRAGO	0.93	ORIGINARIO	0.93	UPLA64	0.81	HAREM	0.92	GREPPI	1.04	VELA	0.91
XIANGOU2	1.09	MAYBELLE	1.05	UPLA32	1.02	BARAGGIA	0.98	SR113	0.98	SELENIO	1.01	MAIORAL	0.97	NEMBO	0.97	GRALDO	1.01	CLOT	0.82	LUNA	1.05	CARMEN	0.84	SISR215	0.9	L205	0.9	SALVO	0.92	VIALONENERO	1.03	HONDURAS	0.93	PADANO	0.93	VOLANO	0.81	KARNAK	0.92	HANDAO11	1.04	VICTORIA	0.91
A301	1.08	MELAS	1.05	ARGO	1.01	BRAZOS	0.98	T757	0.98	TEXMONT	1.01	MARENY	0.97	PLOVDIV24	0.97	GRITNA	1.01	COCODRIE	0.82	OLCENENGO	1.05	GUADIAMAR	0.84	SMERALDO	0.9	MUSA	0.9	UPLA91	0.92	XIANGOU2	1.03	L202	0.93	PEGONIL	0.93	ALPHA	0.8	KING	0.92	L204	1.04	ALICE	0.9
ADAIR	1.08	OLCENENGO	1.05	BAHIA	1.01	CAMPINO	0.98	THAIBONNET	0.98	UPLA64	1.01	MOLO	0.97	PREVER	0.97	IAC32-52	1.01	FAMILIA181	0.82	ONICE	1.05	M203	0.84	UPLA32	0.9	ORIGINARIO	0.9	XIANGOU2	0.92	ANTARES	1.02	LAMONE	0.93	PIEMONTE	0.93	FULGENTE	0.8	L201	0.92	NANO	1.04	AUGUSTO	0.9
AKITAKOMACHI	1.08	OPALE	1.05	BEIRAO	1.01	CARNISE	0.98	ULLAL	0.98	AGOSTANO	1	MUGA	0.97	RAZZA77	0.97	ITALMOCHI	1.01	GRALDO	0.82	PELDE	1.05	MANTOVA	0.84	VENERE	0.9	P6	0.9	ALPE	0.91	KULON	1.02	LENCINO	0.93	PLUS	0.93	ITALMOCHI	0.8	OSCARXSUWEON	0.92	OPALE	1.04	DIXIEBELLE	0.9
ALICE	1.08	PLOVDIV24	1.05	GIGANTEVERCELLI	1.01	COLINA	0.98	A301	0.97	ARIETE	1	ORIONE	0.97	RODINA	0.97	KRYSTALLINO	1.01	GREGGIO	0.82	RINALDOBERSANI	1.05	MARATELLI	0.84	VIALE	0.9	PANDA	0.9	ANTARES	0.91	MEJANES2	1.02	LIDO	0.93	REDI	0.93	KORAL	0.8	OTA	0.92	PADANO	1.04	ORIONE	0.9
ALPE	1.08	PLUS	1.05	MIARA	1.01	CRESO	0.98	AGATA	0.97	BAIXET	1	OSCARXSUWEON	0.97	ROMA	0.97	LIDO	1.01	IBO38033	0.82	RUBINO	1.05	PIERINAMARCHETTI	0.84	ZENA	0.9	RONCOLO	0.9	BONNI	0.91	SETANTUNO	1.02	NEMBO	0.93	RIBE	0.93	PERLA	0.8	PADANO	0.92	PANDA	1.04	OTA	0.9
AMERICANO	1.08	RAZZA77	1.05	ORIONE	1.01	DELFINO	0.98	AMERICANO	0.97	BRAZOS	1	OSTIGLIA	0.97	RONCAROLO	0.97	LORD	1.01	JUBILIENI	0.82	SAKHA102	1.05	RINGO	0.84	ALLORIO	0.89	SALOIO	0.9	BRAZOS	0.91	CAMPINO	1.01	NILO	0.93	RONCOLO	0.93	SALVO	0.8	PREVER	0.92	RONCOLO	1.04	PECOS	0.9
APOLLO	1.08	RIBE	1.05	PREVER	1.01	DELLROSE	0.98	BELLEPATNA	0.97	BURMA	1	PADANO	0.97	ROTUNDUS	0.97	M202	1.01	OSCARXSUWEON	0.82	UPLA77	1.05	TEJO	0.84	BELLEPATNA	0.89	SENIA	0.9	CINIA40	0.91	DREW	1.01	ORIGINARIO	0.93	SATURNO	0.93	TITANIO	0.8	RONCAROLO	0.92	SAMBA	1.04	ALAN	0.89
ARSENAL	1.08	SANT'ANDREA	1.05	PUNTAL	1.01	EUROPA	0.98	CARIOCA	0.97	CAMPINO	1	PROMETEO	0.97	S101	0.97	M203	1.01	PADANO	0.82	ARBORIO	1.04	ARBORIO	0.83	CARRICO	0.89	SISR215	0.9	GRITNA	0.91	LOTO	1.01	PECOS	0.93	SESIAMOCHI	0.93	UPLA66	0.8	UPLA77	0.92	SANT'ANDREA	1.04	CT58	0.89
AUGUSTO	1.08	SENIA	1.05	SELENIO	1.01	EUROSIS	0.98	CENTAURO	0.97	CAPATAZ	1	RIZZOTTO51-1	0.97	SAMBA	0.97	MOLO	1.01	PLUS	0.82	BIANCA	1.04	CLOT	0.83	DELFINO	0.89	UPLA64	0.9	ITALMOCHI	0.91	PUNTAL	1.01	PERLA	0.93	T757	0.93	VALTEJO	0.8	L205	0.91	SENIA	1.04	GRALDO	0.89
BAIXET	1.08	SMERALDO	1.05	VIRGO	1.01	GIOVANNIMARCHETTI	0.98	ERCOLE	0.97	CHIPKA	1	RONCOLO	0.97	SANDOCA	0.97	ONICE	1.01	SENATORENOVELLI	0.82	BRAZOS	1.04	HAREM	0.83	DUCATO	0.89	ZENA	0.9	JACINTO	0.91	RANGHINO	1.01	PREVER	0.93	TITANIO	0.93	VICTORIA	0.8	LAMONE	0.91	SIRIO	1.04	GREGGIO	0.89
BELLEPATNA	1.08	THAIPERLA	1.05	ARTEMIDE	1	GOOLARAH	0.98	ESCARLATE	0.97	DOURADAO	1	RUSSO1	0.97	SHSS381	0.97	OPALE	1.01	SOURE	0.82	CARMEN	1.04	HONDURAS	0.83	GIOVANNIMARCHETTI	0.89	ARIETE	0.89	KRYSTALLINO	0.91	RONCAROLO	1.01	S101	0.93	UPLA77	0.93	BONNI	0.79	LOMELLINO	0.91	SISR215	1.04	LOMELLINO	0.89
BIANCA	1.08	TITANIO	1.05	DELLMONT	1	GZ8367	0.98	EUROSIS	0.97	ERCOLE	1	SALVO	0.97	SR113	0.97	OSCARXSUWEON	1.01	UPLA64	0.82	GIOVANNIMARCHETTI	1.04	LACASSINE	0.83	ITALPATNAXMILYANG	0.89	CARRICO	0.89	LACASSINE	0.91	SAVIO	1.01	SAKHA102	0.93	UPLA91	0.93	CALMOCHI101	0.79	MAIORAL	0.91	ULISSE	1.04	LUNA	0.89
BOMBILLA	1.08	TOPAZIO	1.05	KRYSTALLINO	1	JUBILIENI	0.98	GITANO	0.97	ESCARLATE	1	SANDOCA	0.97	STRELLA	0.97	PREVER	1.01	UPLA77	0.82	GOOLARAH	1.04	NOVARA	0.83	JEFFERSON	0.89	CT58	0.89	LUCERO	0.91	T757	1.01	SANTERNO	0.93	VENERIA	0.93	CINIA40	0.79	ORIONE	0.91	UPLA77	1.04	PEGONIL	0.89
BRAZOS	1.08	UPLA75	1.05	LOTO	1	LACASSINE	0.98	GOOLARAH	0.97	EUROSIS	1	SENATORENOVELLI	0.97	TITANIO	0.97	PROMETEO	1.01	VENERE	0.82	HARRA	1.04	OLCENENGO	0.83	KORAL	0.89	DUCATO	0.89	LUXOR	0.91	TORIO	1.01	SESIAMOCHI	0.93	VIALONENANO	0.93	CLOT	0.79	P6	0.91	VIALONE190	1.04	SANT'ANDREA	0.89
CALMOCHI101	1.08	UPLA77	1.05	LUXOR	1	LAGRUE	0.98	GREPPI	0.97	FAST	1	TEJO	0.97	VENERE	0.97	RODINA	1.01	AGATA	0.81	KARNAK	1.04	ORIONE	0.83	L201	0.89	GIOVANNIMARCHETTI	0.89	OSCARXSUWEON	0.91	VIALONE190	1.01	THAIPERLA	0.93	ALAN	0.92	GUADIAMAR	0.79	RUSSO1	0.91	VICTORIA	1.04	SENIA	0.89
CAMPINO	1.08	VOLANO	1.05	MELAS	1	LAMONE	0.98	IBO400	0.97	GITANO	1	VIALE	0.97	VENERIA	0.97	ROTUNDUS	1.01	ALPHA	0.81	LOTO	1.04	P6	0.83	M202	0.89	KULON	0.89	PANDA	0.91	BRAZOS	1	UPLA32	0.93	AMERICANO	0.92	L204	0.79	S101	0.91	BARAGGIA	1.03	VENERE	0.89
CAPATAZ	1.08	ADELAIDECHIAPPELLI	1.04	ROBBIOSEL1	1	LENCINO	0.98	JUBILIENI	0.97	ITALPATNAXMILYANG	1	ALLORIO	0.96	VIRGO	0.97	S101	1.01	ARSENAL	0.81	M202	1.04	PEGONIL	0.83	MANTOVA	0.89	MAYBELLE	0.89	PECOS	0.91	EUROSE	1	UPLA77	0.93	ARSENAL	0.92	RONALDO	0.79	SHSS53	0.91	BRAZOS	1.03	GIANO	0.88
CHIPKA	1.08	ALICE	1.04	RUBINO	1	M204	0.98	LACASSINE	0.97	LUXOR	1	ALPHA	0.96	A201	0.96	SALVO	1.01	CALENDAL	0.81	MECO	1.04	ROMA	0.83	MUSA	0.89	ONICE	0.89	RONALDO	0.91	GALILEO	1	UPLA91	0.93	BARAGGIA	0.92	SANTERNO	0.79	VIALONE190	0.91	CINIA40	1.03	ITALMOCHI	0.88
CINIA40	1.08	ANTONI	1.04	SELN244A	1	MONTICELLI	0.98	LENCINO	0.97	MEJANES2	1	ARIETE	0.96	ADELAIDECHIAPPELLI	0.96	SANT'ANDREA	1.01	CT58	0.81	RIZZOTTO51-1	1.04	RONCAROLO	0.83	PECOS	0.89	RUBINO	0.89	VELA	0.91	GIZA177	1	VIALONENANO	0.93	BONNI	0.92	SESIAMOCHI	0.79	YRM6-2	0.91	COCODRIE	1.03	KRYSTALLINO	0.88
CLOT	1.08	ARTEMIDE	1.04	SETANTUNO	1	MUSA	0.98	LIDO	0.97	PERLA	1	ARSENAL	0.96	AIACE	0.96	SELENIO	1.01	DRAGO	0.81	SAMBA	1.04	ROXANI	0.83	RIBE	0.89	SAEDINENIE	0.89	ZENA	0.91	REDI	1	AGOSTANO	0.92	CARRICO	0.92	SR113	0.79	ESCARLATE	0.9	DELLROSE	1.03	LACASSINE	0.88
DUCATO	1.08	BAHIA	1.04	UPLA80	1	ORIONE	0.98	LUXOR	0.97	PIERINAMARCHETTI	1	ARTEMIDE	0.96	ALAN	0.96	SEQUIAL	1.01	FAST	0.81	VENERIA	1.04	SAMBA	0.83	RINALDOBERSANI	0.89	SANT'ANDREA	0.89	APOLLO	0.9	RIBE	1	ALAN	0.92	CORBETTA	0.92	TAICHUNG65	0.79	GUADIAMAR	0.9	FAMILIA181	1.03	M203	0.88
EUROPA	1.08	BEIRAO	1.04	VIALE	1	PANDA	0.98	MEJANES2	0.97	PREVER	1	BERTONE	0.96	APOLLO	0.96	SPRINT	1.01	IAC32-52	0.81	XIANGOU2	1.04	VIALONE190	0.83	RIZZOTTO51-1	0.89	SFERA	0.89	ARSENAL	0.9	CARNISE	0.99	ALPE	0.92	CT36	0.92	APOLLO	0.78	ITALPATNAXMILYANG	0.9	FAST	1.03	PADANO	0.88
EUROSE	1.08	BONNI	1.04	VOLANO	1	PECOS	0.98	OSTIGLIA	0.97	REDI	1	BONNI	0.96	ARIETE	0.96	ULLAL	1.01	MEJANES2	0.81	ALAN	1.03	VIALONENANO	0.83	SANDOCA	0.89	VENERE	0.89	BALZARETTI	0.9	GANGE	0.99	ARIETE	0.92	DELLMONT	0.92	CASTELMOCHI	0.78	MEJANES2	0.9	GALILEO	1.03	ROBBIOSEL1	0.88
HAREM	1.08	CARRICO	1.04	VULCANO	1	RIBE	0.98	OTA	0.97	RIBE	1	BRAZOS	0.96	BALILLA	0.96	A201	1	NANO	0.81	AUGUSTO	1.03	XIANGOU2	0.83	SANT'ANDREA	0.89	VICTORIA	0.89	BARAGGIA	0.9	L201	0.99	ARTEMIDE	0.92	FLIPPER	0.92	JEFFERSON	0.78	ORIGINARIO	0.9	GLADIO	1.03	RUBI	0.88
JEFFERSON	1.08	CASTELMOCHI	1.04	AMERICANO	0.99	ROBBIOSEL1	0.98	P6	0.97	RODINA	1	CARIOCA	0.96	BARAGGIA	0.96	ADAIR	1	NILO	0.81	BALZARETTI	1.03	ALPHA	0.82	SEQUIAL	0.89	AGATA	0.88	CARIOCA	0.9	NILO	0.99	BAIXET	0.92	GIGANTEVERCELLI	0.92	MARATELLI	0.78	RIZZOTTO51-1	0.9	GZ8367	1.03	AMERICANO	0.87
KING	1.08	DELLMONT	1.04	BALZARETTI	0.99	RODINA	0.98	PLUS	0.97	S102-2	1	CARNAROLI	0.96	BELLEPATNA	0.96	ALLORIO	1	NOVARA	0.81	BERTONE	1.03	CARNAROLI	0.82	SETANTUNO	0.89	ALPE	0.88	DIMITRA	0.9	SCUDO	0.99	BALILLA	0.92	GREGGIO	0.92	MONTICELLI	0.78	S102	0.9	LORD	1.03	BURMA	0.87
KULON	1.08	DRAGO	1.04	CASTELMOCHI	0.99	S101	0.98	RIBE	0.97	SALOIO	1	DELLROSE	0.96	BENGAL	0.96	ANSEATICO	1	OPALE	0.81	CLOT	1.03	DELFINO	0.82	THAIPERLA	0.89	BALDO	0.88	EUROSE	0.9	ADAIR	0.98	BARAGGIA	0.92	ITALPATNA48	0.92	RANGHINO	0.78	TOPAZIO	0.9	LUCERO	1.03	L205	0.87
LIDO	1.08	FLIPPER	1.04	ERCOLE	0.99	SAEDINENIE	0.98	RODINA	0.97	SANT'ANDREA	1	DIMITRA	0.96	CAMPINO	0.96	APOLLO	1	ORIGINARIO	0.81	NOVARA	1.03	ERMES	0.82	UPLA64	0.89	ITALPATNAXMILYANG	0.88	FAST	0.9	ARIETE	0.98	BENGAL	0.92	JUBILIENI	0.92	SCUDO	0.78	TORIO	0.9	MARATELLI	1.03	LUISITOIRRADIADO	0.87
LOMELLINO	1.08	GLADIO	1.04	FULGENTE	0.99	SAVIO	0.98	S101	0.97	SISR215	1	ERMES	0.96	CARIOCA	0.96	ARGO	1	P6	0.81	OSTIGLIA	1.03	ESTRELA	0.82	VIALONE190	0.89	PECOS	0.88	FRANCES	0.9	AUGUSTO	0.98	CARNAROLI	0.92	KORAL	0.92	ULLAL	0.78	UPLA32	0.9	ORIGINARIO	1.03	OSCARXSUWEON	0.87
M202	1.08	GRALDO	1.04	GRALDO	0.99	SLAVA	0.98	S102-2	0.97	SPRINT	1	ESCARLATE	0.96	CARMEN	0.96	BERTONE	1	PERLA	0.81	P6	1.03	FAST	0.82	AKITAKOMACHI	0.88	RAZZA77	0.88	GIADA	0.9	BAHIA	0.98	CENTAURO	0.92	LAMONE	0.92	VIALONENANO	0.78	ALPE	0.89	P6	1.03	RPC12	0.87
MELAS	1.08	GREPPI	1.04	KARNAK	0.99	TOPAZIO	0.98	SAVIO	0.97	T757	1	EUROSIS	0.96	CARNISE	0.96	BIANCA	1	PLOVDIV24	0.81	VELA	1.03	FLIPPER	0.82	ALPE	0.88	REDI	0.88	JUBILIENI	0.9	CARRICO	0.98	DIMITRA	0.92	LUNA	0.92	BALDO	0.77	AMERICANO	0.89	PELDE	1.03	RUBINO	0.87
MUSA	1.08	HANDAO11	1.04	KULON	0.99	UPLA80	0.98	SELENIO	0.97	TEJO	1	FAMILIA181	0.96	CHIPKA	0.96	CALENDAL	1	RONCAROLO	0.81	ALPHA	1.02	FULGENTE	0.82	ARGO	0.88	RIZZOTTO51-1	0.88	PROMETEO	0.9	GIGANTEVERCELLI	0.98	DUCATO	0.92	MECO	0.92	CRIPTO	0.77	CALMOCHI101	0.89	RODEO	1.03	STRELLA	0.87
NEMBO	1.08	HARRA	1.04	LOMELLINO	0.99	VENERE	0.98	SISR215	0.97	VENERE	1	GANGE	0.96	CORBETTA	0.96	CALMOCHI101	1	S101	0.81	AMERICANO	1.02	MIARA	0.82	CARMEN	0.88	RODEO	0.88	REXMONT	0.9	ITALMOCHI	0.98	FLIPPER	0.92	MEJANES2	0.92	DUCATO	0.77	CT58	0.89	ROTUNDUS	1.03	UPLA32	0.87
RAZZA77	1.08	IBO400	1.04	NEMBO	0.99	VIALONE190	0.98	THAIPERLA	0.97	ADELAIDECHIAPPELLI	0.99	GIGANTEVERCELLI	0.96	CRIPTO	0.96	CARINA	1	SAMBA	0.81	ANTONI	1.02	MILEV21	0.82	EUROSIS	0.88	S102	0.88	RODINA	0.9	MARATELLI	0.98	GREPPI	0.92	MUGA	0.92	KARNAK	0.77	GIZA177	0.89	RPC12	1.03	UPLA80	0.87
RIZZOTTO51-1	1.08	KARNAK	1.04	NILO	0.99	VIALONENERO	0.98	UPLA32	0.97	ALPE	0.99	GITANO	0.96	FIDJI	0.96	CHIPKA	1	SEQUIAL	0.81	BURMA	1.02	SELENIO	0.82	NILO	0.88	SAGRES	0.88	SELENIO	0.9	PLOVDIV22	0.98	JUBILIENI	0.92	PANDA	0.92	LIDO	0.77	GLORIA	0.89	SESIA	1.03	ARGO	0.86
SAKHA102	1.08	LACASSINE	1.04	OLCENENGO	0.99	VOLANO	0.98	UPLA64	0.97	ALPHA	0.99	GLORIA	0.96	FLIPPER	0.96	CIGALON	1	UPLA66	0.81	CAPATAZ	1.02	SPRINT	0.82	ORIONE	0.88	SENATORENOVELLI	0.88	SEQUIAL	0.9	RIZZOTTO51-1	0.98	LOTO	0.92	PERLA	0.92	M202	0.77	MELAS	0.89	T757	1.03	CAPATAZ	0.86
SALOIO	1.08	LOMELLINO	1.04	ORIGINARIO	0.99	ADELAIDECHIAPPELLI	0.97	UPLA80	0.97	ANTONI	0.99	GRALDO	0.96	GALILEO	0.96	CLOT	1	ALAN	0.8	CARINA	1.02	VIALE	0.82	RANGHINO	0.88	SEQUIAL	0.88	VIALONENANO	0.9	SEQUIAL	0.98	M204	0.92	RIZZOTTO51-1	0.92	M203	0.77	PELDE	0.89	UPLA75	1.03	FRANCES	0.86
SCUDO	1.08	LOTO	1.04	REDI	0.99	ALICE	0.97	ADELAIDECHIAPPELLI	0.96	BAHIA	0.99	GUADIAMAR	0.96	GOOLARAH	0.96	CT58	1	ARBORIO	0.8	DIMITRA	1.02	AGOSTANO	0.81	REDI	0.88	SESIAMOCHI	0.88	VIRGO	0.9	AGOSTANO	0.97	MARTE	0.92	ROMA	0.92	PREVER	0.77	PIERINAMARCHETTI	0.89	ALPHA	1.02	HAREM	0.86
SENATORENOVELLI	1.08	LUNA	1.04	SAGRES	0.99	ALLORIO	0.97	ALPHA	0.96	BELLEPATNA	0.99	HANDAO11	0.96	GREGGIO	0.96	DOURADAO	1	ARTEMIDE	0.8	ERCOLE	1.02	ARIETE	0.81	RONCOLO	0.88	T757	0.88	ARBORIO	0.89	APOLLO	0.97	MUSA	0.92	RUSSO1	0.92	VIRGO	0.77	RPC12	0.89	APOLLO	1.02	LORD	0.86
SESIAMOCHI	1.08	NEMBO	1.04	SALVO	0.99	ALPHA	0.97	APOLLO	0.96	CARIOCA	0.99	LOTO	0.96	GREPPI	0.96	EUROSE	1	BAIXET	0.8	ESTRELA	1.02	CARNISE	0.81	RUBINO	0.88	TORIO	0.88	BAIXET	0.89	BERTONE	0.97	RIBE	0.92	S101	0.92	XIANGOU2	0.77	RUBI	0.89	ARTEMIDE	1.02	ORIGINARIO	0.86
SLAVA	1.08	PELDE	1.04	VENERIA	0.99	ARBORIO	0.97	BALILLA	0.96	CARNAROLI	0.99	MARATELLI	0.96	ITALPATNA48	0.96	FIDJI	1	CARMEN	0.8	EUROSIS	1.02	DIMITRA	0.81	S102	0.88	VIALONE190	0.88	BERTONE	0.89	JUBILIENI	0.97	RIZZOTTO51-1	0.92	S102	0.92	AGOSTANO	0.76	RUBINO	0.89	AUGUSTO	1.02	P6	0.86
TEJO	1.08	REDI	1.04	AGOSTANO	0.98	ARIETE	0.97	BARAGGIA	0.96	CORBETTA	0.99	MAYBELLE	0.96	LACASSINE	0.96	GREPPI	1	HANDAO297	0.8	FAST	1.02	KARNAK	0.81	SCUDO	0.88	VIALONENANO	0.88	CORBETTA	0.89	KARNAK	0.97	ROBBIOSEL1	0.92	S102-2	0.92	ARGO	0.76	FIDJI	0.88	BALZARETTI	1.02	PELDE	0.86
THAIBONNET	1.08	RONCAROLO	1.04	ALICE	0.98	BELLEPATNA	0.97	BERTONE	0.96	DRAGO	0.99	MUSA	0.96	LOMELLINO	0.96	HANDAO11	1	KARNAK	0.8	GALILEO	1.02	RANGHINO	0.81	SENATORENOVELLI	0.88	VIRGO	0.88	CRESO	0.89	LAMONE	0.97	RONCAROLO	0.92	SAVIO	0.92	BAHIA	0.76	GIANO	0.88	BENGAL	1.02	PIERINAMARCHETTI	0.86
TORIO	1.08	ROXANI	1.04	ALPHA	0.98	BOMBILLA	0.97	CARNISE	0.96	DREW	0.99	NANO	0.96	LORD	0.96	KORAL	1	KULON	0.8	ITALMOCHI	1.02	SEQUIAL	0.81	SESIAMOCHI	0.88	AMERICANO	0.87	DOURADAO	0.89	MAYBELLE	0.97	S102	0.92	SEQUIAL	0.92	BRAZOS	0.76	GRALDO	0.88	DIMITRA	1.02	RINGO	0.86
UPLA32	1.08	RPC12	1.04	ANSEATICO	0.98	BOMBON	0.97	CARRICO	0.96	DUCATO	0.99	OPALE	0.96	LOTO	0.96	L205	1	L205	0.8	ITALPATNAXMILYANG	1.02	SOURE	0.81	SFERA	0.88	ARGO	0.87	DUCATO	0.89	PIERINAMARCHETTI	0.97	SETANTUNO	0.92	SHSS53	0.92	CARINA	0.76	GREPPI	0.88	DREW	1.02	ROMA	0.86
UPLA66	1.08	RUBINO	1.04	ARBORIO	0.98	CAPATAZ	0.97	CORBETTA	0.96	GANGE	0.99	PLOVDIV22	0.96	M202	0.96	LACASSINE	1	M203	0.8	LACASSINE	1.02	UPLA75	0.81	TORIO	0.88	BIANCA	0.87	GANGE	0.89	SAEDINENIE	0.97	UPLA80	0.92	SISR215	0.92	CARRICO	0.76	LAGRUE	0.88	ESTRELA	1.02	RONCAROLO	0.86
UPLA77	1.08	S101	1.04	BONNI	0.98	CARIOCA	0.97	CRESO	0.96	GLORIA	0.99	RAZZA77	0.96	M203	0.96	LENCINO	1	M6	0.8	LUXOR	1.02	AGATA	0.8	UPLA75	0.88	CARIOCA	0.87	GARDESADRI	0.89	SALVO	0.97	VALTEJO	0.92	SLAVA	0.92	DIMITRA	0.76	LORD	0.88	EUROSE	1.02	S101	0.86
VENERE	1.08	S102	1.04	CAPATAZ	0.98	CHIPKA	0.97	CT58	0.96	GRAAL	0.99	RINGO	0.96	MARTE	0.96	LUISITOIRRADIADO	1	MANTOVA	0.8	MARTE	1.02	AIACE	0.8	VIALONENANO	0.88	CHIPKA	0.87	GLADIO	0.89	SESIA	0.97	AIACE	0.91	SOURE	0.92	DRAGO	0.76	ROBBIOSEL1	0.88	GARDESADRI	1.02	SILLA	0.86
VENERIA	1.08	SALVO	1.04	CARINA	0.98	CORBETTA	0.97	DELLROSE	0.96	GREPPI	0.99	RODEO	0.96	MAYBELLE	0.96	LUXOR	1	PECOS	0.8	PEGONIL	1.02	ALAN	0.8	VICTORIA	0.88	DRAGO	0.87	GOOLARAH	0.89	A301	0.96	ARBORIO	0.91	SR113	0.92	MUGA	0.76	ROMA	0.88	GIANO	1.02	UPLA77	0.86
AGATA	1.07	SELN244A	1.04	HARRA	0.98	CRIPTO	0.97	DIXIEBELLE	0.96	HANDAO297	0.99	ROMA	0.96	MONTICELLI	0.96	MARATELLI	1	RIBE	0.8	RONCAROLO	1.02	AMERICANO	0.8	VIRGO	0.88	FAMILIA181	0.87	LIDO	0.89	CENTAURO	0.96	BAHIA	0.91	TEXMONT	0.92	OPALE	0.76	SALOIO	0.88	IBO400	1.02	VIALONE190	0.86
AIACE	1.07	SESIA	1.04	KORAL	0.98	DELLMONT	0.97	DRAGO	0.96	IBO400	0.99	ROTUNDUS	0.96	MUGA	0.96	MARTE	1	SESIA	0.8	RONCOLO	1.02	AUGUSTO	0.8	XIANGOU2	0.88	FLIPPER	0.87	MARTE	0.89	EUROSIS	0.96	BOMBILLA	0.91	THAIPERLA	0.92	PLOVDIV22	0.76	UPLA80	0.88	L205	1.02	A301	0.85
ARGO	1.07	SETANTUNO	1.04	LUCERO	0.98	DRAGO	0.97	DUCATO	0.96	JUBILIENI	0.99	S102	0.96	OLCENENGO	0.96	MONTICELLI	1	SETANTUNO	0.8	STRELLA	1.02	BONNI	0.8	AGATA	0.87	M202	0.87	MELAS	0.89	GRALDO	0.96	CAMPINO	0.91	ULISSE	0.92	RUBINO	0.76	VENERE	0.88	M202	1.02	ALPE	0.85
BALILLA	1.07	SISR215	1.04	LUNA	0.98	DUCATO	0.97	FAST	0.96	L202	0.99	S102-2	0.96	ONICE	0.96	NOVARA	1	SPRINT	0.8	TOPAZIO	1.02	CALMOCHI101	0.8	AIACE	0.87	MANTOVA	0.87	PERLA	0.89	MONTICELLI	0.96	CHIPKA	0.91	VICTORIA	0.92	S101	0.76	ARSENAL	0.87	MUSA	1.02	GREPPI	0.85
CARMEN	1.07	T757	1.04	ONICE	0.98	ERCOLE	0.97	FIDJI	0.96	LACASSINE	0.99	SAMBA	0.96	OPALE	0.96	P6	1	ULISSE	0.8	UPLA75	1.02	CAPATAZ	0.8	AMERICANO	0.87	MOLO	0.87	REDI	0.89	PLUS	0.96	CIGALON	0.91	VIRGO	0.92	UPLA63	0.76	COLINA	0.87	OLCENENGO	1.02	GZ8367	0.85
CARNISE	1.07	UPLA66	1.04	PERLA	0.98	ERMES	0.97	FRANCES	0.96	LENCINO	0.99	SETANTUNO	0.96	ORIGINARIO	0.96	PELDE	1	UPLA75	0.8	AGATA	1.01	ERCOLE	0.8	ARIETE	0.87	ORIONE	0.87	RONCAROLO	0.89	UPLA66	0.96	DIXIEBELLE	0.91	ADELAIDECHIAPPELLI	0.91	VENERE	0.76	ERCOLE	0.87	OSTIGLIA	1.02	ITALPATNAXMILYANG	0.85
CASTELMOCHI	1.07	VENERE	1.04	RINGO	0.98	FIDJI	0.97	GLADIO	0.96	LORD	0.99	SISR215	0.96	ORIONE	0.96	PLOVDIV24	1	XIANGOU2	0.8	CARNAROLI	1.01	GIGANTEVERCELLI	0.8	AUGUSTO	0.87	RINALDOBERSANI	0.87	S102	0.89	ALAN	0.95	EUROSE	0.91	AIACE	0.91	ALLORIO	0.75	GANGE	0.87	OTA	1.02	KORAL	0.85
CENTAURO	1.07	VENERIA	1.04	RONCOLO	0.98	FLIPPER	0.97	KULON	0.96	M203	0.99	SMERALDO	0.96	PADANO	0.96	RONCOLO	1	AMERICANO	0.79	GRAAL	1.01	OSTIGLIA	0.8	BIANCA	0.87	ROMA	0.87	SANT'ANDREA	0.89	CALMOCHI101	0.95	IBO400	0.91	BENGAL	0.91	BOMBILLA	0.75	GZ8367	0.87	RAZZA77	1.02	RIZZOTTO51-1	0.85
CT36	1.07	VIRGO	1.04	RPC12	0.98	GARDESADRI	0.97	L201	0.96	M204	0.99	THAIBONNET	0.96	RIZZOTTO51-1	0.96	RPC12	1	BALILLA	0.79	HANDAO11	1.01	RINALDOBERSANI	0.8	CARIOCA	0.87	SANDOCA	0.87	SISR215	0.89	CARMEN	0.95	LOMELLINO	0.91	BIANCA	0.91	CARNISE	0.75	KORAL	0.87	RUBINO	1.02	SETANTUNO	0.85
DELLMONT	1.07	XIANGOU2	1.04	SHSS381	0.98	GIADA	0.97	L204	0.96	MARATELLI	0.99	TORIO	0.96	S102-2	0.96	SAMBA	1	BENGAL	0.79	M204	1.01	SAKHA103	0.8	DIMITRA	0.87	SATURNO	0.87	SUPER	0.89	COCODRIE	0.95	LUNA	0.91	BOMBILLA	0.91	CRESO	0.75	LUISITOIRRADIADO	0.87	SAGRES	1.02	COLINA	0.84
ERMES	1.07	YRM6-2	1.04	VENERE	0.98	GITANO	0.97	L205	0.96	NEMBO	0.99	ULISSE	0.96	SAEDINENIE	0.96	SAVIO	1	CARINA	0.79	MONTICELLI	1.01	SESIAMOCHI	0.8	ESTRELA	0.87	SOURE	0.87	TORIO	0.89	ERMES	0.95	MILEV21	0.91	BRAZOS	0.91	GRITNA	0.75	M6	0.87	SANDORA	1.02	DRAGO	0.84
ESCARLATE	1.07	ADAIR	1.03	BIANCA	0.97	GRITNA	0.97	LORD	0.96	PLOVDIV24	0.99	ULLAL	0.96	SANTERNO	0.96	SESIAMOCHI	1	CRESO	0.79	OTA	1.01	STRELLA	0.8	FAMILIA181	0.87	TOPAZIO	0.87	ALAN	0.88	IBO400	0.95	MONTICELLI	0.91	CARNISE	0.91	HAREM	0.75	OPALE	0.87	SANTERNO	1.02	MANTOVA	0.84
EUROSIS	1.07	BAIXET	1.03	GARDESADRI	0.97	GUADIAMAR	0.97	M6	0.96	ROTUNDUS	0.99	VALTEJO	0.96	SCUDO	0.96	SFERA	1	DIMITRA	0.79	PANDA	1.01	VICTORIA	0.8	FRANCES	0.87	UPLA32	0.87	AMERICANO	0.88	ORIGINARIO	0.95	MUGA	0.91	CT58	0.91	ONICE	0.75	PIEMONTE	0.87	SLAVA	1.02	RONALDO	0.84
FAMILIA181	1.07	BALZARETTI	1.03	GREGGIO	0.97	IBO400	0.97	MARATELLI	0.96	S101	0.99	VELA	0.96	SELENIO	0.96	SLAVA	1	DIXIEBELLE	0.79	RINGO	1.01	CARINA	0.79	GALILEO	0.87	AKITAKOMACHI	0.86	ARGO	0.88	ORIONE	0.95	OSTIGLIA	0.91	DIMITRA	0.91	RIZZOTTO51-1	0.75	SANT'ANDREA	0.87	UPLA80	1.02	SHSS53	0.84
FAST	1.07	BIANCA	1.03	IBO400	0.97	ITALMOCHI	0.97	MUSA	0.96	SAMBA	0.99	ALAN	0.95	SENATORENOVELLI	0.96	ULISSE	1	ERMES	0.79	SALOIO	1.01	CHIPKA	0.79	GOOLARAH	0.87	ANSEATICO	0.86	BIANCA	0.88	SATURNO	0.95	PADANO	0.91	FIDJI	0.91	ROBBIOSEL1	0.75	SHSS381	0.87	UPLA91	1.02	TEXMONT	0.84
GIADA	1.07	BOMBILLA	1.03	ITALPATNAXMILYANG	0.97	KING	0.97	NOVARA	0.96	SAVIO	0.99	ANSEATICO	0.95	SMERALDO	0.96	UPLA75	1	ESTRELA	0.79	SATURNO	1.01	COCODRIE	0.79	GZ8367	0.87	BALILLA	0.86	COCODRIE	0.88	ALEXANDROS	0.94	PIERINAMARCHETTI	0.91	GALILEO	0.91	SAEDINENIE	0.75	SILLA	0.87	XIANGOU2	1.02	AKITAKOMACHI	0.83
GIGANTEVERCELLI	1.07	BOMBON	1.03	L204	0.97	L201	0.97	PANDA	0.96	SFERA	0.99	ANTARES	0.95	SPRINT	0.96	VIALONE190	1	GARDESADRI	0.79	SAVIO	1.01	CRESO	0.79	L205	0.87	CAPATAZ	0.86	FAMILIA181	0.88	ALPHA	0.94	PLUS	0.91	GANGE	0.91	SETANTUNO	0.75	TAICHUNG65	0.87	ADELAIDECHIAPPELLI	1.01	CRIPTO	0.83
GRALDO	1.07	CINIA40	1.03	MECO	0.97	LORD	0.97	PEGONIL	0.96	SUPER	0.99	BALDO	0.95	TAICHUNG65	0.96	VULCANO	1	LIDO	0.79	SPRINT	1.01	GZ8367	0.79	MAYBELLE	0.87	CARNAROLI	0.86	FULGENTE	0.88	CRESO	0.94	PROMETEO	0.91	GRAAL	0.91	SPRINT	0.75	SENIA	0.86	AGOSTANO	1.01	ERCOLE	0.83
GREPPI	1.07	CRESO	1.03	MONTICELLI	0.97	LUISITOIRRADIADO	0.97	PIEMONTE	0.96	THAIBONNET	0.99	BIANCA	0.95	ULLAL	0.96	ZENA	1	OLCENENGO	0.79	UPLA63	1.01	REXMONT	0.79	PADANO	0.87	DIMITRA	0.86	GIOVANNIMARCHETTI	0.88	GIADA	0.94	RPC12	0.91	HAREM	0.91	UPLA32	0.75	ULISSE	0.86	ALICE	1.01	MAIORAL	0.83
HANDAO11	1.07	CT58	1.03	P6	0.97	LUXOR	0.97	PLOVDIV22	0.96	THAIPERLA	0.99	CHIPKA	0.95	UPLA80	0.96	ADELAIDECHIAPPELLI	0.99	STRELLA	0.79	ADAIR	1	RIZZOTTO51-1	0.79	PUNTAL	0.87	FRANCES	0.86	L202	0.88	HANDAO297	0.94	SANT'ANDREA	0.91	KING	0.91	GALILEO	0.74	UPLA75	0.86	AMERICANO	1.01	OPALE	0.83
ITALPATNA48	1.07	ERCOLE	1.03	PADANO	0.97	MANTOVA	0.97	RINGO	0.96	ULISSE	0.99	CIGALON	0.95	VIALE	0.96	AGATA	0.99	TAICHUNG65	0.79	ALICE	1	SAEDINENIE	0.79	RAZZA77	0.87	GOOLARAH	0.86	M203	0.88	IAC32-52	0.94	SCUDO	0.91	LOMELLINO	0.91	GLADIO	0.74	BAHIA	0.85	ANTONI	1.01	S102	0.83
ITALPATNAXMILYANG	1.07	EUROPA	1.03	PECOS	0.97	MAYBELLE	0.97	ROBBIOSEL1	0.96	ULLAL	0.99	CT36	0.95	ZENA	0.96	ALAN	0.99	TORIO	0.79	ARGO	1	ULLAL	0.79	ROMA	0.87	L204	0.86	ORIGINARIO	0.88	L205	0.94	SELN244A	0.91	LOTO	0.91	ITALPATNAXMILYANG	0.74	BIANCA	0.85	BOMBON	1.01	SAFARI	0.83
KARNAK	1.07	GIADA	1.03	PIEMONTE	0.97	MECO	0.97	RODEO	0.96	UPLA80	0.99	DELFINO	0.95	AGOSTANO	0.95	ALPE	0.99	UPLA80	0.79	DOURADAO	1	VENERE	0.79	SILLA	0.87	LUNA	0.86	OTA	0.88	PERLA	0.94	SISR215	0.91	MARTE	0.91	JUBILIENI	0.74	BURMA	0.85	CARMEN	1.01	ULLAL	0.83
KORAL	1.07	KORAL	1.03	RODEO	0.97	MEJANES2	0.97	RUBINO	0.96	ANSEATICO	0.98	DRAGO	0.95	ALPE	0.95	BAIXET	0.99	VALTEJO	0.79	FRANCES	1	ARTEMIDE	0.78	SOURE	0.87	MUGA	0.86	ROMA	0.88	RONALDO	0.94	SLAVA	0.91	MAYBELLE	0.91	MARTE	0.74	DOURADAO	0.85	CARNISE	1.01	UPLA75	0.83
LOTO	1.07	LUXOR	1.03	S101	0.97	MELAS	0.97	SALOIO	0.96	ANTARES	0.98	DREW	0.95	ALPHA	0.95	BALDO	0.99	AKITAKOMACHI	0.78	LAGRUE	1	BAIXET	0.78	T757	0.87	OTA	0.86	SAFARI	0.88	SELN244A	0.94	TOPAZIO	0.91	MIARA	0.91	OLCENENGO	0.74	IAC32-52	0.85	CT58	1.01	VIALONENANO	0.83
LUISITOIRRADIADO	1.07	MECO	1.03	SAFARI	0.97	ONICE	0.97	SAMBA	0.96	ARBORIO	0.98	FLIPPER	0.95	ANTARES	0.95	BEIRAO	0.99	ANSEATICO	0.78	REXMONT	1	CALENDAL	0.78	ADAIR	0.86	PADANO	0.86	SAKHA103	0.88	ZENA	0.94	UPLA64	0.91	NOVARA	0.91	PADANO	0.74	ITALMOCHI	0.85	ERMES	1.01	AIACE	0.82
LUNA	1.07	NILO	1.03	SESIA	0.97	PADANO	0.97	SANT'ANDREA	0.96	BALILLA	0.98	GARDESADRI	0.95	ARBORIO	0.95	BOMBON	0.99	APOLLO	0.78	RONALDO	1	DRAGO	0.78	APOLLO	0.86	PLUS	0.86	SANDORA	0.88	BENGAL	0.93	VENERIA	0.91	OLCENENGO	0.91	PLOVDIV24	0.74	RONALDO	0.85	GIGANTEVERCELLI	1.01	FIDJI	0.82
M204	1.07	ONICE	1.03	SMERALDO	0.97	PELDE	0.97	SFERA	0.96	BARAGGIA	0.98	GIOVANNIMARCHETTI	0.95	BIANCA	0.95	CARNAROLI	0.99	AUGUSTO	0.78	SCUDO	1	GLADIO	0.78	ARSENAL	0.86	RANGHINO	0.86	SMERALDO	0.88	MOLO	0.93	VIALONE190	0.91	OPALE	0.91	THAIPERLA	0.74	STRELLA	0.85	GRAAL	1.01	GRAAL	0.82
MARATELLI	1.07	ORIGINARIO	1.03	TOPAZIO	0.97	PROMETEO	0.97	SHSS53	0.96	CARNISE	0.98	GRITNA	0.95	BONNI	0.95	DELLMONT	0.99	CARNISE	0.78	SEQUIAL	1	JUBILIENI	0.78	BAIXET	0.86	ROBBIOSEL1	0.86	SOURE	0.88	PROMETEO	0.93	VICTORIA	0.91	OSTIGLIA	0.91	VENERIA	0.74	UPLA66	0.85	IBO38033	1.01	HARRA	0.82
MARTE	1.07	ORIONE	1.03	UPLA63	0.97	RONCAROLO	0.97	SIRIO	0.96	CLOT	0.98	IAC32-52	0.95	CIGALON	0.95	DREW	0.99	CRIPTO	0.78	SUPER	1	LENCINO	0.78	BALDO	0.86	SCUDO	0.86	THAIBONNET	0.88	RONCOLO	0.93	VOLANO	0.91	REXMONT	0.91	YRM6-2	0.74	A301	0.84	LOMELLINO	1.01	MELAS	0.82
MECO	1.07	PADANO	1.03	XIANGOU2	0.97	S102-2	0.97	SOURE	0.96	CRESO	0.98	ITALPATNA48	0.95	DELLROSE	0.95	ERMES	0.99	ERCOLE	0.78	THAIPERLA	1	RIBE	0.78	BERTONE	0.86	SLAVA	0.86	ULLAL	0.88	RUBINO	0.93	A201	0.9	RONALDO	0.91	BAIXET	0.73	BELLEPATNA	0.84	LUXOR	1.01	PLUS	0.82
MOLO	1.07	PUNTAL	1.03	ALPE	0.96	SAGRES	0.97	ULISSE	0.96	DELLROSE	0.98	JUBILIENI	0.95	DRAGO	0.95	GALILEO	0.99	GREPPI	0.78	ARTEMIDE	0.99	RONCOLO	0.78	BOMBON	0.86	TAICHUNG65	0.86	UPLA64	0.88	S102-2	0.93	ALICE	0.9	RONCAROLO	0.91	ERMES	0.73	CAPATAZ	0.84	NILO	1.01	REDI	0.82
NANO	1.07	RONCOLO	1.03	CIGALON	0.96	SAMBA	0.97	VENERIA	0.96	ESTRELA	0.98	KRYSTALLINO	0.95	ESCARLATE	0.95	GITANO	0.99	LAMONE	0.78	CARRICO	0.99	SAKHA102	0.78	CARNAROLI	0.86	UPLA66	0.86	UPLA77	0.88	SANTERNO	0.93	ALLORIO	0.9	SELN244A	0.91	GREGGIO	0.73	DRAGO	0.84	PECOS	1.01	SELN244A	0.82
OSCARXSUWEON	1.07	SANTERNO	1.03	CINIA40	0.96	SESIAMOCHI	0.97	YRM6-2	0.96	GIZA177	0.98	L201	0.95	FULGENTE	0.95	GLORIA	0.99	LUISITOIRRADIADO	0.78	CRESO	0.99	SAVIO	0.78	CASTELMOCHI	0.86	UPLA75	0.86	ALPHA	0.87	TITANIO	0.93	ALPHA	0.9	SENATORENOVELLI	0.91	GREPPI	0.73	SAFARI	0.84	PLOVDIV24	1.01	VIALE	0.82
PADANO	1.07	SCUDO	1.03	HANDAO297	0.96	SOURE	0.97	ARBORIO	0.95	GOOLARAH	0.98	LAGRUE	0.95	GANGE	0.95	GOOLARAH	0.99	MOLO	0.78	CT36	0.99	ULISSE	0.78	CHIPKA	0.86	VIALONENERO	0.86	CARINA	0.87	UPLA63	0.93	AMERICANO	0.9	SPRINT	0.91	MILEV21	0.73	VIALONENANO	0.84	RANGHINO	1.01	ZENA	0.82
RINALDOBERSANI	1.07	TAICHUNG65	1.03	PLOVDIV22	0.96	STRELLA	0.97	ARGO	0.95	GREGGIO	0.98	M203	0.95	GRITNA	0.95	GZ8367	0.99	REXMONT	0.78	EUROSE	0.99	UPLA63	0.78	COLINA	0.86	XIANGOU2	0.86	CARRICO	0.87	BONNI	0.92	AUGUSTO	0.9	TOPAZIO	0.91	RINGO	0.73	VOLANO	0.84	ROMA	1.01	ALLORIO	0.81
ROMA	1.07	ULISSE	1.03	PLOVDIV24	0.96	TAICHUNG65	0.97	BAHIA	0.95	L201	0.98	MECO	0.95	HAREM	0.95	JEFFERSON	0.99	THAIPERLA	0.78	IBO400	0.99	A301	0.77	DRAGO	0.86	YRM6-2	0.86	CLOT	0.87	CHIPKA	0.92	CAPATAZ	0.9	UPLA32	0.91	SAGRES	0.73	ARBORIO	0.83	RONALDO	1.01	ARSENAL	0.81
RUBI	1.07	UPLA68	1.03	SUPER	0.96	TITANIO	0.97	BALZARETTI	0.95	LIDO	0.98	MEJANES2	0.95	IBO38033	0.95	MANTOVA	0.99	VIALONENANO	0.78	L201	0.99	BIANCA	0.77	FLIPPER	0.86	ARSENAL	0.85	ERMES	0.87	LACASSINE	0.92	CRESO	0.9	UPLA66	0.91	SUPER	0.73	ARGO	0.83	S102-2	1.01	BAHIA	0.81
RUBINO	1.07	VICTORIA	1.03	BOMBILLA	0.95	UPLA64	0.97	BOMBON	0.95	LUISITOIRRADIADO	0.98	MILEV21	0.95	ITALPATNAXMILYANG	0.95	PECOS	0.99	ALLORIO	0.77	LUCERO	0.99	CENTAURO	0.77	JACINTO	0.86	ARTEMIDE	0.85	HARRA	0.87	RINALDOBERSANI	0.92	CRIPTO	0.9	VALTEJO	0.91	ZENA	0.73	BALILLA	0.83	SAFARI	1.01	BIANCA	0.81
SAKHA103	1.07	AGOSTANO	1.02	CARRICO	0.95	UPLA75	0.97	CARINA	0.95	MANTOVA	0.98	MONTICELLI	0.95	JUBILIENI	0.95	RAZZA77	0.99	CAPATAZ	0.77	MUSA	0.99	EUROSIS	0.77	LUXOR	0.86	AUGUSTO	0.85	KORAL	0.87	RODINA	0.92	GARDESADRI	0.9	VELA	0.91	AMERICANO	0.72	CRIPTO	0.83	SANDOCA	1.01	CALMOCHI101	0.81
SALVO	1.07	AIACE	1.02	EUROPA	0.95	UPLA77	0.97	CARNAROLI	0.95	MELAS	0.98	NOVARA	0.95	KRYSTALLINO	0.95	SANDORA	0.99	DELFINO	0.77	PIERINAMARCHETTI	0.99	FRANCES	0.77	MILEV21	0.86	BAIXET	0.85	MONTICELLI	0.87	S101	0.92	GIADA	0.9	YRM6-2	0.91	ARSENAL	0.72	ERMES	0.83	SILLA	1.01	ERMES	0.81
SANT'ANDREA	1.07	AKITAKOMACHI	1.02	FLIPPER	0.95	UPLA91	0.97	CASTELMOCHI	0.95	MUSA	0.98	PLOVDIV24	0.95	LUCERO	0.95	SELN244A	0.99	DELLMONT	0.77	PUNTAL	0.99	GIANO	0.77	MUGA	0.86	BOMBON	0.85	NANO	0.87	SLAVA	0.92	GIANO	0.9	ALICE	0.9	FAST	0.72	EUROSIS	0.83	VELA	1.01	GIGANTEVERCELLI	0.81
SELN244A	1.07	APOLLO	1.02	GALILEO	0.95	ZENA	0.97	COLINA	0.95	PELDE	0.98	PUNTAL	0.95	LUNA	0.95	SENATORENOVELLI	0.99	FLIPPER	0.77	REDI	0.99	GRALDO	0.77	OTA	0.86	CARMEN	0.85	PIEMONTE	0.87	ULISSE	0.92	GIOVANNIMARCHETTI	0.9	ANTONI	0.9	GZ8367	0.72	GIGANTEVERCELLI	0.83	A301	1	GIZA177	0.81
SEQUIAL	1.07	ARBORIO	1.02	M204	0.95	AIACE	0.96	DREW	0.95	RINALDOBERSANI	0.98	RONCAROLO	0.95	LUXOR	0.95	SESIA	0.99	FRANCES	0.77	SANT'ANDREA	0.99	PLOVDIV24	0.77	RONCAROLO	0.86	EUROSIS	0.85	SPRINT	0.87	ANSEATICO	0.91	GITANO	0.9	AUGUSTO	0.9	LOMELLINO	0.72	HANDAO11	0.83	ALLORIO	1	IAC32-52	0.81
SR113	1.07	BERTONE	1.02	MAYBELLE	0.95	ALAN	0.96	GRAAL	0.95	ROBBIOSEL1	0.98	SAGRES	0.95	MAIORAL	0.95	SETANTUNO	0.99	FULGENTE	0.77	SILLA	0.99	SENIA	0.77	SELN244A	0.86	GALILEO	0.85	TEJO	0.87	GREGGIO	0.91	GRAAL	0.9	BELLEPATNA	0.9	M204	0.72	M204	0.83	BOMBILLA	1	LAGRUE	0.81
STRELLA	1.07	CARIOCA	1.02	MILEV21	0.95	ALPE	0.96	GRALDO	0.95	SANDORA	0.98	SAKHA102	0.95	MARATELLI	0.95	SHSS381	0.99	IBO400	0.77	ULISSE	0.99	SETANTUNO	0.77	SLAVA	0.86	LUXOR	0.85	FLIPPER	0.86	P6	0.91	ITALMOCHI	0.9	BURMA	0.9	MANTOVA	0.72	MANTOVA	0.83	CRIPTO	1	RANGHINO	0.81
TITANIO	1.07	CLOT	1.02	MUGA	0.95	ANTARES	0.96	GZ8367	0.95	SHSS53	0.98	SCUDO	0.95	MOLO	0.95	SHSS53	0.99	LUCERO	0.77	AIACE	0.98	UPLA68	0.77	TAICHUNG65	0.86	MILEV21	0.85	GIANO	0.86	MANTOVA	0.9	JEFFERSON	0.9	CARMEN	0.9	ORIGINARIO	0.72	RINGO	0.83	DELLMONT	1	S102-2	0.81
VALTEJO	1.07	DREW	1.02	S102-2	0.95	BAHIA	0.96	KRYSTALLINO	0.95	SMERALDO	0.98	SENIA	0.95	PELDE	0.95	SOURE	0.99	OSTIGLIA	0.77	ALEXANDROS	0.98	VALTEJO	0.77	TEJO	0.86	PUNTAL	0.85	GRAAL	0.86	RODEO	0.9	KORAL	0.9	CARNAROLI	0.9	REDI	0.72	SAKHA103	0.83	DRAGO	1	ULISSE	0.81
VIALONENANO	1.07	DUCATO	1.02	SANDOCA	0.95	CARNAROLI	0.96	LUISITOIRRADIADO	0.95	SOURE	0.98	SFERA	0.95	PERLA	0.95	THAIBONNET	0.99	RODINA	0.77	BALDO	0.98	DUCATO	0.76	UPLA66	0.86	RONCAROLO	0.85	IAC32-52	0.86	SAMBA	0.9	L201	0.9	CRESO	0.9	SATURNO	0.72	TEXMONT	0.83	GIADA	1	UPLA66	0.81
VIRGO	1.07	ESTRELA	1.02	SANTERNO	0.95	CENTAURO	0.96	M203	0.95	SR113	0.98	SHSS53	0.95	PUNTAL	0.95	THAIPERLA	0.99	ROMA	0.77	BOMBON	0.98	GIOVANNIMARCHETTI	0.76	UPLA68	0.86	SILLA	0.85	MUGA	0.86	UPLA91	0.9	LUISITOIRRADIADO	0.9	DELLROSE	0.9	CARNAROLI	0.71	ULLAL	0.83	KARNAK	1	ANSEATICO	0.8
ALEXANDROS	1.06	GRAAL	1.02	SCUDO	0.95	DREW	0.96	MANTOVA	0.95	UPLA32	0.98	SIRIO	0.95	REXMONT	0.95	UPLA63	0.99	RONCOLO	0.77	FIDJI	0.98	GRAAL	0.76	VIALONENERO	0.86	TEJO	0.85	MUSA	0.86	FAMILIA181	0.89	LUXOR	0.9	DIXIEBELLE	0.9	CHIPKA	0.71	VIALE	0.83	MARTE	1	BARAGGIA	0.8
ANTONI	1.06	GREGGIO	1.02	STRELLA	0.95	FAST	0.96	MELAS	0.95	UPLA63	0.98	SOURE	0.95	RINALDOBERSANI	0.95	VALTEJO	0.99	SAKHA103	0.77	GIADA	0.98	KULON	0.76	YRM6-2	0.86	UPLA63	0.85	PLOVDIV24	0.86	LUNA	0.89	MANTOVA	0.9	GIOVANNIMARCHETTI	0.9	COLINA	0.71	GLADIO	0.82	MECO	1	DOURADAO	0.8
ARTEMIDE	1.06	HAREM	1.02	UPLA66	0.95	GIGANTEVERCELLI	0.96	OLCENENGO	0.95	ALLORIO	0.97	SR113	0.95	ROXANI	0.95	VENERIA	0.99	SANDOCA	0.77	GLORIA	0.98	NILO	0.76	ANSEATICO	0.85	ADAIR	0.84	SENATORENOVELLI	0.86	CT58	0.88	MARENY	0.9	GITANO	0.9	CORBETTA	0.71	GRAAL	0.82	MILEV21	1	DREW	0.8
BAHIA	1.06	KING	1.02	VALTEJO	0.95	GRAAL	0.96	ORIGINARIO	0.95	ARGO	0.97	UPLA63	0.95	RUBI	0.95	AMERICANO	0.98	VIALONE190	0.77	PREVER	0.98	RUBI	0.76	ANTARES	0.85	AIACE	0.84	SHSS381	0.86	GARDESADRI	0.88	MEJANES2	0.9	ITALMOCHI	0.9	EUROSE	0.71	REDI	0.82	ORIONE	1	GANGE	0.8
BALZARETTI	1.06	L201	1.02	VICTORIA	0.95	M203	0.96	PECOS	0.95	COLINA	0.97	UPLA64	0.95	RUSSO1	0.95	BALZARETTI	0.98	ARIETE	0.76	RAZZA77	0.98	THAIPERLA	0.76	ARTEMIDE	0.85	APOLLO	0.84	SHSS53	0.86	IBO38033	0.88	NOVARA	0.9	L202	0.9	GLORIA	0.71	S102-2	0.82	PREVER	1	GITANO	0.8
BEIRAO	1.06	LUCERO	1.02	BAIXET	0.94	MARATELLI	0.96	PLOVDIV24	0.95	DELLMONT	0.97	VIALONENERO	0.95	SENIA	0.95	BELLEPATNA	0.98	BELLEPATNA	0.76	RIBE	0.98	UPLA66	0.76	BALILLA	0.85	BERTONE	0.84	VICTORIA	0.86	KORAL	0.88	OLCENENGO	0.9	LIDO	0.9	LUNA	0.71	SATURNO	0.82	RIBE	1	HANDAO11	0.8
BERTONE	1.06	M204	1.02	BURMA	0.94	OPALE	0.96	PUNTAL	0.95	FIDJI	0.97	XIANGOU2	0.95	SFERA	0.95	BENGAL	0.98	CHIPKA	0.76	SANTERNO	0.98	ANTARES	0.75	CAPATAZ	0.85	CENTAURO	0.84	VULCANO	0.86	ONICE	0.88	ONICE	0.9	LORD	0.9	ORIONE	0.71	AKITAKOMACHI	0.81	RUBI	1	MARTE	0.8
BURMA	1.06	MILEV21	1.02	CRESO	0.94	OSCARXSUWEON	0.96	RONCOLO	0.95	FRANCES	0.97	YRM6-2	0.95	SHSS53	0.95	CAPATAZ	0.98	COLINA	0.76	SISR215	0.98	APOLLO	0.75	FAST	0.85	COLINA	0.84	AGATA	0.85	PADANO	0.88	PEGONIL	0.9	M202	0.9	RINALDOBERSANI	0.71	ALLORIO	0.81	SCUDO	1	MECO	0.8
CARNAROLI	1.06	MOLO	1.02	DUCATO	0.94	OSTIGLIA	0.96	SAFARI	0.95	GALILEO	0.97	A301	0.94	SILLA	0.95	CRESO	0.98	GIGANTEVERCELLI	0.76	VALTEJO	0.98	DOURADAO	0.75	FULGENTE	0.85	ESTRELA	0.84	BELLEPATNA	0.85	PANDA	0.88	PUNTAL	0.9	M203	0.9	RONCAROLO	0.71	ANSEATICO	0.81	SELENIO	1	MIARA	0.8
CORBETTA	1.06	MONTICELLI	1.02	GIANO	0.94	P6	0.96	SAKHA102	0.95	GARDESADRI	0.97	ADELAIDECHIAPPELLI	0.94	TEXMONT	0.95	EUROSIS	0.98	GRAAL	0.76	VIALONENERO	0.98	GREPPI	0.75	KRYSTALLINO	0.85	FULGENTE	0.84	CARNAROLI	0.85	SAKHA103	0.88	SENATORENOVELLI	0.9	MANTOVA	0.9	STRELLA	0.71	BONNI	0.81	SENATORENOVELLI	1	PIEMONTE	0.8
CRIPTO	1.06	MUGA	1.02	GITANO	0.94	PLOVDIV24	0.96	SETANTUNO	0.95	M6	0.97	ALEXANDROS	0.94	THAIPERLA	0.95	GARDESADRI	0.98	MAIORAL	0.76	ANSEATICO	0.97	IAC32-52	0.75	L202	0.85	GLORIA	0.84	CHIPKA	0.85	UPLA75	0.88	SESIA	0.9	MELAS	0.9	AGATA	0.7	CLOT	0.81	SEQUIAL	1	RONCOLO	0.8
DIMITRA	1.06	P6	1.02	RODINA	0.94	RANGHINO	0.96	SMERALDO	0.95	OTA	0.97	ALPE	0.94	VELA	0.95	GIGANTEVERCELLI	0.98	MARATELLI	0.76	APOLLO	0.97	IBO400	0.75	LUNA	0.85	GREPPI	0.84	DIXIEBELLE	0.85	AGATA	0.87	SMERALDO	0.9	SAKHA102	0.9	GRALDO	0.7	DELFINO	0.81	SMERALDO	1	VULCANO	0.8
DIXIEBELLE	1.06	PECOS	1.02	S102	0.94	RINALDOBERSANI	0.96	SUPER	0.95	PADANO	0.97	BURMA	0.94	VIALONENANO	0.95	GREGGIO	0.98	MARENY	0.76	BAIXET	0.97	ITALPATNA48	0.75	MOLO	0.85	GZ8367	0.84	ERCOLE	0.85	CARNAROLI	0.87	STRELLA	0.9	SAKHA103	0.9	KRYSTALLINO	0.7	DELLROSE	0.81	SR113	1	BALILLA	0.79
DREW	1.06	PERLA	1.02	SISR215	0.94	RUBI	0.96	TITANIO	0.95	PANDA	0.97	CARMEN	0.94	XIANGOU2	0.95	HANDAO297	0.98	MILEV21	0.76	CALENDAL	0.97	ITALPATNAXMILYANG	0.75	PEGONIL	0.85	HAREM	0.84	L201	0.85	ERCOLE	0.87	SUPER	0.9	SALOIO	0.9	PUNTAL	0.7	DREW	0.81	ULLAL	1	CARIOCA	0.79
GALILEO	1.06	PIEMONTE	1.02	UPLA91	0.94	SALOIO	0.96	TOPAZIO	0.95	PECOS	0.97	CINIA40	0.94	A301	0.94	ITALPATNA48	0.98	PUNTAL	0.76	COCODRIE	0.97	LUNA	0.75	PLUS	0.85	HARRA	0.84	LORD	0.85	GLORIA	0.87	T757	0.9	SANDORA	0.9	SAKHA103	0.7	HARRA	0.81	UPLA32	1	EUROSIS	0.79
GITANO	1.06	RINGO	1.02	VIALONE190	0.94	SANDOCA	0.96	UPLA75	0.95	PEGONIL	0.97	EUROSE	0.94	AMERICANO	0.94	JUBILIENI	0.98	RINALDOBERSANI	0.76	DRAGO	0.97	MARTE	0.75	ROBBIOSEL1	0.85	JACINTO	0.84	M204	0.85	GRAAL	0.87	CARMEN	0.89	SCUDO	0.9	SESIA	0.7	L204	0.81	UPLA66	1	GLADIO	0.79
ITALMOCHI	1.06	RONALDO	1.02	AIACE	0.93	SANT'ANDREA	0.96	ALLORIO	0.94	PLUS	0.97	FULGENTE	0.94	ANSEATICO	0.94	LOTO	0.98	RIZZOTTO51-1	0.76	GREPPI	0.97	NANO	0.75	SPRINT	0.85	L202	0.84	PIERINAMARCHETTI	0.85	HONDURAS	0.87	COLINA	0.89	SESIA	0.9	ALICE	0.69	MECO	0.81	VIALE	1	M204	0.79
M6	1.06	SAGRES	1.02	APOLLO	0.93	SELENIO	0.96	ALPE	0.94	RANGHINO	0.97	GREGGIO	0.94	ANTONI	0.94	LUNA	0.98	ROTUNDUS	0.76	L202	0.97	OPALE	0.75	BRAZOS	0.84	LAMONE	0.84	SESIAMOCHI	0.85	TOPAZIO	0.87	CT36	0.89	SETANTUNO	0.9	LAMONE	0.69	NEMBO	0.81	ANSEATICO	0.99	M6	0.79
MAIORAL	1.06	SATURNO	1.02	CARNAROLI	0.93	SFERA	0.96	ANTARES	0.94	RINGO	0.97	IBO400	0.94	BALDO	0.94	M6	0.98	SAKHA102	0.76	MIARA	0.97	PADANO	0.75	ERMES	0.84	MECO	0.84	SFERA	0.85	A201	0.86	CT58	0.89	SIRIO	0.9	ROMA	0.69	RANGHINO	0.81	BEIRAO	0.99	SAKHA102	0.79
MILEV21	1.06	SPRINT	1.02	CLOT	0.93	SISR215	0.96	ANTONI	0.94	SAKHA102	0.97	JACINTO	0.94	BERTONE	0.94	MARENY	0.98	SAVIO	0.76	MOLO	0.97	PECOS	0.75	GARDESADRI	0.84	PEGONIL	0.84	SLAVA	0.85	GOOLARAH	0.86	ESTRELA	0.89	STRELLA	0.9	ROTUNDUS	0.69	SELN244A	0.81	CAPATAZ	0.99	SESIA	0.79
ONICE	1.06	STRELLA	1.02	FIDJI	0.93	SMERALDO	0.96	BENGAL	0.94	TITANIO	0.97	L202	0.94	CALENDAL	0.94	MELAS	0.98	UPLA63	0.76	ROBBIOSEL1	0.97	PUNTAL	0.75	GLORIA	0.84	PIERINAMARCHETTI	0.84	SR113	0.85	GREPPI	0.86	FAMILIA181	0.89	THAIBONNET	0.9	SENIA	0.68	SESIA	0.81	CARIOCA	0.99	CARMEN	0.78
OPALE	1.06	SUPER	1.02	GIADA	0.93	SUPER	0.96	BIANCA	0.94	TOPAZIO	0.97	LOMELLINO	0.94	DELLMONT	0.94	MILEV21	0.98	VIRGO	0.76	SOURE	0.97	UPLA80	0.75	GRITNA	0.84	PREVER	0.84	TAICHUNG65	0.85	NOVARA	0.86	FAST	0.89	TORIO	0.9	ALAN	0.67	SETANTUNO	0.81	FLIPPER	0.99	DELLROSE	0.78
ORIGINARIO	1.06	ULLAL	1.02	MOLO	0.93	TORIO	0.96	DELLMONT	0.94	UPLA75	0.97	LUNA	0.94	FAMILIA181	0.94	REDI	0.98	BIANCA	0.75	SR113	0.97	ANSEATICO	0.74	HARRA	0.84	SELN244A	0.84	ULISSE	0.85	BEIRAO	0.85	FULGENTE	0.89	VIALE	0.9	BEIRAO	0.67	ZENA	0.81	GITANO	0.99	JEFFERSON	0.78
PANDA	1.06	VALTEJO	1.02	SAMBA	0.93	ULISSE	0.96	GANGE	0.94	UPLA77	0.97	OLCENENGO	0.94	GIADA	0.94	RINGO	0.98	DOURADAO	0.75	T757	0.97	ARSENAL	0.74	LACASSINE	0.84	SPRINT	0.84	YRM6-2	0.85	BOMBILLA	0.85	GLORIA	0.89	VIALONE190	0.9	GANGE	0.67	AIACE	0.8	GLORIA	0.99	SAKHA103	0.78
PECOS	1.06	VIALONENERO	1.02	ULISSE	0.93	UPLA63	0.96	GIOVANNIMARCHETTI	0.94	VENERIA	0.97	ONICE	0.94	HONDURAS	0.94	ROMA	0.98	EUROSIS	0.75	ALPE	0.96	DIXIEBELLE	0.74	LAMONE	0.84	UPLA68	0.84	ARTEMIDE	0.84	CASTELMOCHI	0.85	KULON	0.89	AGOSTANO	0.89	GIANO	0.67	ARIETE	0.8	KORAL	0.99	SELENIO	0.78
REDI	1.06	BARAGGIA	1.01	VIALONENERO	0.93	UPLA66	0.96	GLORIA	0.94	AGATA	0.96	PERLA	0.94	MANTOVA	0.94	RUBI	0.98	GLADIO	0.75	DREW	0.96	LUCERO	0.74	LORD	0.84	ANTARES	0.83	BEIRAO	0.84	MUGA	0.85	LACASSINE	0.89	ALPE	0.89	SILLA	0.67	BALDO	0.8	LUISITOIRRADIADO	0.99	SHSS381	0.78
RIBE	1.06	BURMA	1.01	YRM6-2	0.93	UPLA68	0.96	LOMELLINO	0.94	BENGAL	0.96	PLUS	0.94	PANDA	0.94	RUBINO	0.98	GUADIAMAR	0.75	HAREM	0.96	MOLO	0.74	MARTE	0.84	CASTELMOCHI	0.83	CALENDAL	0.84	OSTIGLIA	0.85	LORD	0.89	ALPHA	0.89	EUROPA	0.66	CARIOCA	0.8	NOVARA	0.99	ARBORIO	0.77
RONCAROLO	1.06	CALMOCHI101	1.01	AKITAKOMACHI	0.92	VALTEJO	0.96	LUCERO	0.94	BOMBON	0.96	REDI	0.94	PLUS	0.94	S102-2	0.98	ITALPATNAXMILYANG	0.75	JEFFERSON	0.96	ORIGINARIO	0.74	PIERINAMARCHETTI	0.84	ERMES	0.83	CAPATAZ	0.84	ROXANI	0.85	MELAS	0.89	APOLLO	0.89	MAIORAL	0.66	CHIPKA	0.8	PLOVDIV22	0.99	BELLEPATNA	0.77
RONCOLO	1.06	CARINA	1.01	CT36	0.92	VIRGO	0.96	MARENY	0.94	CASTELMOCHI	0.96	REXMONT	0.94	REDI	0.94	SMERALDO	0.98	L201	0.75	KING	0.96	PANDA	0.74	PLOVDIV24	0.84	FAST	0.83	DRAGO	0.84	SHSS53	0.85	ROMA	0.89	ARBORIO	0.89	PEGONIL	0.66	CRESO	0.8	ROBBIOSEL1	0.99	BOMBILLA	0.77
ROTUNDUS	1.06	CARNAROLI	1.01	CT58	0.92	ADAIR	0.95	MONTICELLI	0.94	GIOVANNIMARCHETTI	0.96	RUBI	0.94	RIBE	0.94	TEXMONT	0.98	LORD	0.75	LAMONE	0.96	SCUDO	0.74	SANTERNO	0.84	FIDJI	0.83	LAMONE	0.84	SR113	0.85	RONALDO	0.89	BALDO	0.89	SAKHA102	0.66	GITANO	0.8	SELN244A	0.99	DELFINO	0.77
SANTERNO	1.06	CT36	1.01	EUROSIS	0.92	ANSEATICO	0.95	PELDE	0.94	GRALDO	0.96	SELENIO	0.94	RONALDO	0.94	YRM6-2	0.98	RAZZA77	0.75	MAIORAL	0.96	TORIO	0.74	UPLA91	0.84	ITALPATNA48	0.83	LOTO	0.84	ALPE	0.84	SAVIO	0.89	CHIPKA	0.89	SHSS381	0.66	MARTE	0.8	VENERE	0.99	FLIPPER	0.77
SETANTUNO	1.06	EUROSIS	1.01	KING	0.92	ANTONI	0.95	RINALDOBERSANI	0.94	HONDURAS	0.96	SESIAMOCHI	0.94	SESIAMOCHI	0.94	ANTARES	0.97	SCUDO	0.75	NILO	0.96	ALLORIO	0.73	ARBORIO	0.83	KRYSTALLINO	0.83	M6	0.84	M202	0.84	TORIO	0.89	CIGALON	0.89	UPLA77	0.66	MAYBELLE	0.8	VENERIA	0.99	MAYBELLE	0.77
SFERA	1.06	FAMILIA181	1.01	ROXANI	0.92	APOLLO	0.95	ROTUNDUS	0.94	KORAL	0.96	UPLA80	0.94	SOURE	0.94	BOMBILLA	0.97	SISR215	0.75	SAGRES	0.96	BENGAL	0.73	BAHIA	0.83	LORD	0.83	THAIPERLA	0.84	PLOVDIV24	0.84	VULCANO	0.89	COLINA	0.89	UPLA80	0.66	ONICE	0.8	AIACE	0.98	SATURNO	0.77
TAICHUNG65	1.06	FIDJI	1.01	ULLAL	0.92	ARSENAL	0.95	ROXANI	0.94	KRYSTALLINO	0.96	UPLA91	0.94	THAIBONNET	0.94	DELLROSE	0.97	CINIA40	0.74	SETANTUNO	0.96	EUROPA	0.73	CENTAURO	0.83	M6	0.83	UPLA66	0.84	UPLA68	0.84	ANTARES	0.88	ESCARLATE	0.89	ANTARES	0.65	CARMEN	0.79	AKITAKOMACHI	0.98	THAIBONNET	0.77
UPLA64	1.06	GALILEO	1.01	UPLA77	0.92	BEIRAO	0.95	SENIA	0.94	LUNA	0.96	VIALONENANO	0.94	UPLA64	0.94	GANGE	0.97	DELLROSE	0.74	TORIO	0.96	KORAL	0.73	CLOT	0.83	MAIORAL	0.83	BENGAL	0.83	VICTORIA	0.84	APOLLO	0.88	L201	0.89	CAPATAZ	0.65	RONCOLO	0.79	BURMA	0.98	ADELAIDECHIAPPELLI	0.76
UPLA75	1.06	GITANO	1.01	BALDO	0.91	BONNI	0.95	SEQUIAL	0.94	MONTICELLI	0.96	APOLLO	0.93	UPLA77	0.94	HONDURAS	0.97	MARTE	0.74	UPLA91	0.96	LAMONE	0.73	FIDJI	0.83	MARTE	0.83	BOMBILLA	0.83	ANTONI	0.83	BALDO	0.88	L205	0.89	FRANCES	0.65	SESIAMOCHI	0.79	ESCARLATE	0.98	APOLLO	0.76
VELA	1.06	GLORIA	1.01	BARAGGIA	0.91	CARRICO	0.95	SPRINT	0.94	NOVARA	0.96	AUGUSTO	0.93	VICTORIA	0.94	ORIGINARIO	0.97	PANDA	0.74	VENERE	0.96	M204	0.73	GIANO	0.83	PLOVDIV24	0.83	FIDJI	0.83	KING	0.83	BEIRAO	0.88	ONICE	0.89	IBO400	0.65	TEJO	0.79	GRALDO	0.98	CHIPKA	0.76
ZENA	1.06	GUADIAMAR	1.01	FAMILIA181	0.91	COCODRIE	0.95	UPLA63	0.94	OPALE	0.96	BALILLA	0.93	BAHIA	0.93	PEGONIL	0.97	PREVER	0.74	ZENA	0.96	RAZZA77	0.73	GIZA177	0.83	STRELLA	0.83	JEFFERSON	0.83	OTA	0.83	BELLEPATNA	0.88	PELDE	0.89	JACINTO	0.65	THAIPERLA	0.79	HARRA	0.98	L204	0.76
ADELAIDECHIAPPELLI	1.05	HANDAO297	1.01	GLORIA	0.91	CT58	0.95	UPLA77	0.94	SANDOCA	0.96	CALENDAL	0.93	BAIXET	0.93	RINALDOBERSANI	0.97	REDI	0.74	ALLORIO	0.95	SATURNO	0.73	GLADIO	0.83	VALTEJO	0.83	LUNA	0.83	RUBI	0.83	BERTONE	0.88	RODEO	0.89	L201	0.65	ADELAIDECHIAPPELLI	0.78	JEFFERSON	0.98	THAIPERLA	0.76
ARBORIO	1.05	ITALPATNAXMILYANG	1.01	LENCINO	0.91	ESCARLATE	0.95	VIALONENERO	0.94	VIALONENERO	0.96	COCODRIE	0.93	BOMBON	0.93	RUSSO1	0.97	S102-2	0.74	BELLEPATNA	0.95	SHSS381	0.73	HAREM	0.83	ALEXANDROS	0.82	RAZZA77	0.83	M6	0.82	CARRICO	0.88	RPC12	0.89	LUCERO	0.65	APOLLO	0.78	LAMONE	0.98	VOLANO	0.76
ARIETE	1.05	LAMONE	1.01	M202	0.91	FULGENTE	0.95	ANSEATICO	0.93	VICTORIA	0.96	DOURADAO	0.93	CAPATAZ	0.93	SAEDINENIE	0.97	SAGRES	0.74	COLINA	0.95	SISR215	0.73	M6	0.83	ARBORIO	0.82	ROBBIOSEL1	0.83	PELDE	0.82	GLADIO	0.88	RUBI	0.89	M6	0.65	CENTAURO	0.78	MANTOVA	0.98	BALDO	0.75
BALDO	1.05	LENCINO	1.01	MARATELLI	0.91	GANGE	0.95	GARDESADRI	0.93	VIRGO	0.96	GIZA177	0.93	DIMITRA	0.93	SIRIO	0.97	SHSS53	0.74	JACINTO	0.95	CARRICO	0.72	MECO	0.83	BRAZOS	0.82	RUBI	0.83	SOURE	0.82	KING	0.88	RUBINO	0.89	SHSS53	0.65	CIGALON	0.78	MONTICELLI	0.98	CRESO	0.75
BOMBON	1.05	LIDO	1.01	PANDA	0.91	GLORIA	0.95	GREGGIO	0.93	AMERICANO	0.95	KULON	0.93	EUROPA	0.93	UPLA68	0.97	VICTORIA	0.74	JUBILIENI	0.95	CRIPTO	0.72	PREVER	0.83	CT36	0.82	RUBINO	0.83	STRELLA	0.82	LUCERO	0.88	VIALONENERO	0.89	ARBORIO	0.64	GIOVANNIMARCHETTI	0.78	MUGA	0.98	GARDESADRI	0.75
CALENDAL	1.05	M202	1.01	RONALDO	0.91	GRALDO	0.95	MAIORAL	0.93	CARINA	0.95	LENCINO	0.93	FRANCES	0.93	VICTORIA	0.97	ZENA	0.74	KULON	0.95	GIZA177	0.72	S101	0.83	DELLROSE	0.82	S102-2	0.83	AMERICANO	0.81	OPALE	0.88	BAHIA	0.88	GIZA177	0.64	IBO400	0.78	REDI	0.98	GRITNA	0.75
DRAGO	1.05	RODEO	1.01	SATURNO	0.91	GREGGIO	0.95	NANO	0.93	NANO	0.95	ROBBIOSEL1	0.93	GARDESADRI	0.93	ALICE	0.96	AGOSTANO	0.73	PECOS	0.95	L201	0.72	SAKHA103	0.83	GARDESADRI	0.82	STRELLA	0.83	M203	0.81	PLOVDIV22	0.88	ERCOLE	0.88	SMERALDO	0.63	JEFFERSON	0.78	RODINA	0.98	IBO38033	0.75
ERCOLE	1.05	S102-2	1.01	THAIPERLA	0.91	HANDAO11	0.95	PADANO	0.93	OLCENENGO	0.95	ROXANI	0.93	GIGANTEVERCELLI	0.93	CAMPINO	0.96	CARRICO	0.73	PLOVDIV24	0.95	LUISITOIRRADIADO	0.72	SATURNO	0.83	GIANO	0.82	T757	0.83	PECOS	0.81	PLOVDIV24	0.88	ESTRELA	0.88	VIALONENERO	0.62	JUBILIENI	0.78	RUSSO1	0.98	JUBILIENI	0.75
FIDJI	1.05	SAFARI	1.01	VIALONENANO	0.91	HONDURAS	0.95	RANGHINO	0.93	PUNTAL	0.95	SANTERNO	0.93	GIOVANNIMARCHETTI	0.93	GIANO	0.96	FIDJI	0.73	ROXANI	0.95	MECO	0.72	SIRIO	0.83	GUADIAMAR	0.82	VIALE	0.83	PEGONIL	0.81	SANDORA	0.88	EUROSE	0.88	ADAIR	0.61	MARENY	0.78	SAEDINENIE	0.98	LUXOR	0.75
GREGGIO	1.05	SENATORENOVELLI	1.01	ZENA	0.91	KORAL	0.95	SAKHA103	0.93	RONCAROLO	0.95	SLAVA	0.93	KING	0.93	KARNAK	0.96	GIANO	0.73	S102-2	0.95	PREVER	0.72	STRELLA	0.83	LACASSINE	0.82	VIALONENERO	0.83	SANDORA	0.81	THAIBONNET	0.88	FAST	0.88	BALILLA	0.61	SELENIO	0.78	SAKHA102	0.98	RIBE	0.75
LUCERO	1.05	SILLA	1.01	CALMOCHI101	0.9	KULON	0.95	SANDOCA	0.93	RONCOLO	0.95	STRELLA	0.93	MUSA	0.93	LOMELLINO	0.96	JACINTO	0.73	THAIBONNET	0.95	REDI	0.72	UPLA63	0.83	ROXANI	0.82	CENTAURO	0.82	SENATORENOVELLI	0.81	TITANIO	0.88	GLORIA	0.88	KING	0.61	BARAGGIA	0.77	SFERA	0.98	SUPER	0.75
M203	1.05	SLAVA	1.01	CHIPKA	0.9	L204	0.95	SANDORA	0.93	ROXANI	0.95	SUPER	0.93	OSCARXSUWEON	0.93	MUGA	0.96	LAGRUE	0.73	ULLAL	0.95	SUPER	0.72	UPLA77	0.83	SAKHA103	0.82	DELFINO	0.82	SIRIO	0.81	UPLA63	0.88	KARNAK	0.88	LORD	0.61	BOMBILLA	0.77	STRELLA	0.98	TEJO	0.75
MANTOVA	1.05	UPLA63	1.01	CRIPTO	0.9	L205	0.95	VIRGO	0.93	SAFARI	0.95	TAICHUNG65	0.93	RINGO	0.93	ORIONE	0.96	LUNA	0.73	UPLA80	0.95	T757	0.72	VALTEJO	0.83	TEXMONT	0.82	EUROPA	0.82	THAIBONNET	0.81	UPLA66	0.88	KULON	0.88	MARENY	0.61	FLIPPER	0.77	TEXMONT	0.98	ARIETE	0.74
MONTICELLI	1.05	UPLA91	1.01	ESTRELA	0.9	MOLO	0.95	AKITAKOMACHI	0.92	SENIA	0.95	TEXMONT	0.93	RUBINO	0.93	VIALONENANO	0.96	M204	0.73	YRM6-2	0.95	BELLEPATNA	0.71	CT36	0.82	UPLA80	0.82	GLORIA	0.82	BARAGGIA	0.8	ANTONI	0.87	LUCERO	0.88	SELENIO	0.61	IBO38033	0.77	TITANIO	0.98	CIGALON	0.74
MUGA	1.05	VIALE	1.01	GIOVANNIMARCHETTI	0.9	NILO	0.95	CALENDAL	0.92	VALTEJO	0.95	UPLA68	0.93	SAFARI	0.93	ALPHA	0.95	PIEMONTE	0.73	DELLROSE	0.94	BOMBON	0.71	DELLROSE	0.82	UPLA91	0.82	LAGRUE	0.82	JACINTO	0.8	ARSENAL	0.87	LUISITOIRRADIADO	0.88	ALPE	0.6	LUXOR	0.77	TOPAZIO	0.98	GIADA	0.74
NILO	1.05	ZENA	1.01	LIDO	0.9	PIEMONTE	0.95	DIMITRA	0.92	XIANGOU2	0.95	UPLA75	0.93	SANT'ANDREA	0.93	BALILLA	0.95	SAFARI	0.73	DIXIEBELLE	0.94	LAGRUE	0.71	DOURADAO	0.82	CLOT	0.81	MECO	0.82	LUCERO	0.8	EUROPA	0.87	PLOVDIV24	0.88	PECOS	0.6	MIARA	0.77	UPLA68	0.98	IBO400	0.74
OSTIGLIA	1.05	AUGUSTO	1	OSCARXSUWEON	0.9	PLOVDIV22	0.95	HONDURAS	0.92	LOMELLINO	0.94	VIALONE190	0.93	SISR215	0.93	CARRICO	0.95	SATURNO	0.73	IAC32-52	0.94	LORD	0.71	GREPPI	0.82	GLADIO	0.81	PLUS	0.82	M204	0.8	FIDJI	0.87	PUNTAL	0.88	BIANCA	0.59	RIBE	0.77	VIALONENANO	0.98	ONICE	0.74
OTA	1.05	CAMPINO	1	OSTIGLIA	0.9	RIZZOTTO51-1	0.95	LUNA	0.92	SEQUIAL	0.94	ZENA	0.93	VIALONENERO	0.93	GUADIAMAR	0.95	T757	0.73	LORD	0.94	MAIORAL	0.71	GUADIAMAR	0.82	GRITNA	0.81	PREVER	0.82	MELAS	0.8	GOOLARAH	0.87	RINALDOBERSANI	0.88	T757	0.59	SANDOCA	0.77	YRM6-2	0.98	SAEDINENIE	0.74
PERLA	1.05	CHIPKA	1	RINALDOBERSANI	0.9	RUBINO	0.95	OPALE	0.92	SETANTUNO	0.94	A201	0.92	ALLORIO	0.92	PADANO	0.95	TEJO	0.73	LUISITOIRRADIADO	0.94	SAGRES	0.71	L204	0.82	LAGRUE	0.81	RONCOLO	0.82	MUSA	0.8	GRITNA	0.87	ROTUNDUS	0.88	A301	0.58	SUPER	0.77	ZENA	0.98	SANDOCA	0.74
PIEMONTE	1.05	CIGALON	1	SILLA	0.9	S102	0.95	RONCAROLO	0.92	UPLA91	0.94	ADAIR	0.92	AUGUSTO	0.92	PIEMONTE	0.95	BOMBON	0.72	ORIONE	0.94	TAICHUNG65	0.71	MAIORAL	0.82	SANTERNO	0.81	SESIA	0.82	OPALE	0.8	ITALPATNA48	0.87	SMERALDO	0.88	CT36	0.57	CT36	0.76	ALEXANDROS	0.97	CENTAURO	0.73
RINGO	1.05	CRIPTO	1	SLAVA	0.9	SANDORA	0.95	RPC12	0.92	YRM6-2	0.94	BAHIA	0.92	BALZARETTI	0.92	SILLA	0.95	DUCATO	0.72	RUBI	0.94	ARGO	0.7	NANO	0.82	SELENIO	0.81	SETANTUNO	0.82	SANDOCA	0.8	M202	0.87	SUPER	0.88	LACASSINE	0.57	SAKHA102	0.76	BALDO	0.97	CLOT	0.73
RODINA	1.05	MARATELLI	1	GUADIAMAR	0.89	SCUDO	0.95	SENATORENOVELLI	0.92	DIXIEBELLE	0.93	EUROPA	0.92	NILO	0.92	CARMEN	0.94	GIOVANNIMARCHETTI	0.72	SAFARI	0.94	FIDJI	0.7	ROXANI	0.82	SESIA	0.81	VALTEJO	0.82	DUCATO	0.79	M203	0.87	ALEXANDROS	0.87	FIDJI	0.56	VULCANO	0.76	CASTELMOCHI	0.97	L202	0.73
SANDOCA	1.05	MEJANES2	1	HAREM	0.89	CT36	0.94	VIALE	0.92	EUROPA	0.93	HARRA	0.92	OTA	0.92	DELFINO	0.94	LENCINO	0.72	SANDOCA	0.94	RONALDO	0.7	SELENIO	0.82	SHSS381	0.81	ANSEATICO	0.81	FLIPPER	0.79	MIARA	0.87	ANSEATICO	0.87	GARDESADRI	0.56	A201	0.75	GRITNA	0.97	SESIAMOCHI	0.73
SENIA	1.05	OSCARXSUWEON	1	NOVARA	0.89	EUROSE	0.94	VULCANO	0.92	GIGANTEVERCELLI	0.93	IBO38033	0.92	SANDORA	0.92	GLADIO	0.94	MUGA	0.72	SMERALDO	0.94	S102-2	0.7	SHSS381	0.82	UPLA77	0.81	CT36	0.81	GZ8367	0.79	RODEO	0.87	ANTARES	0.87	VULCANO	0.56	AGATA	0.75	GUADIAMAR	0.97	MARENY	0.72
SHSS53	1.05	PANDA	1	AUGUSTO	0.88	GALILEO	0.94	CIGALON	0.91	GZ8367	0.93	ITALPATNAXMILYANG	0.92	SEQUIAL	0.92	IBO38033	0.94	SELENIO	0.72	UPLA68	0.94	SANDOCA	0.7	UPLA80	0.82	VULCANO	0.81	DELLROSE	0.81	DELLROSE	0.78	ROTUNDUS	0.87	BERTONE	0.87	ANTONI	0.55	CARNAROLI	0.75	ITALMOCHI	0.97	NEMBO	0.72
SOURE	1.05	PLOVDIV22	1	CARIOCA	0.88	IBO38033	0.94	EUROPA	0.91	MARENY	0.93	L204	0.92	SETANTUNO	0.92	NANO	0.94	SESIAMOCHI	0.72	A201	0.93	ZENA	0.7	VULCANO	0.82	ALPHA	0.8	DREW	0.81	FULGENTE	0.78	RUBI	0.87	BOMBON	0.87	GIADA	0.55	CORBETTA	0.75	JACINTO	0.97	PLOVDIV24	0.72
SUPER	1.05	RANGHINO	1	CARMEN	0.88	MIARA	0.94	FAMILIA181	0.91	ORIGINARIO	0.93	LACASSINE	0.92	TORIO	0.92	NEMBO	0.94	UPLA91	0.72	A301	0.93	BALDO	0.69	ALAN	0.81	BAHIA	0.8	GUADIAMAR	0.81	GIOVANNIMARCHETTI	0.78	UPLA75	0.87	GLADIO	0.87	L202	0.55	DUCATO	0.75	KING	0.97	SIRIO	0.72
T757	1.05	RINALDOBERSANI	1	CARNISE	0.88	RAZZA77	0.94	GALILEO	0.91	RAZZA77	0.93	LAMONE	0.92	BOMBILLA	0.91	OLCENENGO	0.94	CASTELMOCHI	0.71	ARSENAL	0.93	BALILLA	0.69	ALPHA	0.81	DOURADAO	0.8	IBO400	0.81	LORD	0.78	VIALONENERO	0.87	GRITNA	0.87	TEXMONT	0.55	LIDO	0.75	L201	0.97	AGATA	0.71
VIALONENERO	1.05	RODINA	1	GLADIO	0.88	SESIA	0.94	HARRA	0.91	SIRIO	0.93	ORIGINARIO	0.92	IAC32-52	0.91	OSTIGLIA	0.94	CENTAURO	0.71	BENGAL	0.93	COLINA	0.69	GANGE	0.81	GIZA177	0.8	RIBE	0.81	SESIAMOCHI	0.78	ANSEATICO	0.86	RAZZA77	0.87	BERTONE	0.54	PERLA	0.75	L202	0.97	BAIXET	0.71
CIGALON	1.04	SAMBA	1	GRAAL	0.88	SPRINT	0.94	ITALPATNA48	0.91	VIALE	0.93	RODINA	0.92	LUISITOIRRADIADO	0.91	PLUS	0.94	GZ8367	0.71	CRIPTO	0.93	DELLROSE	0.69	ITALPATNA48	0.81	IBO38033	0.8	ROXANI	0.81	ARGO	0.77	BIANCA	0.86	SHSS381	0.87	MAYBELLE	0.54	PLUS	0.75	PROMETEO	0.97	CASTELMOCHI	0.71
DELLROSE	1.04	SANDOCA	1	GZ8367	0.88	VULCANO	0.94	KORAL	0.91	AKITAKOMACHI	0.92	SATURNO	0.92	M6	0.91	SALOIO	0.94	ITALPATNA48	0.71	GRALDO	0.93	MARENY	0.69	LAGRUE	0.81	KARNAK	0.8	A301	0.8	CINIA40	0.77	BOMBON	0.86	VOLANO	0.87	ROXANI	0.54	BAIXET	0.74	PUNTAL	0.97	ESTRELA	0.71
GIOVANNIMARCHETTI	1.04	SESIAMOCHI	1	HONDURAS	0.88	A301	0.93	LOTO	0.91	BALDO	0.92	UPLA77	0.92	P6	0.91	TOPAZIO	0.94	MECO	0.71	HONDURAS	0.93	SAFARI	0.69	M203	0.81	NANO	0.8	ARIETE	0.8	ESTRELA	0.77	BURMA	0.86	VULCANO	0.87	UPLA75	0.54	GIADA	0.74	RINGO	0.97	ITALPATNA48	0.71
HANDAO297	1.04	VIALONE190	1	SALOIO	0.88	BALZARETTI	0.93	MILEV21	0.91	CALENDAL	0.92	VENERE	0.92	SALOIO	0.91	TORIO	0.94	SUPER	0.71	L204	0.93	SHSS53	0.69	SESIA	0.81	ULISSE	0.8	HAREM	0.8	LIDO	0.77	DREW	0.86	EUROPA	0.86	BELLEPATNA	0.53	PLOVDIV24	0.74	ROXANI	0.97	SMERALDO	0.71
LACASSINE	1.04	VIALONENANO	1	SENATORENOVELLI	0.88	BERTONE	0.93	MUGA	0.91	LOTO	0.92	ALICE	0.91	T757	0.91	VOLANO	0.94	A201	0.7	MELAS	0.93	UPLA91	0.69	ULISSE	0.81	A201	0.79	KARNAK	0.8	MIARA	0.77	ESCARLATE	0.86	GIADA	0.86	PIERINAMARCHETTI	0.53	SIRIO	0.74	SAVIO	0.97	CORBETTA	0.7
LUXOR	1.04	ARSENAL	0.99	SOURE	0.88	BIANCA	0.93	PIERINAMARCHETTI	0.91	MILEV21	0.92	CORBETTA	0.91	TOPAZIO	0.91	KULON	0.93	ALEXANDROS	0.7	NANO	0.93	ALEXANDROS	0.68	BOMBILLA	0.8	BOMBILLA	0.79	ALLORIO	0.79	NEMBO	0.77	FRANCES	0.86	IAC32-52	0.86	ALEXANDROS	0.52	UPLA64	0.74	THAIBONNET	0.97	CT36	0.7
ORIONE	1.04	BALDO	0.99	SPRINT	0.88	CARMEN	0.93	REDI	0.91	MUGA	0.92	CT58	0.91	VOLANO	0.91	RONCAROLO	0.93	BALDO	0.7	OPALE	0.93	GIADA	0.68	KARNAK	0.8	CARNISE	0.79	BALDO	0.79	BALZARETTI	0.76	KARNAK	0.86	IBO400	0.86	UPLA91	0.52	VIRGO	0.74	ARBORIO	0.96	MARATELLI	0.7
P6	1.04	CARMEN	0.99	CALENDAL	0.87	FAMILIA181	0.93	SELN244A	0.91	RPC12	0.92	DIXIEBELLE	0.91	VULCANO	0.91	TITANIO	0.93	CALMOCHI101	0.7	ORIGINARIO	0.93	JACINTO	0.68	TEXMONT	0.8	DELLMONT	0.79	DELLMONT	0.79	CALENDAL	0.76	OTA	0.86	JACINTO	0.86	BENGAL	0.51	CARRICO	0.73	ARGO	0.96	PERLA	0.7
PEGONIL	1.04	CARNISE	0.99	CAMPINO	0.87	GIANO	0.93	SILLA	0.91	SESIA	0.92	ERCOLE	0.91	CARNAROLI	0.9	BAHIA	0.92	GIADA	0.7	PADANO	0.93	PLUS	0.68	ALEXANDROS	0.79	DREW	0.79	MAIORAL	0.79	CARINA	0.76	RAZZA77	0.86	PLOVDIV22	0.86	DELLROSE	0.51	ESTRELA	0.73	KULON	0.96	T757	0.7
PROMETEO	1.04	ERMES	0.99	L201	0.87	GLADIO	0.93	VALTEJO	0.91	SLAVA	0.92	GLADIO	0.91	GLORIA	0.9	PIERINAMARCHETTI	0.92	GIZA177	0.7	SHSS53	0.93	SANTERNO	0.68	CARNISE	0.79	IBO400	0.79	MAYBELLE	0.79	SALOIO	0.75	RINALDOBERSANI	0.86	PROMETEO	0.86	PLUS	0.51	GRITNA	0.73	RINALDOBERSANI	0.96	CARNAROLI	0.69
PUNTAL	1.04	GIOVANNIMARCHETTI	0.99	LAMONE	0.87	HAREM	0.93	BALDO	0.9	VIALONE190	0.92	GRAAL	0.91	L201	0.9	VIRGO	0.92	KING	0.7	UPLA66	0.93	CT36	0.67	COCODRIE	0.79	M203	0.79	SAKHA102	0.79	SAKHA102	0.74	SATURNO	0.86	CAPATAZ	0.85	GOOLARAH	0.5	MARATELLI	0.73	SALOIO	0.96	DUCATO	0.69
S102-2	1.04	GRITNA	0.99	MANTOVA	0.87	RODEO	0.93	KARNAK	0.9	CIGALON	0.91	MANTOVA	0.91	PIEMONTE	0.9	M204	0.91	KORAL	0.7	BONNI	0.92	L205	0.67	DELLMONT	0.79	S101	0.79	UPLA80	0.79	TAICHUNG65	0.74	TEXMONT	0.86	FRANCES	0.85	ITALPATNA48	0.48	SAEDINENIE	0.73	SOURE	0.96	LIDO	0.69
SAGRES	1.04	MUSA	0.99	MEJANES2	0.87	ROTUNDUS	0.93	REXMONT	0.9	DIMITRA	0.91	MELAS	0.91	RONCOLO	0.9	RIZZOTTO51-1	0.91	RONALDO	0.7	MAYBELLE	0.92	KING	0.66	DIXIEBELLE	0.79	SIRIO	0.79	BALILLA	0.78	CARIOCA	0.73	VIRGO	0.86	L204	0.85	LAGRUE	0.48	T757	0.73	UPLA63	0.96	MOLO	0.69
SAMBA	1.04	OSTIGLIA	0.99	OTA	0.87	SALVO	0.93	RUSSO1	0.9	HARRA	0.91	RPC12	0.91	SAKHA103	0.9	SAGRES	0.91	SANTERNO	0.7	MUGA	0.92	MUGA	0.66	DREW	0.79	ALAN	0.78	L205	0.78	RAZZA77	0.73	DELLMONT	0.85	A301	0.84	DIXIEBELLE	0.46	THAIBONNET	0.73	VIALONENERO	0.96	RAZZA77	0.69
UPLA63	1.04	SAEDINENIE	0.99	SESIAMOCHI	0.87	SANTERNO	0.93	TORIO	0.9	ITALPATNA48	0.91	SAVIO	0.91	SALVO	0.9	SAKHA103	0.91	ARGO	0.69	SENIA	0.92	PIEMONTE	0.66	GIADA	0.79	GANGE	0.78	MOLO	0.78	CAPATAZ	0.72	DOURADAO	0.85	OTA	0.84	NANO	0.46	GARDESADRI	0.72	ITALPATNA48	0.95	GIOVANNIMARCHETTI	0.68
CARINA	1.03	SALOIO	0.99	ARSENAL	0.86	SILLA	0.93	VIALONE190	0.9	KARNAK	0.91	GIANO	0.9	ULISSE	0.9	PUNTAL	0.9	SAEDINENIE	0.69	TAICHUNG65	0.92	VIALONENERO	0.66	IBO38033	0.79	SAKHA102	0.78	OPALE	0.78	GITANO	0.72	SHSS381	0.85	ROXANI	0.84	OTA	0.46	MOLO	0.72	LENCINO	0.95	UPLA64	0.68
L202	1.03	SAVIO	0.99	SAVIO	0.86	BURMA	0.92	GIGANTEVERCELLI	0.89	RUSSO1	0.91	L205	0.9	IBO400	0.89	OTA	0.89	VIALONENERO	0.69	VIALE	0.92	DREW	0.65	IBO400	0.79	COCODRIE	0.76	UPLA63	0.78	ITALPATNA48	0.71	SHSS53	0.85	UPLA63	0.84	THAIBONNET	0.45	SMERALDO	0.72	MIARA	0.95	VIRGO	0.68
NOVARA	1.03	SOURE	0.99	MUSA	0.85	CINIA40	0.92	MARTE	0.89	SELN244A	0.91	T757	0.9	PLOVDIV22	0.89	SENIA	0.89	ANTARES	0.68	MARENY	0.91	ROBBIOSEL1	0.65	KING	0.79	DIXIEBELLE	0.76	CARNISE	0.77	L202	0.71	A301	0.84	UPLA75	0.84	ANSEATICO	0.41	ADAIR	0.71	VULCANO	0.95	BONNI	0.67
PELDE	1.03	LUISITOIRRADIADO	0.98	RANGHINO	0.85	L202	0.92	SHSS381	0.89	SHSS381	0.91	SANT'ANDREA	0.89	ROBBIOSEL1	0.89	ARBORIO	0.88	CT36	0.68	PIEMONTE	0.91	VIRGO	0.65	SAKHA102	0.79	GIADA	0.76	A201	0.75	LUISITOIRRADIADO	0.71	L205	0.84	BEIRAO	0.83	DELLMONT	0.41	L202	0.71	CALENDAL	0.94	SISR215	0.67
PLOVDIV22	1.03	MANTOVA	0.98	SAEDINENIE	0.85	ESTRELA	0.91	SLAVA	0.89	VIALONENANO	0.91	THAIPERLA	0.89	SIRIO	0.89	SAKHA102	0.88	MAYBELLE	0.68	TEXMONT	0.91	A201	0.64	THAIBONNET	0.79	SHSS53	0.76	GREPPI	0.75	ROTUNDUS	0.71	SAGRES	0.84	HONDURAS	0.83	BOMBON	0.4	RAZZA77	0.71	CAMPINO	0.94	ADAIR	0.66
RODEO	1.03	OTA	0.98	ERMES	0.84	JEFFERSON	0.91	RIZZOTTO51-1	0.88	REXMONT	0.9	UPLA66	0.89	VIALONE190	0.89	LUCERO	0.87	ROBBIOSEL1	0.68	RANGHINO	0.9	DELLMONT	0.64	A201	0.78	IAC32-52	0.75	IBO38033	0.75	SAFARI	0.71	GANGE	0.83	MAIORAL	0.83	L205	0.4	SISR215	0.71	MEJANES2	0.94	CARRICO	0.66
RUSSO1	1.03	A201	0.97	LUISITOIRRADIADO	0.84	MAIORAL	0.91	RAZZA77	0.87	SAKHA103	0.9	GALILEO	0.88	PIERINAMARCHETTI	0.88	ROXANI	0.84	SMERALDO	0.68	BALILLA	0.89	L202	0.63	SHSS53	0.78	KING	0.75	TEXMONT	0.75	VIALE	0.71	IAC32-52	0.83	SAGRES	0.83	DOURADAO	0.39	CASTELMOCHI	0.69	TAICHUNG65	0.94	NANO	0.64
SAFARI	1.03	CALENDAL	0.97	GRITNA	0.83	PIERINAMARCHETTI	0.91	SESIA	0.87	LUCERO	0.89	PECOS	0.88	ARGO	0.87	PERLA	0.78	TEXMONT	0.68	SHSS381	0.89	SMERALDO	0.63	IAC32-52	0.77	THAIBONNET	0.75	ITALPATNA48	0.74	HAREM	0.69	RANGHINO	0.83	RANGHINO	0.81	DREW	0.38	ITALPATNA48	0.69	TORIO	0.94	SPRINT	0.63
VIALONE190	1.03	FAST	0.97	FAST	0.82	REDI	0.91	ROMA	0.86	RUBI	0.88	SANDORA	0.88	RPC12	0.87	COCODRIE	0.76	DREW	0.67	EUROPA	0.88	THAIBONNET	0.62	REXMONT	0.76	A301	0.73	NILO	0.74	MARENY	0.69	REXMONT	0.83	NANO	0.78	REXMONT	0.37	SPRINT	0.69	BERTONE	0.93	MUSA	0.62
GZ8367	1.02	GZ8367	0.97	IAC32-52	0.8	AUGUSTO	0.9	VIALONENANO	0.85	ROMA	0.87	ESTRELA	0.84	COLINA	0.86	IBO400		L202	0.67	VIRGO	0.86	MELAS	0.61	BENGAL	0.75	S102-2	0.73	ALEXANDROS	0.73	AKITAKOMACHI	0.67	SILLA	0.83	SILLA	0.78	S102-2	0.37	NANO	0.67	CARINA	0.93	ANTARES	0.6
PLUS	1.02	NOVARA	0.97	SIRIO	0.8	SENATORENOVELLI	0.9	RUBI	0.84	VOLANO	0.86	HONDURAS	0.83	SAKHA102	0.86	REXMONT		MELAS	0.67	DELLMONT	0.85	MAYBELLE	0.6	S102-2	0.75	BENGAL	0.72	L204	0.73	FRANCES	0.66	SPRINT	0.83	DOURADAO	0.77	A201	0.36	ANTARES	0.64	SETANTUNO	0.93	FAST	0.59
UPLA68	1.02	SIRIO	0.96	A201	0.78	VELA	0.9	VOLANO	0.84	MARTE	0.81	ITALMOCHI		ITALMOCHI		S102		THAIBONNET	0.67	L205	0.85	TEXMONT	0.6	A301	0.74	REXMONT	0.71	SATURNO	0.73	RPC12	0.59	SANDOCA	0.81	SANDOCA	0.75	IAC32-52	0.34	MUSA	0.64	PLUS	0.91	A201
VIALE	1.02	ESCARLATE	0.92	ESCARLATE	0.75	SATURNO	0.88	IAC32-52	0.83	IAC32-52	0.79	RANGHINO		RANGHINO		VIALONENERO		L204	0.62	PLUS	0.85	L204	0.56	HONDURAS	0.68	HONDURAS	0.68	HONDURAS	0.71	BOMBON	0.5	MAIORAL	0.79	A201	0.73	HONDURAS	0.18	FAST	0.6	HONDURAS	0.88	HONDURAS
