# Supplementary material for: Genome-Wide Analysis of japonica Rice Performance under Limited Water and Permanent Flooding Conditions
Source: Front Plant Sci. 2017 Oct 30;8:1862. doi: 10.3389/fpls.2017.01862 (PMC5670151; doi:10.3389/fpls.2017.01862)
Supplement: Supplementary file 9 [file Table_5.XLSX]

## Sheet: 1 - SNP annotation
Table S5. Annotation of the SNP panel (sheet 1), analysis of genetic diversity (sheet 2) and LD-decay (sheet 3).
A. total panel
Chromosomes	1			2			3			4			5			6			7			8			9			10			11			12			All
	total	unique2	%3	total	unique2	%3	total	unique2	%3	total	unique2	%3	total	unique2	%3	total	unique2	%3	total	unique2	%3	total	unique2	%3	total	unique2	%3	total	unique2	%3	total	unique2	%3	total	unique2	%3	total	unique2	%3
SNPs tot	29981			22631			22414			22263			16937			21060			19686			19337			14839			16951			23744			16241			246084
SNPs in genic regions	17679			12932			12779			12489			9348			11591			11222			10548			8511			9185			13330			8777			138391
%	0.59			0.571			0.57			0.561			0.552			0.55			0.57			0.545			0.574			0.542			0.561			0.54			0.562373
CDS	21405	10789	0.36	15690	7669	0.339	15736	7082	0.316	15821	7689	0.345	11859	5747	0.339	14557	7224	0.343	14319	7087	0.36	13258	6292	0.325	10563	5602	0.378	12225	5780	0.341	17571	9021	0.38	11915	5607	0.345	174919	85589	0.489306
exon	28596	13228	0.441	21255	9507	0.42	21780	10215	0.456	20088	9143	0.411	15972	6903	0.408	18816	8683	0.412	18479	8369	0.425	17014	8003	0.414	12914	6453	0.435	15128	6982	0.412	21136	10227	0.431	14882	6468	0.398	226060	104181	0.460856
5'-UTR	4230	1489	0.05	2930	1003	0.044	3016	1556	0.069	2541	902	0.041	1984	589	0.035	2318	750	0.036	2328	732	0.037	1700	772	0.04	1297	504	0.034	1600	737	0.043	1851	687	0.029	1558	501	0.031	27353	10222	0.373707
gene	30204	17679	0.59	22792	12932	0.571	22609	10279	0.459	22421	12489	0.561	17082	9348	0.552	21161	11591	0.55	19777	11222	0.57	19528	9349	0.483	14927	7963	0.537	17023	8268	0.488	23809	13330	0.561	16354	8777	0.54	247687	133227	0.537885
mRNA	38707	17679	0.59	28906	12928	0.571	29914	13775	0.615	27282	12489	0.561	21459	9348	0.552	25710	11591	0.55	24270	11222	0.57	24111	11091	0.574	17503	8952	0.603	20431	9668	0.57	28160	13330	0.561	20354	8776	0.54	306807	140849	0.45908
3'-UTR	2943	1244	0.041	2615	1010	0.045	2986	1564	0.07	1696	692	0.031	2104	675	0.04	1922	812	0.039	1819	664	0.034	2045	931	0.048	1046	346	0.023	1263	433	0.026	1662	624	0.026	1389	480	0.03	23490	9475	0.403363
estim. length (kbp)1	43270.9			35937.2			36413.8			35502.7			29958.4			31248.8			29697.6			28443			23012.7			23207.3			29021.1			27531.9			373246
estim. marker density (kbp/SNP)	1.44328			1.58797			1.6246			1.59469			1.76882			1.4838			1.50857			1.47091			1.55083			1.36908			1.22225			1.69521			1.51674
B. GWAS panel
Chromosomes	1			2			3			4			5			6			7			8			9			10			11			12			All
	total	unique2	%3	total	unique2	%3	total	unique2	%3	total	unique2	%3	total	unique2	%3	total	unique2	%3	total	unique2	%3	total	unique2	%3	total	unique2	%3	total	unique2	%3	total	unique2	%3	total	unique2	%3	total	unique2	%3
SNPs tot	3533			2303			1949			2814			2035			2300			2549			2727			1438			3301			3892			2580			31421
SNPs in genic regions	1953			1238			1007			1450			966			1141			1384			1384			761			1685			2142			1173			16284
%	0.552788			0.53756			0.516675			0.515281			0.474693			0.496087			0.542958			0.507517			0.529207			0.510451			0.55036			0.454651			0.5183
CDS	2071	1121	0.317294	1405	655	0.284412	1158	533	0.273474	1907	856	0.304193	1037	513	0.252088	1418	668	0.290435	1577	834	0.327187	1535	757	0.277594	907	456	0.317107	2342	997	0.30203	2756	1387	0.356372	1864	758	0.293798	19977	9535	0.303459
exon	2971	1401	0.396547	1931	830	0.360399	1639	688	0.353002	2268	990	0.351812	1422	640	0.314496	1856	818	0.355652	2199	978	0.38368	2030	923	0.338467	1107	525	0.36509	2766	1145	0.346865	3414	1623	0.417009	2069	838	0.324806	25672	11399	0.362783
5'-UTR	473	154	0.043589	312	85	0.0369084	170	69	0.0354028	161	69	0.0245203	230	69	0.0339066	150	60	0.026087	260	84	0.0329541	213	72	0.0264026	79	35	0.0243394	113	67	0.0202969	286	114	0.0292909	94	42	0.0162791	2541	920	0.0292798
gene	3423	1953	0.552788	2205	1238	0.53756	1834	1007	0.516675	2953	1450	0.515281	1812	966	0.474693	2163	1141	0.496087	2376	1384	0.542958	2536	1384	0.507517	1423	761	0.529207	3383	1685	0.510451	3809	2142	0.55036	2594	1173	0.454651	30511	16284	0.518252
mRNA	4429	1953	0.552788	2841	1238	0.53756	2537	1007	0.516675	3384	1430	0.508173	2300	966	0.474693	2545	1141	0.496087	3049	1384	0.542958	3111	1384	0.507517	1645	761	0.529207	3974	1685	0.510451	4652	2142	0.55036	2855	1172	0.454264	37142	16283	0.51822
3'-UTR	425	152	0.0430229	212	97	0.042119	311	97	0.0497691	198	75	0.0266525	150	65	0.031941	288	100	0.0434783	361	72	0.0282464	282	113	0.0414375	121	41	0.0285118	288	91	0.0275674	353	132	0.0339157	109	47	0.0182171	3098	1082	0.0344356
estim. length (kbp)1	43270923			35937250			36413819			35502694			29958434			31248787			29697621			28443022			23012720			23207287			29021106			27531856			373246
estim. marker density (kbp/SNP)	12.2476			15.6045			18.6833			12.6165			14.7216			13.5864			11.6507			10.4302			16.0033			7.03038			7.4566			10.6713			11.8789
1 according to Kawahara et al., 2013
2 number of members of each annotation class detected per chromosome
3percentage of unique markers, in each annotation class, respect to the total marker for each chromosome and all genome

## Sheet: 2 - Genetic diversity
Genetic diversity estimates computed for the whole sample and the major subdivision of panel.
	All	Temperate Japonica	Tropical japonica	Admixed	K1	K2
No of accession	281	211	70	35	217	49
No. of usable loci (loci with less than5.00 % missing data)	9996	9962	9891	9901	9962	9766
No. of polymorphic sites	9996	9922	9730	9712	9805	9134
Nucleotide diversity	0.36± 0.17	0.33± 0.14	0.31± 0.15	0.37± 0.18	0.29± 0.14	0.29± 0.14
No. of transitions	6756	6711	6574	6586	6635	6156
No. of transversions	3240	3211	3156	3170	3170	2978

## Sheet: 3 - LD decay
Chr.	R2 decay (Kbp)
	Total	Temperate Japonica	Tropical Japonica
1	645	975	975
2	715	955	855
3	905	1105	995
4	945	935	1515
5	1055	1245	1415
6	625	755	595
7	1215	1475	1605
8	1295	1695	1425
9	945	1055	1125
10	1055	1675	845
11	355	495	585
12	1185	1595	1865
Average	911.667	1163.33	1150
