# Supplementary material for: Genome-Wide Analysis of japonica Rice Performance under Limited Water and Permanent Flooding Conditions
Source: Front Plant Sci. 2017 Oct 30;8:1862. doi: 10.3389/fpls.2017.01862 (PMC5670151; doi:10.3389/fpls.2017.01862)
Supplement: Supplementary file 10 [file Table_6.xlsx]

## Sheet: Foglio1
Table S6. Most significant associations between SNP genotypes and phenotypic traits in the analyzed rice accessions. For each trait. the peak marker (SNP with the highest p-value) is reported. Multiple markers with the same p-value are reported as a peak region. Associations LW-specific. PF-specific and common to both water treatments are represented in red. blue and black respectively. Blue-shad…
Category	Trait	Association ID	Peak Marker/Region (bp)	Chr.	-log10(p)	#SNPs	Associated region (bp)			Peak marker R2§	LD block (bp)
							Start	End	Size		Start-End
Phenology	DF	DF-2-1	S2_8591671	2	3674	1	-	-	-	5.0%	8562922-8598930
Phenology	DF	DF-2-2	S2_23232026	2	4146	3	23232026	23269201	37175	5.8%
Phenology	DF	DF-7-1	S7_20912737	7	3.93	1	-	-	-	5.8%	20905035-20915876
Phenology	DF	DF-7-2	S7_27784632	7	4155	1	-	-	-	6.2%	27700681-28137269
Phenology	DF	DF-10-1	S10_17323647	10	4508	6	17323647	17972696	649049	6.8%
Phenology	DM	DM-2-1	S2_24315759	2	3737	2	24315759	24494645	178886	4.9%
Phenology	DM	DM-4-1	S4_24756463	4	4097	1	-	-	-	5.5%	24756463-25010504
Phenology	DM	DM-4-2	S4_27422010	4	3844	1	-	-	-	5.1%
Phenology	DM	DM-7-1	S7_20912737	7	4678	1	-	-	-	6.4%	20905035-20915876
Phenology	DM	DM-7-2	S7_26728099	7	6194	6	26606039	27784632	1178593	8.6%
Phenology	DM	DM-8-1	S8_17809885	8	4398	2	17809885	17861062	51177	5.9%	17622446-17901497
Phenology	DM	DM-10-1	S10_11152024	10	3814	1	-	-	-	5.0%	10941181-11176679
Phenology	DM	DM-10-2	S10_15368426	10	8148	2	15368426	15473611	105185	11.4%
Phenology	DM	DM-10-3	S10_17323647	10	5157	4	17323647	17437446	113799	7.1%
Phenology	DFM	DFM-3-1	S3_5369580	3	5.65	12	5274774	5870932	596158	7.8%
Phenology	DFM	DFM-3-2	S3_11731550-S3_11731575	3	5.04	20	11579440	11752044	172604	6.9%
Phenology	DFM	DFM-8-1	S8_8220521	8	3716	1	-	-	-	4.9%	8019168-8266538
Phenology	DFM	DFM-10-1	S10_11841037	10	4.2	2	11819506	11841037	21531	5.6%	11736885-11848726
Phenology	DFM	DFM-10-2	S10_15368426	10	5693	2	15368426	15473611	105185	7.9%
Phenology	DFM	DFM-10-3	S10_21139023	10	3926	1	-	-	-	5.3%	20949063-21173807
Phenology	DFM	DFM-11-1	S11_5403023	11	4024	11	4901549	5403023	501474	5.4%
Phenology	DFM	DFM-11-2	S11_6238153	11	3943	1	-	-	-	5.2%
Plant Morphology	FLL	FLL-1-1	S1_170244	1	3767	1	-	-	-	5.0%
Plant Morphology	FLL	FLL-1-2	S1_28599543-S1_29024851*	1	3762	1	28186751	29184329	997578	5.0%	28186751-29184329
Plant Morphology	FLL	FLL-1-3	S1_31694634	1	3623	1	-	-	-	4.7%	31674810-31823816
Plant Morphology	FLL	FLL-2-1	S2_13011786-S2_13026551	2	4377	2	13011786	13026551	14765	5.8%	12109216-13095588
Plant Morphology	FLL	FLL-2-2	S2_15539466	2	4607	4	14499656	16059865	1560209	6.2%
Plant Morphology	FLL	FLL-2-3	S2_25325801	2	4082	1	-	-	-	5.4%	25309840-25398858
Plant Morphology	FLL	FLL-3-1	S3_35697407	3	4293	2	35697407	35753609	56202	5.7%	35476039-36366473
Plant Morphology	FLL	FLL-8-1	S8_15202256-S8_15606417*	8	3654	1	15023038	15630935	607897	4.8%	15023038-15630935
Plant Morphology	FLL	FLL-9-1	S9_14598793	9	4128	24	14598793	15164286	565493	5.5%
Plant Morphology	FLW	FLW-1-1	S1_34498117	1	6159	13	34498117	35187397	689280	8.6%
Plant Morphology	FLW	FLW-1-2	S1_41251872	1	4.33	1	-	-	-	5.8%	41161149-41337704
Plant Morphology	FLW	FLW-3-1	S3_12262559-S3_29410266	3	3745	2	12262559	12266766	4207	4.9%	12241047-12306812
Plant Morphology	FLW	FLW-3-2	S3_29410266	3	5577	1	-	-	-	7.6%	29018521-29646090
Plant Morphology	FLW	FLW-4-1	S4_31148130-S4_31153213	4	14951	81	30790218	33083637	2293419	20.5%
Plant Morphology	FLW	FLW-8-1	S8_25121782	8	5.79	6	24876484	25209360	332876	7.9%
Plant Morphology	LA	LA-1-1	S1_2073706-S1_2073713	1	4433	4	1970058	2073713	103655	5.9%
Plant Morphology	LA	LA-2-1	S2_13011786-S2_13026551	2	5252	4	13011786	14613002	1601216	7.1%	12109216-13095588
Plant Morphology	LA	LA-2-2	S2_16059865	2	4595	2	15539466	16059865	520399	6.1%
Plant Morphology	LA	LA-3-1	S3_3893432-S3_3911954	3	4117	11	3893432	4022997	129565	5.5%	3433482-4041308
Plant Morphology	LA	LA-4-1	S4_31162467	4	7119	26	30858396	33083637	2225241	9.8%
Plant Morphology	LA	LA-7-1	S7_27661814	7	4717	2	27577919	27661814	83895	6.3%	27468175-27700611
Plant Morphology	LA	LA-8-1	S8_3389674	8	4.73	4	3389674	3460692	71018	6.4%	3310091-3547971
Plant Morphology	LA	LA-8-2	S8_25110888	8	4917	3	25110888	25209360	98472	6.9%	24958103-25255076
Plant Morphology	PH	PH-1-1	S1_170244	1	5035	2	170244	330484	160240	6.9%
Plant Morphology	PH	PH-1-2	S1_36281896-S1_36346718	1	5159	111	36103426	38570119	2466693	0.07
Plant Morphology	PH	PH-2-1	S2_24151602	2	4216	2	24151602	27429693	3278091	5.6%
Plant Morphology	PH	PH-4-1	S4_1967947	4	3685	1	-	-	-	4.9%	1820610-2081584
Plant Morphology	PH	PH-4-2	S4_30583938	4	5.27	13	30483967	30613803	129836	7.2%
Plant Morphology	PH	PH-5-1	S5_17929906	5	3919	1	-	-	-	5.2%	17838117-18001451
Plant Morphology	PH	PH-6-1	S6_22464644	6	4919	2	22464644	22489397	24753	6.6%	22367525-22678707
Plant Morphology	PH	PH-6-2	S6_24473578-	6	3743	1	-	-	-	4.9%
Plant Morphology	PNH	PNH-1-1	S1_170244	1	4879	2	170244	330484	160240	6.6%
Plant Morphology	PNH	PNH-1-2	S1_24985034	1	3.71	1	-	-	-	4.9%	24980195-25164208
Plant Morphology	PNH	PNH-1-3	S1_38457496	1	6.33	156	35219307	38723381	3504074	8.7%
Plant Morphology	PNH	PNH-2-1	S2_5785532	2	3654	1	-	-	-	4.8%	5781609-6145225
Plant Morphology	PNH	PNH-2-2	S2_24151602	2	5166	1	-	-	-	7.1%	24136095-24174099
Plant Morphology	PNH	PNH-2-3	S2_27429693	2	3964	1	-	-	-	5.2%
Plant Morphology	PNH	PNH-3-1	S3_1248941	3	3665	1	-	-	-	4.8%	1248936-1300143
Plant Morphology	PNH	PNH-4-1	S4_30583938	4	4898	13	30483967	30613803	129836	6.6%
Plant Morphology	PNH	PNH-5-1	S5_17929906	5	3.84	3	17665483	17963918	298435	5.1%	17838117-18001451
Plant Morphology	PNH	PNH-6-1	S6_22464644	6	4743	2	22464644	22489397	24753	6.4%	22367525-22678707
Plant Morphology	PNH	PNH-6-2	S6_24473578	6	3797	1	-	-	-	5.0%
Plant Morphology	PL	PL-1-1	S1_1059390	1	4299	2	1059390	1062977	3587	6.0%
Plant Morphology	PL	PL-2-1	S2_8358936	2	4858	2	8358936	8591671	232735	6.6%
Plant Morphology	PL	PL-2-2	S2_25831716	2	4.66	2	25824470	25831716	7246	6.3%
Plant Morphology	PL	PL-4-1	S4_30582194	4	4606	1	-	-	-	6.2%	30444403-30582217
Plant Morphology	PL	PL-6-1	S6_13545500-S6_13588590	6	3813	2	13545500	13588590	43090	5.0%	13069976-14066492
Plant Morphology	PL	PL-8-1	S8_24876447	8	3.68	2	24871328	24876447	5119	4.9%	24730485-24914946
Plant Morphology	PL	PL-9-1	S9_15126957	9	4038	2	15011225	15126957	115732	5.4%
Plant Morphology	PL	PL-12-1	S12_11206556	12	4164	1	-	-	-	5.5%	10965740-11492186
Seed Morphology	NSL	NSL-1-1	S1_29909662	1	4851	2	29909662	30014864	105202	6.9%
Seed Morphology	NSL	NSL-3-1	S3_16378774	3	4532	7	16019763	18442519	2422756	6.2%
Seed Morphology	NSL	NSL-5-1	S5_28291673	5	3722	1	-	-	-	5.1%	27974628-28416845
Seed Morphology	NSL	NSL-8-1	S8_26913933	8	4079	1	-	-	-	5.4%	26835469-26944853
Seed Morphology	NSL	NSL-12-1	S12_17866204	12	3611	1	-	-	-	4.8%	17655306-18650234
Seed Morphology	NSW	NSW-3-1	S3_7907626	3	6807	28	7770213	10142408	2372195	9.5%
Seed Morphology	NSW	NSW-7-1	S7_25004532	7	6442	2	25004532	25211630	207098	9.0%
Seed Morphology	NSW	NSW-8-1	S8_5275795	8	3797	1	-	-	-	5.0%	5275298-5439522
Seed Morphology	NSW	NSW-12-1	S12_17780115	12	3841	3	17063073	17780115	717042	5.1%
Seed Morphology	NSWLR	NSWLR-3-1	S3_15945566	3	3949	5	15945452	15964532	19080	5.2%	15933151-16111722
Seed Morphology	NSWLR	NSWLR-5-1	S5_5500521-S5_5538628	5	8344	266	4541573	6387006	1845433	11.8%
Seed Morphology	NSWLR	NSWLR-5-2	S5_28104538	5	4.79	2	28104538	29682002	1577464	6.5%
Seed Morphology	SL	SL-1-1	S1_1504722	1	4027	1	-	-	-	5.3%	1093324-1518557
Seed Morphology	SL	SL-2-1	S2_31933331	2	4092	2	31933331	32044550	111219	5.4%	31933331-32456733
Seed Morphology	SL	SL-3-1	S3_16378774	3	5839	29	15455137	17620428	2165291	8.1%
Seed Morphology	SL	SL-3-2	S3_26891194	3	3882	1	-	-	-	5.2%	26496993-27021886
Seed Morphology	SL	SL-5-1	S5_5500521-S5_5538628	5	5842	11	5474539	5540758	66219	7.4%
Seed Morphology	SL	SL-6-1	S6_24522491	6	3607	1	-	-	-	4.7%	24473938-24905990
Seed Morphology	SL	SL-8-1	S8_26913933	8	6213	38	26767608	28380474	1612866	8.3%
Seed Morphology	SW	SW-1-1	S1_24768357	1	6049	11	23653192	24952323	1299131	8.2%
Seed Morphology	SW	SW-1-2	S1_29770662	1	3471	1	-	-	-	4.4%	29508972-29910424
Seed Morphology	SW	SW-1-3	S1_42726259	1	3645	3	42592434	42726259	133825	4.7%
Seed Morphology	SW	SW-4-1	S4_31316330	4	3858	5	31316330	31342633	26303	5.0%	31231680-31342633
Seed Morphology	SW	SW-5-1	S5_5500521-S5_5538628	5	13269	272	4926453	6857145	1930692	18.4%
Seed Morphology	SW	SW-6-1	S6_3991637	6	3889	1	-	-	-	5.0%	3186354-3991637
Seed Morphology	SW	SW-6-2	S6_19272666	6	3733	4	18908056	19272666	364610	4.8%
Seed Morphology	SW	SW-7-1	S7_23302632	7	7.11	5	22698945	25004532	2305587	9.5%
Seed Morphology	SW	SW-8-1	S8_26865734-S8_26944705	8	4157	8	26865734	26944853	79119	5.4%
Seed Morphology	SW	SW-9-1	S9_21561117	9	4542	5	19584784	21892523	2307739	6.0%
Seed Morphology	SW	SW-10-1	S10_4699332	10	3759	2	4272649	4699332	426683	4.9%
Seed Morphology	SW	SW-10-2	S10_10176295	10	3401	1	-	-	-	4.4%	9707727-10336319
Seed Morphology	SW	SW-12-1	S12_4190069	12	3417	1	-	-	-	4.4%	4103438-4455582
Seed Morphology	SW	SW-12-2	S12_21652306	12	4031	1	-	-	-	5.3%	21537283-21700308
Seed Morphology	SWLR	SWLR-1-1	S1_1504722	1	3967	1	-	-	-	5.3%	1093324-1518557
Seed Morphology	SWLR	SWLR-1-2	S1_3708821	1	5695	2	3624642	3708821	84179	7.8%	3600996-3787941
Seed Morphology	SWLR	SWLR-3-1	S3_16378774	3	5499	6	15454973	16687981	1233008	7.6%
Seed Morphology	SWLR	SWLR-5-1	S5_5500521-S5_5538628	5	14036	269	5181849	7022613	1840764	19.4%
Seed Morphology	SWLR	SWLR-7-1	S7_22983134	7	6121	4	19935696	23302632	3366936	7.8%
Seed Morphology	SWLR	SWLR-8-1	S8_26969268	8	4.27	3	26913933	27195766	281833	5.6%
Yield	HGW	HGW-1-1	S1_23753836	1	3628	1	-	-	-	4.7%	23663926-23975026
Yield	HGW	HGW-4-1	S4_31178449-S4_31243954	4	3994	4	31178449	31243954	65505	5.2%
Yield	HGW	HGW-4-2	S4_31322465	4	4194	6	31178449	31322465	144016	5.6%
Yield	HGW	HGW-5-1	S5_5285253-S5_5789766	5	4963	20	4926453	6191511	1265058	6.6%
Yield	HGW	HGW-6-1	S6_18125239	6	3453	1	-	-	-	4.4%	17792507-18154368
Yield	HGW	HGW-7-1	S7_25416737	7	3774	1	-	-	-	5.0%	25416737-25986950
Yield	HGW	HGW-8-1	S8_26929484	8	4188	20	26856646	26944705	88059	5.5%	26835469-26944853
Yield	HGW	HGW-9-1	S9_21382154	9	6513	6	21225371	22196951	971580	9.0%
Yield	HGW	HGW-12-1	S12_16580963	12	3689	1	-	-	-	4.8%	16312256-17271185
Yield	HGW	HGW-12-2	S12_22105068-S12_22297746	12	3501	9	22105068	22330619	225551	4.5%
Yield	NHGW	NHGW-1-1	S1_23753836	1	3741	3	23662182	23753836	91654	4.9%	23663926-23975026
Yield	NHGW	NHGW-1-2	S1_33101881	1	3467	1	-	-	-	4.5%	33101881-33101889
Yield	NHGW	NHGW-4-1	S4_31322465	4	4848	9	31178449	31342633	164184	6.5%	31231680-31342633
Yield	NHGW	NHGW-5-1	S5_5285253	5	5185	21	4926453	5789766	863313	7.0%
Yield	NHGW	NHGW-7-1	S7_23302632	7	3.91	2	22983134	23302632	319498	5.0%
Yield	NHGW	NHGW-8-1	S8_26929484	8	3771	11	26856646	26929672	73026	4.9%	26835469-26944853
Yield	NHGW	NHGW-9-1	S9_21382154	9	5.87	4	21225371	22196951	971580	8.1%
Yield	NHGW	NHGW-10-1	S10_4699332	10	3513	1	-	-	-	4.5%	4350022-4701190
Yield	PW	PW-2-1	S2_24962679	2	4159	2	24941038	24962679	21641	5.5%	24915660-24986907
Yield	PW	PW-4-1	S4_31257415	4	4.73	3	31257415	31495347	237932	6.3%
Yield	PW	PW-7-1	S7_27661814	7	4.1	1	-	-	-	5.4%	27468175-27700611
Yield	PW	PW-8-1	S8_5279375	8	3907	1	-	-	-	5.2%	5275298-5439522
Yield	PW	PW-8-2	S8_6313336	8	3989	1	-	-	-	5.3%
Yield	TPM	TPM-4-1	S4_31406024	4	4585	8	31406024	31449182	43158	6.2%
Yield	TPM	TPM-4-2	S4_33083637	4	5921	11	31495347	33083637	1588290	8.1%
Yield	TPM	TPM-7-1	S7_27788464	7	3807	2	27788464	27797026	8562	5.0%	27700681-28137269
Yield	TPM	TPM-8-1	S8_5272898	8	3656	1	-	-	-	4.8%
Yield	TPM	TPM-8-2	S8_28049635	8	3876	1	-	-	-	5.1%	28042275-28049688
Physiology	CHL	CHL-1-1	S1_31694634	1	3757	1	-	-	-	4.9%	31674810-31823816
Physiology	CHL	CHL-1-2	S1_37826127	1	4225	4	37478451	38016190	537739	5.9%
Physiology	CHL	CHL-5-1	S5_21635103	5	3684	1	-	-	-	4.9%
Physiology	CHL	CHL-6-1	S6_27160011	6	4627	2	26853772	27160011	306239	6.3%
Physiology	CHL	CHL-9-1	S9_9433258	9	4074	2	9433258	9452790	19532	4.5%
Physiology	CHL	CHL-11-1	S11_17562184	11	4026	4	17562184	17714592	152408	5.3%	17431099-17727995
Physiology	CHL	CHL-12-1	S12_22218430	12	4812	12	22217293	22263968	46675	6.5%	21907814-22330619
Physiology	FLA	FLA-1-1	S1_170244	1	3914	1	-	-	-	5.2%
Physiology	FLA	FLA-1-2	S1_2073706	1	3638	1	-	-	-	4.7%	2065532-2073713
Physiology	FLA	FLA-2-1	S2_8395817	2	3752	1	-	-	-	4.9%	8380998-8417276
Physiology	FLA	FLA-3-1	S3_2881274	3	3.78	1	-	-	-	5.1%
Physiology	FLA	FLA-3-2	S3_10946807	3	3971	3	10946807	11126829	180022	5.3%	10518824-11517981
Physiology	FLA	FLA-4-1	S4_33954928	4	4311	1	-	-	-	5.8%	33882222-34000232
Physiology	FLA	FLA-6-1	S6_10184497	6	3.67	1	-	-	-	5.0%	10148820-10198065
Physiology	FLA	FLA-11-1	S11_24293732	11	3807	1	-	-	-	5.0%	24293598-24293732
Physiology	NBI	NBI-1-1	S1_31694634	1	4754	6	31676378	31736205	59827	6.4%	31674810-31823816
Physiology	NBI	NBI-1-2	S1_37826127	1	3742	2	37478451	37826127	347676	5.2%
Physiology	NBI	NBI-6-1	S6_27160011	6	4187	1	-	-	-	5.6%	27022408-27160011
Physiology	NBI	NBI-11-1	S11_17714592	11	4072	5	17562184	17727964	165780	5.4%	17431099-17727995
Physiology	NBI	NBI-12-1	S12_22218430	12	3939	1	-	-	-	5.2%	21907814-22330619
Physiology	NBI	NBI-12-2	S12_25921238	12	4158	2	25921238	25926845	5607	5.6%	25921238-26150159
(§) variance explained by the marker/region
